# Supplementary material for: High-Throughput Sequencing and Degradome Analysis Identify miRNAs and Their Targets Involved in Fruit Senescence of Fragaria ananassa
Source: PLoS One. 2013 Aug 19;8(8):e70959. doi: 10.1371/journal.pone.0070959 (PMC3747199; doi:10.1371/journal.pone.0070959)
Supplement: Table S2 — Profile of known microRNAs originating from other plant pre-miRNAs(miRbase 19.0) that can be mapped to Fragaria vesca Genome. (XLS) [file pone.0070959.s002.xls]

## Sheet: Sheet1
Table S2. Profile of known microRNAs originating from other plant pre-miRNAs(miRbase 19.0) that can be mapped to Fragaria vesca Genome.
pre-miRNA_Index	type	miRNA_Index	miR_seq	miR_name	group	genomeID	strand	start	end	type	genome_seq	raw_0 h	raw_24 h	norm_0 h	norm_24 h	miRNA_Index	miR_name	miR_seq	len	group	#mir	mirIDs,	rep_mirID	rep_mirSeq	rep_miRID	rep_miRSeq	SS	dG	#bp (in stem)	#bp (in mature region)	%matureCovered	hairpinLen	loopLen	# of bulges (in stem)	CG%	MFEI
1	5'	1	TATTGGTCCGGTTCAATAAGA	mdm-MIR171f-p5	gp1b	scf0512991	-	405929	406023	5'	aacgggaTATTGGTCCGGTTCAATAAGAaaacagcgctcgatgtgagcttgagctctatttttTGATTGAGCCGTGCCAATATCacgtgccactg	50	47	46	40	12	mdm-MIR171f-p5	TATTGGTCCGGTTCAATAAGA	21	gp1a	1	mdm-MIR171f,	mdm-MIR171f	cagtttgaacgggatattggtccggttcaataagaaaacagtgctctaaaagtgcttgagctctgctttttgaTTGAGCCGTGCCAATATCACGtgccactg	mdm-MIR171f-p5	tattggtccggttcaataaga	.(((.((((((((..(((((((((.((((((.((.((((((.......)))))).)).)))))).)))))))))..)))))))).))).......	-42.5	34	18	100	87	7	5	46.3	1
1	3'	2	TGATTGAGCCGTGCCAATATC	mdm-MIR171f-p3	gp1b	scf0512991	-	405929	406023	3'	aacgggaTATTGGTCCGGTTCAATAAGAaaacagcgctcgatgtgagcttgagctctatttttTGATTGAGCCGTGCCAATATCacgtgccactg	149	126	136	106	7	mdm-MIR171f-p3	TGATTGAGCCGTGCCAATATC	21	gp1a	1	mdm-MIR171f,	mdm-MIR171f	cagtttgaacgggatattggtccggttcaataagaaaacagtgctctaaaagtgcttgagctctgctttttgaTTGAGCCGTGCCAATATCACGtgccactg	mdm-MIR171f-p3	tgaTTGAGCCGTGCCAATATC	.(((.((((((((..(((((((((.((((((.((.((((((.......)))))).)).)))))).)))))))))..)))))))).))).......	-42.5	34	18	100	87	7	5	46.3	1
2	5'	3	CGAACCCGTCGGCTGTCGGAG	han-MIR2911-p5_1ss20TA	gp1b	scf0510280	+	963	1047	5'	gtccCGAACCCGTCGGCTGTCGGAGaactgctcgagctgcttccgcGGCGAGAGCGGGTCGTCGCGTgccggccgggggacggac	4479	8674	4105	7340	22	peu-MIR2911-p5_1ss20TA	CGAACCCGTCGGCTGTCGGAG	21	gp1b	2	peu-MIR2911,	peu-MIR2911	tcccagtcccgaacccgtcggctgtcggtggactgctcgagctgctcccgcggcaagagcgggtcgtcgcgtgccGGCCGGGGGACGGGCTGGGA	peu-MIR2911-p5	cgaacccgtcggctgtcggtg	(((((...((.((((((((.((..((.((((((..(((((....)))))..)))))).))..)))).)))))).)))))))....	-48.2	30	14	100	81	4	7	74.1	0.8
2	3'	4	GGCGAGAGCGGGTCGTCGCGT	peu-MIR2911-p3_1ss4AG	gp1b	scf0510280	+	963	1047	3'	gtccCGAACCCGTCGGCTGTCGGAGaactgctcgagctgcttccgcGGCGAGAGCGGGTCGTCGCGTgccggccgggggacggac	18189	31186	16672	26390	27	peu-MIR2911-p3_1ss4AG	GGCGAGAGCGGGTCGTCGCGT	21	gp1b	2	peu-MIR2911,	peu-MIR2911	tcccagtcccgaacccgtcggctgtcggtggactgctcgagctgctcccgcggcaagagcgggtcgtcgcgtgccGGCCGGGGGACGGGCTGGGA	peu-MIR2911-p3	ggcaagagcgggtcgtcgcgt	(((((...((.((((((((.((..((.((((((..(((((....)))))..)))))).))..)))).)))))).)))))))....	-48.2	30	14	100	81	4	7	74.1	0.8
3	5'	5	TGACAGAAGAGAGTGAGCAC	mdm-miR156b	gp1b	scf0512968	+	1051280	1051379	5'	taaaggaggTGACAGAAGAGAGTGAGCACacacggtgttttcttgcctgctgtgtttcatgcttgaagctttgcgtGCTCACTCTCTATCTGTCACCcca	578015	440209	529802	372505	8	mdm-miR156a	TGACAGAAGAGAGTGAGCAC	20	gp1a	5	mdm-MIR156b,	mdm-MIR156b	TGACAGAAGAGAGTGAGCACacatggtactttcttgcatgctgggttcatgytcgaagctttgcgtgctcactctctatctgtca	mdm-miR156a	TGACAGAAGAGAGTGAGCAC	....((.((((((((((((((((((((((....(((........))).((...((((((....))))))...))))))))))))))).))))))))))).	-54.2	24	20	100	95	45	2	49	1.1
3	3'	6	GCTCACTCTCTATCTGTCACC	mtr-MIR156b-p3	gp1b	scf0512968	+	1051280	1051379	3'	taaaggaggTGACAGAAGAGAGTGAGCACacacggtgttttcttgcctgctgtgtttcatgcttgaagctttgcgtGCTCACTCTCTATCTGTCACCcca	116	75	106	63	1	mtr-MIR156b-p3	GCTCACTCTCTATCTGTCACC	21	gp1a	5	mdm-MIR156b,	mdm-MIR156b,	GCTCACTCTCTATCTGTCACC	mdm-MIR156b,	GCTCACTCTCTATCTGTCACC	....((.((((((((((((((((((((((....(((........))).((...((((((....))))))...))))))))))))))).))))))))))).	-54.2	24	20	100	95	45	2	49	1.1
4	5'	7	TTGACAGAAGATAGTGAGCAC	ptc-miR156j_1ss15AT	gp1b	scf0513135	-	1782924	1783018	5'	tgatgttgTTGACAGAAGATAGAGAGCACagatggatgacttgcaatgaatatgcatctcactcctttgtGCTCTCTATGCTTCTGTCATCacct	268627	200977	246220	170067	28	ptc-miR156g_1ss15AT	TTGACAGAAGATAGTGAGCAC	21	gp1b	11	ptc-MIR156j,	ptc-MIR156j	ggtgatgttgTTGACAGAAGATAGAGAGCACagatgatgatatgcaatggactctgcatcccactcctttgtgctctctatgcttctgtcatcactttca	ptc-miR156g	TTGACAGAAGATAGAGAGCAC	......((.(((((((((((((((((((((((.((((((..((((.......))))..))).))))))))))))))))).))))))))).))...	-47.8	35	20	100	86	7	5	42.1	1.2
4	3'	8	GCTCTCTATGCTTCTGTCATC	rco-MIR156j-p3	gp1b	scf0513135	-	1782924	1783018	3'	tgatgttgTTGACAGAAGATAGAGAGCACagatggatgacttgcaatgaatatgcatctcactcctttgtGCTCTCTATGCTTCTGTCATCacct	11	9	10	8	21	ptc-MIR156j-p3	GCTCTCTATGCTTCTGTCATC	21	gp1b	11	ptc-MIR156j,	ptc-MIR156j	ggtgatgttgTTGACAGAAGATAGAGAGCACagatgatgatatgcaatggactctgcatcccactcctttgtgctctctatgcttctgtcatcactttca	ptc-MIR156j-p3	gctctctatgcttctgtcatc	......((.(((((((((((((((((((((((.((((((..((((.......))))..))).))))))))))))))))).))))))))).))...	-47.8	35	20	100	86	7	5	42.1	1.2
5	5'	9	TGCCTGGCTCCCTGTATGCCA	mdm-miR160e	gp1b	scf0513008	-	1009671	1009759	5'	gtatgTGCCTGGCTCCCTGTATGCCAtttgcagagagctcatcgaacaccgatggcctccgtggatgGCGTATGAGGAGCCATGCATAt	50	83	45	70	11	mdm-miR160e	TGCCTGGCTCCCTGTATGCCA	21	gp1a	5	mdm-MIR160e,	mdm-MIR160e	tatgTGCCTGGCTCCCTGTATGCCAtttgcagagttccaccgaacatcgatggcctccgtggatggcgtatgaggagccatgcatata	mdm-miR160a	TGCCTGGCTCCCTGTATGCCA	..((((((.(((((((..((((((((((..(.(((.((.(((((.....)))))))))).)..))))))))))..))))))).))))))	-54.8	34	18	100	87	5	6	55.1	1.1
5	3'	10	GCGTATGAGGAGCCATGCATA	ptc-miR160e-3p	gp1b	scf0513008	-	1009671	1009759	3'	gtatgTGCCTGGCTCCCTGTATGCCAtttgcagagagctcatcgaacaccgatggcctccgtggatgGCGTATGAGGAGCCATGCATAt	316	377	290	319	2	mdm-MIR160e-p3	GCGTATGAGGAGCCATGCATA	21	gp1a	5	mdm-MIR160e,	mdm-MIR160e	tatgTGCCTGGCTCCCTGTATGCCAtttgcagagttccaccgaacatcgatggcctccgtggatggcgtatgaggagccatgcatata	mdm-MIR160e-p3	gcgtatgaggagccatgcata	..((((((.(((((((..((((((((((..(.(((.((.(((((.....)))))))))).)..))))))))))..))))))).))))))	-54.8	34	18	100	87	5	6	55.1	1.1
6	5'	9	TGCCTGGCTCCCTGTATGCCA	mdm-miR160a	gp1b	scf0513173	-	1649184	1649269	5'	taTGCCTGGCTCCCTGTATGCCAcaagcagaagccaacctcttgttgcttggttttttgtgggtgGCGTACGAGGAGCCAAGCATA	50	83	45	70	11	mdm-miR160a	TGCCTGGCTCCCTGTATGCCA		gp1a	1	mdm-MIR160a,	mdm-MIR160a	taTGCCTGGCTCCCTGTATGCCAcaagcagaagttcaatttcttgattggctattgtgggtggcgtacaaggagccaagcata	mdm-miR160a	TGCCTGGCTCCCTGTATGCCA	(((((.(((((((..(((((((((..(((((((((((...........)))).)))))))..)))))))))..))))))).)))))	-46.8	32	18	100	86	11	4	52.3	1
6	3'	11	GCGTACGAGGAGCCAAGCATA	mdm-MIR160a-p3_1ss7AG	gp1b	scf0513173	-	1649184	1649269	3'	taTGCCTGGCTCCCTGTATGCCAcaagcagaagccaacctcttgttgcttggttttttgtgggtgGCGTACGAGGAGCCAAGCATA	37	92	34	78	6	mdm-MIR160a-p3_1ss7AG	GCGTACGAGGAGCCAAGCATA	21	gp1a	1	mdm-MIR160a,	mdm-MIR160a	taTGCCTGGCTCCCTGTATGCCAcaagcagaagttcaatttcttgattggctattgtgggtggcgtacaaggagccaagcata	mdm-MIR160a-p3	gcgtacaaggagccaagcata	(((((.(((((((..(((((((((..(((((((((((...........)))).)))))))..)))))))))..))))))).)))))	-46.8	32	18	100	86	11	4	52.3	1
7	5'	12	GAGGCATCGGGGGCGCAACGC	pde-MIR1310-p5_1ss16TC	gp1b	scf0512813	+	393	476	5'	attaGAGGCATCGGGGGCGCAACGCcctcgacctATTCTCAAACTTTAAATAGGTAggacggcgcggctgcttcgttgagccgc	937	673	858	569	15	pde-MIR1310-p5_1ss6AG	GAGGCATCGGGGGCGCAACGC	21	gp1b	2	pta-MIR1310,	pde-MIR1310	GAGGCATCGGGGGCGCAACGC	pde-MIR1310	GAGGCATCGGGGGCGCAACGC	......(((.((((..((((..((((.((.(((((((...........)))))))..)).))))..)).))..)..))))))..	-30.7	24	14	90	76	11	7	57.1	0.6
8	5'	13	TGAAGCTGCCAGCATGATCTA	mdm-miR167c	gp1b	scf0513168	+	2505844	2505917	5'	agtTGAAGCTGCCAGCATGATCTAaactcttctttatacaagaaagactgGATCATGTGGTAGCTTCACCtgtt	20490	24796	18781	20982	9	mdm-miR167b	TGAAGCTGCCAGCATGATCTA	21	gp1a	1	mdm-MIR167c,	mdm-MIR167c	tagcagtTGAAGCTGCCAGCATGATCTAaacttccctcttggtcaaggaaagatcagatcatgtggtagcttcacctgttg	mdm-miR167b	TGAAGCTGCCAGCATGATCTA	((.(((((((((((.(((((((((..((.(((((.....)))))))..)))))))))))))))))))).))...	-33.8	29	20	100	71	5	4	40.5	1.1
9	3'	14	TCGGACCAGGCTTCATTCCCC	mdm-miR166e	gp1b	scf0513132	-	316806	316896	3'	agttgaggggAATGTCGTCTGGTTCGAAATCgttctgtgagctcaagtatgatcatcaggatgattTCGGACCAGGCTTCATTCCCCtcaa	404322	542884	370597	459388	4	mdm-miR166a	TCGGACCAGGCTTCATTCCCC	21	gp1a	1	mdm-MIR166e,	mdm-MIR166e	agttgagggaaatgttgtctggttcgagatctttcagtgaagcttggatattgtcatcatctgaatgattTCGGACCAGGCTTCATTCCCCtcaact	mdm-miR166a	TCGGACCAGGCTTCATTCCCC	..((((((((((((..((((((((((((((((((((((((..(((....)))))).)))))))))))))))))))))..))))))))))))	-57.9	39	19	100	89	4	3	47.3	1.3
10	3'	15	TCGATAAACCTCTGCATCCAG	rco-miR162	gp1b	scf0513111	-	1473958	1474061	3'	tcacTGGAGGCAGCGGTTCATCGATctcttcctgagatttttgtctgtggaaaaaaagaaacacaaaaacatgaataggTCGATAAACCTCTGCATCCAGcgct	162	203	148	172	19	rco-miR162	TCGATAAACCTCTGCATCCAG	21	gp1b	1	rco-MIR162,	rco-MIR162	tcactggaggcagcggttcatcgatctcttcctggaagattttgttgtgaaacaaaaataaaacgcatgaatcgaTCGATAAACCTCTGCATCCAGcgctt	rco-miR162	TCGATAAACCTCTGCATCCAG	...(((((.((((.((((.((((((((.(((.((.(((....))).(((............))).....)).))).)))))))).)))).)))).)))))....	-36.5	26	18	100	97	35	5	43.3	0.8
11	5'	16	TGGAGAAGCAGGGCACATGCA	ptc-miR164f_1ss21TA	gp1b	scf0513160	+	3181796	3181888	5'	ccatgcTGGAGAAGCAGGGCACATGCTagatatatcagcatcatgaatatcgatctgagaatttcgcatgtgctctagctctccaccttggac	33	59	30	50	18	ptc-miR164f_1ss21TA	TGGAGAAGCAGGGCACATGCA	21	gp1b	1	ptc-MIR164f,	ptc-MIR164f	tgagccatgcTGGAGAAGCAGGGCACATGCTaaatctatcagcttgaaagtctgatagttttgcatgtgctctatctctccagcttggac	ptc-miR164f	TGGAGAAGCAGGGCACATGCT	(((...(((((.((((((((((((((.((((...((((.(((.........)))))))..)))).))))))))))).))))))))...)))..	-41.3	33	19	100	91	9	6	47.3	0.9
