# Supplementary material for: High-Throughput Sequencing and Degradome Analysis Identify miRNAs and Their Targets Involved in Fruit Senescence of Fragaria ananassa
Source: PLoS One. 2013 Aug 19;8(8):e70959. doi: 10.1371/journal.pone.0070959 (PMC3747199; doi:10.1371/journal.pone.0070959)
Supplement: Table S3 — Profile of new candidate microRNAs originating from predicted RNA hairpins. (XLS) [file pone.0070959.s003.xls]

## Sheet: Sheet1
Table S3.Profile of candidate microRNAs originating from predicted RNA hairpins.
pre-miRNA_Index	type	miRNA_Index	miR_seq	miR_name	group	genomeID	strand	start	end	type	genome_seq	raw_0 h	raw_24 h	norm_0 h	norm_24	miRNA_Index	miR_name	miR_seq	len	SS	dG	#bp (in stem)	#bp (in mature region)	%matureCovered	hairpinLen	loopLen	# of bulges (in stem)	CG%	MFEI
1	5'	1	TCTACTTAGCCGACGGAAAACCTT	PC-5p-126960_28	gp4a	scf0513098	+	616184	616446	5'	aaaaaatcacttagccgacggaaaaataatattttcgtcgcctaagaTCTACTTAGCCGACGGAAAACCTTccgtagcctaagtttttacctagacgacggaaaaaattccgtcggcTAAGAAGATCTTAGGCGACGGAAattttcacctagccgacggaacatttatatataaatataaatgattatttatgataacttaggcgacgaa	44	33	40	28	2870	PC-5p-126960_28	TCTACTTAGCCGACGGAAAACCTT	24	......((.((((.(((.(((.........((((((((((((((((((((.((((((((((((((....((((((...(((.((....)).)))...))))))....)))))))))))))).))))))))))))))))))))..........))).)))..(((((((((....)))))))))................)))).))....	-87.3	45	19	100	112	4	4	37.6	1.1
1	3'	2	TAAGAAGATCTTAGGCGACGGAA	PC-3p-112144_32	gp4a	scf0513098	+	616184	616446	3'	aaaaaatcacttagccgacggaaaaataatattttcgtcgcctaagaTCTACTTAGCCGACGGAAAACCTTccgtagcctaagtttttacctagacgacggaaaaaattccgtcggcTAAGAAGATCTTAGGCGACGGAAattttcacctagccgacggaacatttatatataaatataaatgattatttatgataacttaggcgacgaa	42	28	38	23	5812	PC-3p-112144_32	TAAGAAGATCTTAGGCGACGGAA	23	......((.((((.(((.(((.........((((((((((((((((((((.((((((((((((((....((((((...(((.((....)).)))...))))))....)))))))))))))).))))))))))))))))))))..........))).)))..(((((((((....)))))))))................)))).))....	-87.3	45	19	100	112	4	4	37.6	1.1
2	5'	3	GTTGTTTGGTTTTGCTTGGATGAT	PC-5p-135435_26	gp4a	scf0513162	-	23055	23318	5'	aaacacaaacaagggtttctgggttttgggtacagaagggtttatgagttgattgttagttatcaagctattggttagaatttggtttctctacttggatttatGTTGTTTGGATTTGCTTGGATGATttctgaccattggattgagtacaatctaagaccaccatgtcatcgttactccatctaatggctataagacatccaagaaaatccaagcaatttaaATCCAAGCAGAGAATCCGGATCCTt	22	35	20	29	6205	PC-5p-135435_26	GTTGTTTGGTTTTGCTTGGATGAT	24	..........((((((.((((..(((((....))))).........(((((((........))).))))......))))....((.((((((.((((((((((..((((((((((((.((((((((...(((..(((((((((.(((((........(((......))).....))))).))))))))).....))))))))))).))))))))))))..)))))))))).)))))).))..))))))	-82.3	55	20	100	157	25	7	37.1	0.9
2	3'	4	ATCCAAGCAGAGAATTCGGATCCT	PC-3p-444097_8	gp4a	scf0513162	-	23055	23318	3'	aaacacaaacaagggtttctgggttttgggtacagaagggtttatgagttgattgttagttatcaagctattggttagaatttggtttctctacttggatttatGTTGTTTGGATTTGCTTGGATGATttctgaccattggattgagtacaatctaagaccaccatgtcatcgttactccatctaatggctataagacatccaagaaaatccaagcaatttaaATCCAAGCAGAGAATCCGGATCCTt	25	23	23	19	2825	PC-3p-444097_8	ATCCAAGCAGAGAATTCGGATCCT	24	..........((((((.((((..(((((....))))).........(((((((........))).))))......))))....((.((((((.((((((((((..((((((((((((.((((((((...(((..(((((((((.(((((........(((......))).....))))).))))))))).....))))))))))).))))))))))))..)))))))))).)))))).))..))))))	-82.3	55	20	100	157	25	7	37.1	0.9
3	5'	5	GATTTTAATGGAGTCGGTAAG	PC-5p-33070_109	gp4a	scf0513061	+	1024616	1024876	5'	aaagagtttcggagtaagtttgtGATTTTAATGGAGTCGGTAAGagccagtcatcagatgaaatggtgttcatatcttccaacactgaatctgatcacatctCACCGATTTCATTAAAATCTAatctatgatttcctctagctcctc	53	57	49	48	4538	PC-5p-33070_109	GATTTTAATGGAGTCGGTAAG	21	...(((((..((((.(((((...((((((((((((((((((..(((...((.(((((((.....((((((..........))))))..))))))).))..)))))))))))))))))))))........))))).)))))))))...	-46.5	50	19	100	141	10	7	37.4	0.8
3	3'	6	CACCGATTTCATTAAAATCTA	PC-3p-61144_58	gp4a	scf0513061	+	1024616	1024876	3'	aaagagtttcggagtaagtttgtGATTTTAATGGAGTCGGTAAGagccagtcatcagatgaaatggtgttcatatcttccaacactgaatctgatcacatctCACCGATTTCATTAAAATCTAatctatgatttcctctagctcctc	14	21	13	18	7026	PC-3p-61144_58	CACCGATTTCATTAAAATCTA	21	...(((((..((((.(((((...((((((((((((((((((..(((...((.(((((((.....((((((..........))))))..))))))).))..)))))))))))))))))))))........))))).)))))))))...	-46.5	50	19	100	141	10	7	37.4	0.8
4	5'	7	GATTGGAATGTAGGACCACGTCAG	PC-5p-235795_15	gp4a	scf0513139	+	153741	154004	5'	aaatttGATTGGAATGTAGGACCACGTCAGactgccacgtggtcctcccgtagcacttaaaaatttctcgatgaagaccggagcatctctaactggatgagaaatttttagatgctacagGAGGACCACATGACAGTATGACGTggtcttacattccaatcaaatattgacacgtgaattt	17	14	16	12	4182	PC-5p-235795_15	GATTGGAATGTAGGACCACGTCAG	24	..(((((((((((((((((((((((((((.((((.((.((((((((((.((((((..(((((((((((((....((...((((...))))..))...)))))))))))))..)))))).)))))))))).)).)))).)))))))))))))))))))))))))))................	-100.6	68	23	100	163	3	7	42	1.3
4	3'	8	GAGGACCACATGACAGTATGACGT	PC-3p-9947_361	gp4a	scf0513139	+	153741	154004	3'	aaatttGATTGGAATGTAGGACCACGTCAGactgccacgtggtcctcccgtagcacttaaaaatttctcgatgaagaccggagcatctctaactggatgagaaatttttagatgctacagGAGGACCACATGACAGTATGACGTggtcttacattccaatcaaatattgacacgtgaattt	449	452	412	382	7989	PC-3p-9947_361	GAGGACCACATGACAGTATGACGT	24	..(((((((((((((((((((((((((((.((((.((.((((((((((.((((((..(((((((((((((....((...((((...))))..))...)))))))))))))..)))))).)))))))))).)).)))).)))))))))))))))))))))))))))................	-100.6	68	23	100	163	3	7	42	1.3
5	5'	9	ACATGCATCAAGCTGTGAACCGTT	PC-5p-446008_8	gp4a	scf0513098	+	1035287	1035550	5'	aacacgtacgtacagtcgtacgggtttggctgttatacatatttgtataACATGCATCAAGCCGTGAACCGTTtgattatttagcaatttaaaattcAAGACGATGAGACGGTTCACGGCTtgatgcatgttatacacatatgtatagcagaaaagtctcagtcgtacaactgtgccaaacaagagtacgtacg	28	20	26	17	8271	PC-5p-446008_8	ACATGCATCAAGCTGTGAACCGTT	24	...(((((((((((((.((((((..((..(((((((((((((.(((((((((((((((((((((((((((((((.((..(((................)))..)).))))))))))))))))))))))))))))))).)))))))))))))..))..).....))))).))))))).........))))))...	-97.7	70	24	100	188	16	8	39.7	1.3
5	3'	10	AAGACGATCAGACGGTTCACGGCT	PC-3p-395940_9	gp4a	scf0513098	+	1035287	1035550	3'	aacacgtacgtacagtcgtacgggtttggctgttatacatatttgtataACATGCATCAAGCCGTGAACCGTTtgattatttagcaatttaaaattcAAGACGATGAGACGGTTCACGGCTtgatgcatgttatacacatatgtatagcagaaaagtctcagtcgtacaactgtgccaaacaagagtacgtacg	20	11	18	9	5979	PC-3p-395940_9	AAGACGATCAGACGGTTCACGGCT	24	...(((((((((((((.((((((..((..(((((((((((((.(((((((((((((((((((((((((((((((.((..(((................)))..)).))))))))))))))))))))))))))))))).)))))))))))))..))..).....))))).))))))).........))))))...	-97.7	70	24	100	188	16	8	39.7	1.3
6	5'	11	AAAATTCAAAACGATCGGACGGCT	PC-5p-35270_102	gp4a	scf0512983	+	300254	300517	5'	aaccctaaactctatgggttcggcctgtatacactacacatttgtatgacatacatcaatccgtgagtcgtctgatcgtttagtaattcAAAATTCAAAACGATCGGACGGCTCACGGTTtgatgtatgttatacgtgtatagtagaaaagtccaaaccctatacttttaggataaccaaacccctactccccaaagatcatctgt	111	117	101	99	7381	PC-5p-35270_102	AAAATTCAAAACGATCGGACGGCT	24	...((((((......(((((.((.((...(((..(((((....((((((((((((((((.(((((((((((((((((((((................))))))))))))))))))))).)))))))))))))))))))))..)))....)).)).)))))......))))))..................................	-82.6	60	22	74	169	16	7	39.8	1
6	3'	12	AAAACGATCGGACAGCTCACGGTT	PC-3p-10743_333	gp4a	scf0512983	+	300254	300517	3'	aaccctaaactctatgggttcggcctgtatacactacacatttgtatgacatacatcaatccgtgagtcgtctgatcgtttagtaattcAAAATTCAAAACGATCGGACGGCTCACGGTTtgatgtatgttatacgtgtatagtagaaaagtccaaaccctatacttttaggataaccaaacccctactccccaaagatcatctgt	319	327	292	276	8267	PC-3p-10743_333	AAAACGATCGGACAGCTCACGGTT	24	...((((((......(((((.((.((...(((..(((((....((((((((((((((((.(((((((((((((((((((((................))))))))))))))))))))).)))))))))))))))))))))..)))....)).)).)))))......))))))..................................	-82.6	60	22	74	169	16	7	39.8	1
7	5'	13	TCATGAACTATGTTGCACGGACAC	PC-5p-229923_16	gp4a	scf0513021	+	22694	22957	5'	aacctacccctaccggtgagagaaagaatcaacattgattaaaatgtattttgtatcaagtatattataagtTCATGAACTATGTTGCACGGACACggacacgacgacacgacagggcgCGACACGGCGACACAGTATAACTCaaaaactgagtttccaatacgtgtcgccgtgtccgtgtccgtgtccatgcaacatagttcatgaacttctg	29	44	27	37	5674	PC-5p-229923_16	TCATGAACTATGTTGCACGGACAC	24	....((((......))))........(((((....)))))..(((((((((......)))))))))..(((((((((((((((((((((.(((((((((((((......((......)).(((((((((((((.((((((((((.....))))))....)))))))))))))))))))))))))))))).)))))))))))))))))))))...	-101.2	34	23	100	143	73	1	44.4	1.1
7	3'	14	GGACACGGCGACACAGTATAACTC	PC-3p-395729_9	gp4a	scf0513021	+	22694	22957	3'	aacctacccctaccggtgagagaaagaatcaacattgattaaaatgtattttgtatcaagtatattataagtTCATGAACTATGTTGCACGGACACggacacgacgacacgacagggcgCGACACGGCGACACAGTATAACTCaaaaactgagtttccaatacgtgtcgccgtgtccgtgtccgtgtccatgcaacatagttcatgaacttctg	13	3	12	3	3912	PC-3p-395729_9	GGACACGGCGACACAGTATAACTC	24	....((((......))))........(((((....)))))..(((((((((......)))))))))..(((((((((((((((((((((.(((((((((((((......((......)).(((((((((((((.((((((((((.....))))))....)))))))))))))))))))))))))))))).)))))))))))))))))))))...	-101.2	34	23	100	143	73	1	44.4	1.1
8	5'	15	AAGGATTAATTACAAAACACCACC	PC-5p-203189_18	gp4a	scf0513082	+	454692	454954	5'	aaggaAAGGATTAATTACAAAACACCACCcactgtgatgttattttcattttcatacctaactatcaaaatgctaacggaatgaaacttcgtgtataaaaatacaagtTTTTGATAGTTAGGTATGAAAATaaaaatagcatcatggttcgggtggtgttttgtaattaatcctaaaggaaaagattttctgtactattcaagtggagtgttttctggcgat	13	8	12	7	5497	PC-5p-203189_18	AAGGATTAATTACAAAACACCACC	24	......((((((((((((((((((((((((((..((((((((((((.(((((((((((((((((((((((.(((.(((((.......)))))((((....)))).)))))))))))))))))))))))))).))))))))))))..))..))))))))))))))))))))))))...((((((.((((....((((.....)))))))).))))))......	-100.5	64	23	95	168	31	4	31.5	1.4
8	3'	16	TTTTGATAGTTAGGTATGAAAAT	PC-3p-171513_21	gp4a	scf0513082	+	454692	454954	3'	aaggaAAGGATTAATTACAAAACACCACCcactgtgatgttattttcattttcatacctaactatcaaaatgctaacggaatgaaacttcgtgtataaaaatacaagtTTTTGATAGTTAGGTATGAAAATaaaaatagcatcatggttcgggtggtgttttgtaattaatcctaaaggaaaagattttctgtactattcaagtggagtgttttctggcgat	7	10	6	8	6781	PC-3p-171513_21	TTTTGATAGTTAGGTATGAAAAT	23	......((((((((((((((((((((((((((..((((((((((((.(((((((((((((((((((((((.(((.(((((.......)))))((((....)))).)))))))))))))))))))))))))).))))))))))))..))..))))))))))))))))))))))))...((((((.((((....((((.....)))))))).))))))......	-100.5	64	23	95	168	31	4	31.5	1.4
9	5'	17	AACAATACCGGCTCATCCTTC	PC-5p-387620_10	gp4a	scf0513134	-	1638980	1639240	5'	aaggctgtattaacaagattgttgtctccgcacacagattctccaggtttcAACAATACCGGCTCATCCTTCaagaaaaagtacacataattttgtaaatcttttacaaaaatttcttttTCTTGAAGGATGAGCCGGTCTtgttgaaagctggagaatctgtgtgcggagacaacaatcttgttaatacagccttggt	7	18	6	15	3648	PC-5p-387620_10	AACAATACCGGCTCATCCTTC	21	((((((((((((((((((((((((((((((((((((((((((((((.(((((((((.((((((((((((((((((((((((.........(((((((((...)))))))))....)))))))))))))))))))))))).))))))))).))))))))))))))))))))))))))))))))))))))))))))))...	-147.5	79	20	100	196	34	2	38.2	1.9
9	3'	18	TCTTGAAGGATGAGCCGGTCT	PC-3p-52411_68	gp4a	scf0513134	-	1638980	1639240	3'	aaggctgtattaacaagattgttgtctccgcacacagattctccaggtttcAACAATACCGGCTCATCCTTCaagaaaaagtacacataattttgtaaatcttttacaaaaatttcttttTCTTGAAGGATGAGCCGGTCTtgttgaaagctggagaatctgtgtgcggagacaacaatcttgttaatacagccttggt	46	57	42	48	7415	PC-3p-52411_68	TCTTGAAGGATGAGCCGGTCT	21	((((((((((((((((((((((((((((((((((((((((((((((.(((((((((.((((((((((((((((((((((((.........(((((((((...)))))))))....)))))))))))))))))))))))).))))))))).))))))))))))))))))))))))))))))))))))))))))))))...	-147.5	79	20	100	196	34	2	38.2	1.9
10	5'	19	ACATTAAACTGTGAACCGTCTGAT	PC-5p-25863_140	gp4a	scf0513102	+	840748	841011	5'	aagtgtcaagtgctttaggtggggctagattgctatacatatgtacatatacaacatACATTAAGCTGTGAACCGTCTGATcttcctaaattttaaattatcgaataatCGGATGGTTCACGGTTTAATGTATgttatacacatatgtatagcaaccaaacccctaagttgataagt	50	69	45	58	6477	PC-5p-25863_140	ACATTAAACTGTGAACCGTCTGAT	24	...((((((....((((((.((.......(((((((((((((((...((((..((((((((((((((((((((((((((((.(((.(((........)))..)))..)))))))))))))))))))))))))))))))).))))))))))))))).....))))))))))))))...	-71.9	67	24	100	171	8	7	34.5	1.2
10	3'	20	CGGATGGTTCACGGTTTGATGTAT	PC-3p-995652_4	gp4a	scf0513102	+	840748	841011	3'	aagtgtcaagtgctttaggtggggctagattgctatacatatgtacatatacaacatACATTAAGCTGTGAACCGTCTGATcttcctaaattttaaattatcgaataatCGGATGGTTCACGGTTTAATGTATgttatacacatatgtatagcaaccaaacccctaagttgataagt	8	17	7	14	3519	PC-3p-995652_4	CGGATGGTTCACGGTTTGATGTAT	24	...((((((....((((((.((.......(((((((((((((((...((((..((((((((((((((((((((((((((((.(((.(((........)))..)))..)))))))))))))))))))))))))))))))).))))))))))))))).....))))))))))))))...	-71.9	67	24	100	171	8	7	34.5	1.2
11	5'	21	ACACATACATACAAGTCCGGACGC	PC-5p-319542_12	gp4a	scf0513194	+	2326989	2327252	5'	aataagtatgtaaataataaaaagagtccggatgtACACATACATACAAGTCCGGACGCaagtatttttcttttgaaaccattcttcttcggaaaatacttgcgtccggactagtATGTACGTGTGCGTCCGGACTCTCtgttgtttacatacttttacgaatgtaaattaatcataattttaaccgtttaaaagttg	22	18	20	15	4705	PC-5p-319542_12	ACACATACATACAAGTCCGGACGC	24	...((((((((((((((((...(((((((((((((((((.(((((((.((((((((((((((((((((((....(((.......)))...)))))))))))))))))))))).))))))).))))))))))))))))).))))))))))))))))..(((.....((((((....))))))....)))..........	-98.7	65	22	100	152	7	4	34.3	1.5
11	3'	22	ATGTACGTGTGCGTCCGGACTCTC	PC-3p-140286_25	gp4a	scf0513194	+	2326989	2327252	3'	aataagtatgtaaataataaaaagagtccggatgtACACATACATACAAGTCCGGACGCaagtatttttcttttgaaaccattcttcttcggaaaatacttgcgtccggactagtATGTACGTGTGCGTCCGGACTCTCtgttgtttacatacttttacgaatgtaaattaatcataattttaaccgtttaaaagttg	26	41	24	35	2378	PC-3p-140286_25	ATGTACGTGTGCGTCCGGACTCTC	24	...((((((((((((((((...(((((((((((((((((.(((((((.((((((((((((((((((((((....(((.......)))...)))))))))))))))))))))).))))))).))))))))))))))))).))))))))))))))))..(((.....((((((....))))))....)))..........	-98.7	65	22	100	152	7	4	34.3	1.5
12	5'	23	AGCTGTTGGAACTGACAAGGGAA	PC-5p-132712_27	gp4a	scf0513184	+	598330	598592	5'	aatcaattcagtcctgcaattttttttaaatcagttcgcccattcaactttcataaacacattagttaggtccaacttttgaattcactttgaaaaatgatatcaccaaAGCTGTTGGAACTGACAAGGGAACCCATAattcagctttatcctctcattttcaacgaaatgtctgaaattatgggcccccttgtcagttctaacaattttagtgacgtcatatttcaaggggaatttaaaaattggacctaa	15	16	14	14	3574	PC-5p-132712_27	AGCTGTTGGAACTGACAAGGGAA	23	.................................................................((((((((((.((((((((((.((((((((.((((..((((.(((..((((((((((((((((((..((((((((((((...........((((((....)))))).))).)))))))))..))))))))))))))))))..))).))))..)))).)))))))).)))))))))).))))))))))	-91.6	75	25	100	187	4	9	34.5	1.1
12	3'	24	TAGAACTGACAAGGGAACCCATA	PC-3p-305941_12	gp4a	scf0513184	+	598330	598592	3'	aatcaattcagtcctgcaattttttttaaatcagttcgcccattcaactttcataaacacattagttaggtccaacttttgaattcactttgaaaaatgatatcaccaaAGCTGTTGGAACTGACAAGGGAACCCATAattcagctttatcctctcattttcaacgaaatgtctgaaattatgggcccccttgtcagttctaacaattttagtgacgtcatatttcaaggggaatttaaaaattggacctaa	9	12	8	10	4809	PC-3p-305941_12	TAGAACTGACAAGGGAACCCATA	23	.................................................................((((((((((.((((((((((.((((((((.((((..((((.(((..((((((((((((((((((..((((((((((((...........((((((....)))))).))).)))))))))..))))))))))))))))))..))).))))..)))).)))))))).)))))))))).))))))))))	-91.6	75	25	100	187	4	9	34.5	1.1
13	5'	25	ATCAAGCAGTGAACTGTCCGATCG	PC-5p-218814_17	gp4a	scf0513124	+	841865	842128	5'	acatatctctgtcagggtttggctgttatatatatatatatatatatatatatatataacatacATCAAGCAGTGAACCGTCCGATCGtttagcagattaaaatttaAGACGATCGGACGGTTCACGGCTTgatgtttgttataccatgtatagtaaaaaagtcca	64	62	59	52	2517	PC-5p-218814_17	ATCAAGCAGTGAACTGTCCGATCG	24	........((((((.(((.(..(.((((((((((((((((....))))))))))))))))..(((((((((.(((((((((((((((((((...((((....)))).))))))))))))))))))).)))))))))..)..).))).)).))))............	-70.9	32	23	100	74	4	2	32.5	1.3
13	3'	26	AGACGATCGGACGGTTCACGGCTT	PC-3p-6978_511	gp4a	scf0513124	+	841865	842128	3'	acatatctctgtcagggtttggctgttatatatatatatatatatatatatatatataacatacATCAAGCAGTGAACCGTCCGATCGtttagcagattaaaatttaAGACGATCGGACGGTTCACGGCTTgatgtttgttataccatgtatagtaaaaaagtcca	650	651	595	551	5044	PC-3p-6978_511	AGACGATCGGACGGTTCACGGCTT	24	........((((((.(((.(..(.((((((((((((((((....))))))))))))))))..(((((((((.(((((((((((((((((((...((((....)))).))))))))))))))))))).)))))))))..)..).))).)).))))............	-70.9	32	23	100	74	4	2	32.5	1.3
14	5'	27	CAGAGAGTACTGGTGTAGAGGTAT	PC-5p-238807_15	gp4a	scf0513115	-	841344	841607	5'	acattaattgaaaCAGAGAGTACTGGTGTAGAGGTATtaataaagtgagccatttttgagttaattttttgtcaaattagctaaaatgtcattttagcTAGCCACTTTAGAAATACGGCTGCatcaatactctttactttagctagcattacatcaacattctt	23	33	21	28	3829	PC-5p-238807_15	CAGAGAGTACTGGTGTAGAGGTAT	24	...(((..((((..((((((((.((((((((..(((((..(((((((.((....(((((..(((....)))))))).((((((((((...)))))))))))))))))))..)))))..)))))))).))))))))..))))..)))..................	-44.7	37	20	100	143	50	6	31.1	0.9
14	3'	28	TAACCACTTTAGAAATACGGCTGC	PC-3p-170785_21	gp4a	scf0513115	-	841344	841607	3'	acattaattgaaaCAGAGAGTACTGGTGTAGAGGTATtaataaagtgagccatttttgagttaattttttgtcaaattagctaaaatgtcattttagcTAGCCACTTTAGAAATACGGCTGCatcaatactctttactttagctagcattacatcaacattctt	46	53	42	45	7348	PC-3p-170785_21	TAACCACTTTAGAAATACGGCTGC	24	...(((..((((..((((((((.((((((((..(((((..(((((((.((....(((((..(((....)))))))).((((((((((...)))))))))))))))))))..)))))..)))))))).))))))))..))))..)))..................	-44.7	37	20	100	143	50	6	31.1	0.9
15	5'	29	TAACCACGCTTCAGTATAGGA	PC-5p-1132739_4	gp4a	scf0513105	+	593049	593309	5'	accagcctcatgctcatattcaTAACCACGCTTCAGTATAGGAttctcagtgatcgtagactttctcatcttcttatagtctttccccnnnnnnnnnnnnnnnnnnnnctgagaatcctaTACTGAAGCGTGGTTATGAATatgagcatgaggctggtgaa	4	15	4	13	7407	PC-5p-1132739_4	TAACCACGCTTCAGTATAGGA	21	((((((((((((((((((((((((((((((((((((((((((((((((((.((....(((((...............))))).)).......................))))))))))))))))))))))))))))))))))))))))))))))))))...	-94.6	50	21	100	158	58	0	37.3	1.6
15	3'	30	TACTGAAGCGTGGTTATGAAT	PC-3p-291222_13	gp4a	scf0513105	+	593049	593309	3'	accagcctcatgctcatattcaTAACCACGCTTCAGTATAGGAttctcagtgatcgtagactttctcatcttcttatagtctttccccnnnnnnnnnnnnnnnnnnnnctgagaatcctaTACTGAAGCGTGGTTATGAATatgagcatgaggctggtgaa	6	13	5	11	3408	PC-3p-291222_13	TACTGAAGCGTGGTTATGAAT	21	((((((((((((((((((((((((((((((((((((((((((((((((((.((....(((((...............))))).)).......................))))))))))))))))))))))))))))))))))))))))))))))))))...	-94.6	50	21	100	158	58	0	37.3	1.6
16	5'	31	AGCTAAATTGGTGATCGTTAAAGT	PC-5p-94934_37	gp4a	scf0513127	-	10966	11229	5'	actagtatctagatatatatgacatgatctctgcaaaaaatttcAGCTAAATTGGTGATCGTTAAGGTatcgaaactatatgattacaatgaacgaaccaaatctgttcaacaggaaccgttcatgtaattcacaattttgaataccttaatgattaacaaTTTGGCTAAAATTTTGTAGAGATGat	23	33	21	28	3124	PC-5p-94934_37	AGCTAAATTGGTGATCGTTAAAGT	24	.((((...))))...........((.(((((((((..((((((.((((((((((.((((((((((((((((((((......(((((((.((((((.......((((.....))))...))))))))))))).....))))).))))))))))))))).)))))))))).))))))))))))))).))	-63.8	64	23	100	164	5	8	29.9	1.1
16	3'	32	TTTGGCTAAAATTTTGTAGAGATG	PC-3p-684568_6	gp4a	scf0513127	-	10966	11229	3'	actagtatctagatatatatgacatgatctctgcaaaaaatttcAGCTAAATTGGTGATCGTTAAGGTatcgaaactatatgattacaatgaacgaaccaaatctgttcaacaggaaccgttcatgtaattcacaattttgaataccttaatgattaacaaTTTGGCTAAAATTTTGTAGAGATGat	5	9	5	7	3433	PC-3p-684568_6	TTTGGCTAAAATTTTGTAGAGANG	24	.((((...))))...........((.(((((((((..((((((.((((((((((.((((((((((((((((((((......(((((((.((((((.......((((.....))))...))))))))))))).....))))).))))))))))))))).)))))))))).))))))))))))))).))	-63.8	64	23	100	164	5	8	29.9	1.1
17	5'	33	GCCGTGAACCGTCCGATTGTCTT	PC-5p-107108_33	gp4a	scf0513029	+	17820	18083	5'	actatacatatgtgtatagcatacatcaaGCCGTGAACCGTCCGATTGTCTTgaattttaattttAAATGATCGGACGACTCACGGCTTaatatatgtcatacaaatgtgtatacc	55	45	50	38	5075	PC-5p-107108_33	GCCGTGAACCGTCCGATTGTCTT	23	..(((((((((.(((((..((((.((.(((((((((..((((((((..(.(((((.......))))))..))))))))..))))))))).)).))))..))))).)))))))))..	-52.1	43	18	100	112	7	7	35.3	1.3
17	3'	34	AAAAGATCGGACGACTCACGGCTT	PC-3p-100252_35	gp4a	scf0513029	+	17820	18083	3'	actatacatatgtgtatagcatacatcaaGCCGTGAACCGTCCGATTGTCTTgaattttaattttAAATGATCGGACGACTCACGGCTTaatatatgtcatacaaatgtgtatacc	33	19	30	16	6679	PC-3p-100252_35	AAAAGATCGGACGACTCACGGCTT	24	..(((((((((.(((((..((((.((.(((((((((..((((((((..(.(((((.......))))))..))))))))..))))))))).)).))))..))))).)))))))))..	-52.1	43	18	100	112	7	7	35.3	1.3
18	5'	35	GGCTAAAGTTTGGACTATAGCAGA	PC-5p-65169_55	gp4a	scf0512111	-	1825	2088	5'	actttagctgacgaatattttaaaatattcgtcggctaaagtttggcagataaccgacgacaaaaaagtcgtcggctatagtccggactttagccgacgaaataatgtcgtcGGCTAAAGTTTGGACTATAGCCGACGAaacaatgtcgtcggctaaagtctggactatagccgacgaaataatgtcgtcgggtaaagtccagactatagccgacgacttatacgagtatcgtcggctaaagtcaccacaga	68	78	62	66	3318	PC-5p-65169_55	GGCTAAAGTTTGGACTATAGCAGA	24	(((((((((((((.((((((....(((.((((((((((.(((((((.......(((((((((......((((((((((((((((((((((((((((((((.......((((((((((.(((....))).)))))))))).......)))))))))))))))))))))))))))))))).....))))))))).......))))))).))))))))))..)))..))))))))))))))))))).........	-154	13	21	51	32	4	1	44.4	1.4
18	3'	36	TAAAGTTTGGACTATAGCAGACGA	PC-3p-11562_311	gp4a	scf0512111	-	1825	2088	3'	actttagctgacgaatattttaaaatattcgtcggctaaagtttggcagataaccgacgacaaaaaagtcgtcggctatagtccggactttagccgacgaaataatgtcgtcGGCTAAAGTTTGGACTATAGCCGACGAaacaatgtcgtcggctaaagtctggactatagccgacgaaataatgtcgtcgggtaaagtccagactatagccgacgacttatacgagtatcgtcggctaaagtcaccacaga	110	169	101	143	5248	PC-3p-11562_311	TAAAGTTTGGACTATAGCAGACGA	24	(((((((((((((.((((((....(((.((((((((((.(((((((.......(((((((((......((((((((((((((((((((((((((((((((.......((((((((((.(((....))).)))))))))).......)))))))))))))))))))))))))))))))).....))))))))).......))))))).))))))))))..)))..))))))))))))))))))).........	-154	13	21	51	32	4	1	44.4	1.4
19	5'	37	TGAGTACAATCTAAGACCGCCATG	PC-5p-889211_5	gp4a	scf0513147	-	225584	225847	5'	agaatttggcttatctacttggatttatgttgcttggatttgtttagatgacttataaccattaaatTGAGTACAATCTAAGACCACCATGtcatccttactccatctaatggttatAAGACATCCAAGCAAATCCAAGCAacttaaatccaagcagagaatccaaatccataatgaaaagcattttatcaaattatcaactgtacataaaatggcttatcaattgta	18	6	16	5	5004	PC-5p-889211_5	TGAGTACAATCTAAGACCGCCATG	24	...((((((.((.(((.((((((((((.(((((((((((((((((.((((.(((((((((((((.((.(((((........(((......))).....))))).)).))))))))))))).)))).))))))))))))))))).)))))))))).))).)).))))))..(((((((.(((((((((((.................))))))).)))).)).))))).	-83.4	62	9	25	165	25	8	31.6	1.2
19	3'	38	AAGACAACCAAGCAAATCCAAGCA	PC-3p-553265_7	gp4a	scf0513147	-	225584	225847	3'	agaatttggcttatctacttggatttatgttgcttggatttgtttagatgacttataaccattaaatTGAGTACAATCTAAGACCACCATGtcatccttactccatctaatggttatAAGACATCCAAGCAAATCCAAGCAacttaaatccaagcagagaatccaaatccataatgaaaagcattttatcaaattatcaactgtacataaaatggcttatcaattgta	18	13	16	11	8277	PC-3p-553265_7	AAGACAACCAAGCAAATCCAAGCA	24	...((((((.((.(((.((((((((((.(((((((((((((((((.((((.(((((((((((((.((.(((((........(((......))).....))))).)).))))))))))))).)))).))))))))))))))))).)))))))))).))).)).))))))..(((((((.(((((((((((.................))))))).)))).)).))))).	-83.4	62	9	25	165	25	8	31.6	1.2
20	5'	39	AGTCCAGACTATAGCAGACGACA	PC-5p-210704_17	gp4a	scf0513087	-	338223	338486	5'	agactttagccgacgacattatttcgtcggctatagtcccgactttagccgacgacattatttcgtcggctaaAGTCCAGACTATAGCCGACGACATttttgtcgtcggttatctaccaaactttagccgacgaatattttaaaatattcgtcggctaaagtttgtaata	7	11	6	9	3414	PC-5p-210704_17	AGTCCAGACTATAGCAGACGACA	23	(((...((((((((((((..((.(((((((((((((((..(((((((((((((((.......)))))))))))))))..))))))))))))))).))...)))))))))))))))..((((((((((((((((((((((....)))))))))))))))))))))).....	-108.6	47	21	100	115	7	4	41.2	1.6
20	3'	40	AGTCCAGACTATAGCAGACGACAT	PC-3p-121068_29	gp4a	scf0513087	-	338223	338486	3'	agactttagccgacgacattatttcgtcggctatagtcccgactttagccgacgacattatttcgtcggctaaAGTCCAGACTATAGCCGACGACATttttgtcgtcggttatctaccaaactttagccgacgaatattttaaaatattcgtcggctaaagtttgtaata	19	11	17	9	6332	PC-3p-121068_29	AGTCCAGACTATAGCAGACGACAT	24	(((...((((((((((((..((.(((((((((((((((..(((((((((((((((.......)))))))))))))))..))))))))))))))).))...)))))))))))))))..((((((((((((((((((((((....)))))))))))))))))))))).....	-108.6	47	21	100	115	7	4	41.2	1.6
21	5'	41	AGCCGTGAACCGTCAGATCGTCTT	PC-5p-36911_98	gp4a	scf0513190	-	1311747	1312010	5'	agacttttctactatacatatgtgtatagcatacatcaagccgtgaaccgtcagatcttatatgtatagcatacatcaAGCCGTGAACCGTCAGATCGTCTTaaattttAAATTGTTAAATGATCAGACGGTTcacggtttgatgtatgtcatacacatatgtatgtatagcagccgaaccccaagaaacata	141	151	129	127	7203	PC-5p-36911_98	AGCCGTGAACCGTCAGATCGTCTT	24	.........(((.((((((((((((((..(((((((((((((((((((((((.((((....((((((...)))))).(((.(((((....)))...)).)))...................)))).)))))))))))))))))))))))..))))))))))))))))).........................	-72.2	8	15	50	25	4	2	36.8	1
21	3'	42	AAATTGTTAAATGATCAGACGGCT	PC-3p-136319_26	gp4a	scf0513190	-	1311747	1312010	3'	agacttttctactatacatatgtgtatagcatacatcaagccgtgaaccgtcagatcttatatgtatagcatacatcaAGCCGTGAACCGTCAGATCGTCTTaaattttAAATTGTTAAATGATCAGACGGTTcacggtttgatgtatgtcatacacatatgtatgtatagcagccgaaccccaagaaacata	68	96	62	81	3650	PC-3p-136319_26	AAATTGTTAAATGATCAGACGGCT	24	.........(((.((((((((((((((..(((((((((((((((((((((((.((((....((((((...)))))).(((.(((((....)))...)).)))...................)))).)))))))))))))))))))))))..))))))))))))))))).........................	-72.2	8	15	50	25	4	2	36.8	1
22	5'	43	CAAAAACAAATAGACAGACTGAAT	PC-5p-209279_17	gp4a	scf0513131	-	46247	46508	5'	agataatattgtgtagatcatctctgcaaaattgcagccaatttggtgatcgttaaggcccttaaaatcGAAAAACAAATAGACAGACTGAATtttgtccggtttatcatctccatttgtTTTTCGATTTTGAGGGCTTTAAcgatcaccaaattgactaaaattttacaaagatgatctacacaatattatttaga	8	10	7	8	8026	PC-5p-209279_17	CAAAAACAAATAGACAGACTGAAT	24	(((((((((((((((((((((((.((.((((((..((.(((((((((((((((((((((((((((((((((((((((((..((((((......)))))).((..........)).))))))))))))))))))))))))))))))))))))))))).))..)))))).)).)))))))))))))))))))))))...	-106.3	74	16	41	194	36	4	32	1.7
22	3'	44	TTTTCGATTTTAAGGGCTTTAA	PC-3p-67479_53	gp4a	scf0513131	-	46247	46508	3'	agataatattgtgtagatcatctctgcaaaattgcagccaatttggtgatcgttaaggcccttaaaatcGAAAAACAAATAGACAGACTGAATtttgtccggtttatcatctccatttgtTTTTCGATTTTGAGGGCTTTAAcgatcaccaaattgactaaaattttacaaagatgatctacacaatattatttaga	23	19	21	16	6598	PC-3p-67479_53	TTTTCGATTTTAAGGGCTTTAA	22	(((((((((((((((((((((((.((.((((((..((.(((((((((((((((((((((((((((((((((((((((((..((((((......)))))).((..........)).))))))))))))))))))))))))))))))))))))))))).))..)))))).)).)))))))))))))))))))))))...	-106.3	74	16	41	194	36	4	32	1.7
23	5'	45	TTTCAAATGAATGGTTGGATGATA	PC-5p-56438_63	gp4a	scf0513157	+	61924	62187	5'	agcatgttgtctttgggtgttcttcttctcgatgcaaacgagtgatcctgaggtttttcttttcgggagagcttccaatgaggaccttataatgaggaccaagtgaggacTTTCAAATGAATGGTTGGATGATATGCacatgggaattagaaaatatcaattaaaagtcaaaactttgatccaaccgttcatttgaaagtcctcacttggtccttattataaggtcctcattggaagctcgtcctttc	50	53	45	44	7017	PC-5p-56438_63	TTTCAAATGAATGGTTGGATGATA	24	..........(((..((......((..((((.......)))).)).))..)))...........(((((((((((((((((((((((((((((((((((((((((((((((((((((((((((((((((((((((..................))))).....(((((....))))).)))))))))))))))))))))))))))))))))))))))))))))))))))))))))))))).))))...	-131.8	66	25	74	181	48	1	39.9	1.3
23	3'	46	TGAATGGTTGGATGATATGC	PC-3p-129857_27	gp4a	scf0513157	+	61924	62187	3'	agcatgttgtctttgggtgttcttcttctcgatgcaaacgagtgatcctgaggtttttcttttcgggagagcttccaatgaggaccttataatgaggaccaagtgaggacTTTCAAATGAATGGTTGGATGATATGCacatgggaattagaaaatatcaattaaaagtcaaaactttgatccaaccgttcatttgaaagtcctcacttggtccttattataaggtcctcattggaagctcgtcctttc	23	31	21	26	7700	PC-3p-129857_27	TGAATGGTTGGATGATATGC	20	..........(((..((......((..((((.......)))).)).))..)))...........(((((((((((((((((((((((((((((((((((((((((((((((((((((((((((((((((((((((..................))))).....(((((....))))).)))))))))))))))))))))))))))))))))))))))))))))))))))))))))))))).))))...	-131.8	66	25	74	181	48	1	39.9	1.3
24	5'	47	CTAAGTAGAACTTAGGCGACGGAA	PC-5p-189558_19	gp4a	scf0513154	-	60943	61206	5'	aggagacagaattcaaacaatttcgtagcctaagtagcacttaggagacagaaaaatattccgtagcCTAAGTAGCACTTAGGCGACGGAAttgaattccgtagcctaagtagcacttaggagacggaattgaattccgtagcctaagtgacacttaggagaCGGAAAAATTTACTTAGGAGACGAaattaa	6	5	5	4	4862	PC-5p-189558_19	CTAAGTAGAACTTAGGCGACGGAA	24	..................((((((((..(((((((((..((....))...........((((((..(((((((..(((((((((.((((((((.((((((((..((((((.....))))))..)))))))).)))))))).)))))))))..)))))))..))))))....)))))))))..))))))))..	-91.3	44	21	100	109	5	5	40.6	1.2
24	3'	48	CGGAAAAATTTACTTAGGAGACGA	PC-3p-1722521_3	gp4a	scf0513154	-	60943	61206	3'	aggagacagaattcaaacaatttcgtagcctaagtagcacttaggagacagaaaaatattccgtagcCTAAGTAGCACTTAGGCGACGGAAttgaattccgtagcctaagtagcacttaggagacggaattgaattccgtagcctaagtgacacttaggagaCGGAAAAATTTACTTAGGAGACGAaattaa	6	16	5	14	4048	PC-3p-1722521_3	CGGAAAAATTTACTTAGGAGACGA	24	..................((((((((..(((((((((..((....))...........((((((..(((((((..(((((((((.((((((((.((((((((..((((((.....))))))..)))))))).)))))))).)))))))))..)))))))..))))))....)))))))))..))))))))..	-91.3	44	21	100	109	5	5	40.6	1.2
25	5'	49	ATATATCAAGCTGTGAGCCGTCCG	PC-5p-292650_13	gp4a	scf0512983	-	58266	58529	5'	aggatatatacatgagttcagctgctatacacatttatatgacATATATCAAGCCGTGAGCCGTCCGattgtttactaattcaaaattcAAGACGATCGGACGGTTCATGGCTttatgtatgctatacatatatgtatagtagaaaagttcataccatatatatata	19	20	17	17	2385	PC-5p-292650_13	ATATATCAAGCTGTGAGCCGTCCG	24	...(((((((.((((..(...((((((((((.((...(((..(((((((.((((((((((((((((((((((((................)))))))))))))))))))))))).)))))))..)))...)).))))))))))...)..))))....)))))))...	-67.9	58	23	100	161	16	7	32.9	1.2
25	3'	50	AAGACGATCGGACGGTTCACGGCT	PC-3p-13461_269	gp4a	scf0512983	-	58266	58529	3'	aggatatatacatgagttcagctgctatacacatttatatgacATATATCAAGCCGTGAGCCGTCCGattgtttactaattcaaaattcAAGACGATCGGACGGTTCATGGCTttatgtatgctatacatatatgtatagtagaaaagttcataccatatatatata	185	202	170	171	5652	PC-3p-13461_269	AAGACGATCGGACGGTTCACGGCT	24	...(((((((.((((..(...((((((((((.((...(((..(((((((.((((((((((((((((((((((((................)))))))))))))))))))))))).)))))))..)))...)).))))))))))...)..))))....)))))))...	-67.9	58	23	100	161	16	7	32.9	1.2
26	5'	51	ATAACTATAGCCGACGAAATATTA	PC-5p-309305_12	gp4a	scf0512091	+	278	539	5'	agggtttagccgacgaataccctaacgtattcgtcggctatagtatgtaattaaaaaattaaaaATAACTATAGCCGACGAAATATTAGGTTATTCGTCGGCAaaacaatcttagccgacgaattatagtgtatttcgtcggctaaacccatcttagccgacgaaatatagtgta	11	8	10	7	2464	PC-5p-309305_12	ATAACTATAGCCGACGAAATATTA	24	...((((.(((((((((((.(((((..(.(((((((((((((((...(((((....)))))......))))))))))))))))..))))).))))))))))).)))).................((((.(((((((((((((((((.......))))))))))))))))).))))	-82.1	41	32	100	104	4	5	37.1	1.3
26	3'	52	AATATTAGGTTATTCGTCGGCA	PC-3p-35078_103	gp4a	scf0512091	+	278	539	3'	agggtttagccgacgaataccctaacgtattcgtcggctatagtatgtaattaaaaaattaaaaATAACTATAGCCGACGAAATATTAGGTTATTCGTCGGCAaaacaatcttagccgacgaattatagtgtatttcgtcggctaaacccatcttagccgacgaaatatagtgta	72	68	66	58	5527	PC-3p-35078_103	AATATTAGGTTATTCGTCGGCA	22	...((((.(((((((((((.(((((..(.(((((((((((((((...(((((....)))))......))))))))))))))))..))))).))))))))))).)))).................((((.(((((((((((((((((.......))))))))))))))))).))))	-82.1	41	32	100	104	4	5	37.1	1.3
27	5'	53	TCCTTGGAGAGAGAGTAGACT	PC-5p-15285_237	gp4a	scf0513102	+	292095	292356	5'	agtttcagaagccaaggTCCTTGGAGAGAGAGTAGACAatgtggcgaagtgccggtgcgaagttccacattgtctaCTCTCTCTCGAAAGGACCTCGGccttctggattcggaattggcatg	261	424	239	359	5489	PC-5p-15285_237	TCCTTGGAGAGAGAGTAGACT	21	...((((((((((.((((((((.(((((((((((((((((((((.....(((....))).....)))))))))))))))))))))..)))))))).))).)))))))...............	-69.1	42	20	100	104	4	4	51.6	1.1
27	3'	54	CTCTCTCTCGAAAGGACCTCGG	PC-3p-2161_1479	gp4a	scf0513102	+	292095	292356	3'	agtttcagaagccaaggTCCTTGGAGAGAGAGTAGACAatgtggcgaagtgccggtgcgaagttccacattgtctaCTCTCTCTCGAAAGGACCTCGGccttctggattcggaattggcatg	741	1322	679	1119	3071	PC-3p-2161_1479	CTCTCTCTCGAAAGGACCTCGG	22	...((((((((((.((((((((.(((((((((((((((((((((.....(((....))).....)))))))))))))))))))))..)))))))).))).)))))))...............	-69.1	42	20	100	104	4	4	51.6	1.1
28	5'	55	ATCAAGCCGTGAGCCGTCCGATCG	PC-5p-117045_30	gp4a	scf0513160	+	3532314	3532577	5'	ataactagtcactttgttgccggacttttctattatacatgtgaatagcatacATCAAGCCGTGAGCCGTCCGATCGttttaaattttGAATTGCTAAACGATCCGACGGCTcacgacttgatgtaggtaatacaaatgtgtatat	40	45	37	38	5946	PC-5p-117045_30	ATCAAGCCGTGAGCCGTCCGATCG	24	......((((............)))).......(((((((.((.((..(.(((((((((.(((((((((((.((((((((..((((...))))...)))))))).))))))))))).))))))))).)..)).)).)))))))...	-55.5	44	22	100	110	3	7	38.4	1
28	3'	56	GAATTGCTAAACGATCCGACGGCT	PC-3p-273534_13	gp4a	scf0513160	+	3532314	3532577	3'	ataactagtcactttgttgccggacttttctattatacatgtgaatagcatacATCAAGCCGTGAGCCGTCCGATCGttttaaattttGAATTGCTAAACGATCCGACGGCTcacgacttgatgtaggtaatacaaatgtgtatat	13	17	12	14	3085	PC-3p-273534_13	GAATTGCTAAACGATCCGACGGCT	24	......((((............)))).......(((((((.((.((..(.(((((((((.(((((((((((.((((((((..((((...))))...)))))))).))))))))))).))))))))).)..)).)).)))))))...	-55.5	44	22	100	110	3	7	38.4	1
29	5'	57	ACATCAAACTGTGAGCCGTCCGAT	PC-5p-86157_41	gp4a	scf0512983	-	300215	300478	5'	atagggtttggacttttctactatacacgtataacatACATCAAACCGTGAGCCGTCCGATcgttttgaattttgaattactAAACGATCAGACGACTCACGGATTgatgtatgtcatacaaatgtgtagtgtatacaggccgaacccata	66	72	60	61	5337	PC-5p-86157_41	ACATCAAACTGTGAGCCGTCCGAT	24	...((((((((.(((...(((((((((.((((.(((((((((((.(((((((.((((.((((((((..((((...))))...)))))))).)))).))))))).))))))))))).))))...))))))))).....)))))))))))...	-72	58	21	100	145	3	8	39.1	1.2
29	3'	58	AAACGATCAGACGACTCACGGCTT	PC-3p-55496_64	gp4a	scf0512983	-	300215	300478	3'	atagggtttggacttttctactatacacgtataacatACATCAAACCGTGAGCCGTCCGATcgttttgaattttgaattactAAACGATCAGACGACTCACGGATTgatgtatgtcatacaaatgtgtagtgtatacaggccgaacccata	115	134	105	113	8371	PC-3p-55496_64	AAACGATCAGACGACTCACGGCTT	24	...((((((((.(((...(((((((((.((((.(((((((((((.(((((((.((((.((((((((..((((...))))...)))))))).)))).))))))).))))))))))).))))...))))))))).....)))))))))))...	-72	58	21	100	145	3	8	39.1	1.2
30	5'	59	CAAATTATAGTGTATTTCGTCGG	PC-5p-392930_9	gp4a	scf0513164	+	225374	225637	5'	atagtgtatttcgtcggctaaagccatcttagccgacgaaatatagtatatttcgtcggctaaaaccatcttagccgaCAAATTATAGTGTATTTCGTCGGctaataaagttttagccgACGAATAACCTAATAGTTCGTCGGctttagttattttttaattttttaattacatactatagccgacgaataagttagggtattcgtcggctaaaccc	7	10	6	8	8181	PC-5p-392930_9	CAAATTATAGTGTATTTCGTCGG	23	...............(((....)))...(((((((((((((((((.((((.((.(((((((((.......))))))))).)).)))).)))))))))))))))))......(((((((((((((((.((((((.(((((((((((.((((......((((....))))......)))).)))))))))))..)))))).)))))))))))))))...	-103.6	32	20	100	77	7	3	36.4	1.3
30	3'	60	ACGAATAACCTAATAGTTCGTCGG	PC-3p-57887_62	gp4a	scf0513164	+	225374	225637	3'	atagtgtatttcgtcggctaaagccatcttagccgacgaaatatagtatatttcgtcggctaaaaccatcttagccgaCAAATTATAGTGTATTTCGTCGGctaataaagttttagccgACGAATAACCTAATAGTTCGTCGGctttagttattttttaattttttaattacatactatagccgacgaataagttagggtattcgtcggctaaaccc	39	69	36	58	5563	PC-3p-57887_62	ACGAATAACCTAATAGTTCGTCGG	24	...............(((....)))...(((((((((((((((((.((((.((.(((((((((.......))))))))).)).)))).)))))))))))))))))......(((((((((((((((.((((((.(((((((((((.((((......((((....))))......)))).)))))))))))..)))))).)))))))))))))))...	-103.6	32	20	100	77	7	3	36.4	1.3
31	5'	61	AGCCGTGAGTCGTCTGATCGTCTT	PC-5p-70035_51	gp4a	scf0513124	+	706501	706764	5'	atataacagacttttctactatacatatgtatatagcatacatcaAGCCGTGAGCCGTCTGATCGTCTTgaattttgaattgctAAACGATCGGACGGCTCACGGCTTgatgtatgtcatataaatgtgtatagcagccg	113	119	104	101	6676	PC-5p-70035_51	AGCCGTGAGTCGTCTGATCGTCTT	24	...............((.((((((((((.(((((..((((((((((((((((((((((((((((((....................))))))))))))))))))))))))))))))..))))).)))))))))).))...	-75.2	47	21	87	122	20	3	39.3	1.4
31	3'	62	AAACGATCGGACGGCTCACGGCTT	PC-3p-5498_643	gp4a	scf0513124	+	706501	706764	3'	atataacagacttttctactatacatatgtatatagcatacatcaAGCCGTGAGCCGTCTGATCGTCTTgaattttgaattgctAAACGATCGGACGGCTCACGGCTTgatgtatgtcatataaatgtgtatagcagccg	508	509	465	431	8307	PC-3p-5498_643	AAACGATCGGACGGCTCACGGCTT	24	...............((.((((((((((.(((((..((((((((((((((((((((((((((((((....................))))))))))))))))))))))))))))))..))))).)))))))))).))...	-75.2	47	21	87	122	20	3	39.3	1.4
32	5'	63	AAGGGCTACAAAATGAGTTCGGCT	PC-5p-142026_25	gp4a	scf0513189	-	352588	352851	5'	atataactAAGGGCTACAAAATGAGTTCGGCTgctatacacatttgtatgacatatatcaagacgtgagtcatctgatcgtttaacaatttaaaattcAAAACGATCAGACGGCTCACGACTtaatatatgctatacacatatgtatagtagaaa	31	47	28	40	5989	PC-5p-142026_25	AAGGGCTACAAAATGAGTTCGGCT	24	..........(..((........))..)..((((((((((.((.(((((..(((((((.(((.((((((((.(((((((((((................))))))))))).)))))))).))).)))))))..))))).)).))))))))))...	-59.4	3	8	20	18	8	1	32.9	1.2
32	3'	64	AAAACGATCAGACGGCTCACGGCT	PC-3p-12550_288	gp4a	scf0513189	-	352588	352851	3'	atataactAAGGGCTACAAAATGAGTTCGGCTgctatacacatttgtatgacatatatcaagacgtgagtcatctgatcgtttaacaatttaaaattcAAAACGATCAGACGGCTCACGACTtaatatatgctatacacatatgtatagtagaaa	186	199	170	168	7089	PC-3p-12550_288	AAAACGATCAGACGGCTCACGGCT	24	..........(..((........))..)..((((((((((.((.(((((..(((((((.(((.((((((((.(((((((((((................))))))))))).)))))))).))).)))))))..))))).)).))))))))))...	-59.4	3	8	20	18	8	1	32.9	1.2
33	5'	65	AACTTATAAGTAGATGGATCATAT	PC-5p-560628_7	gp4a	scf0513118	-	154695	154958	5'	atatAACTTATAAGTAGATGGATCTTATccaattgtaccgagacattctatgattaaaacccaacaccttaaaggtggttAAGTTAGGACAGTATCGGTACAATgtgatccacagaccacgcttgtcac	11	10	10	8	7530	PC-5p-560628_7	AACTTATAAGTAGATGGATCATAT	24	.........((((((...(((.(((.(((..((((((((((.((..(((.(((((..((((....(((.....))))))).))))))))..)).))))))))))..)))....)))))).))))))...	-30.6	42	14	79	117	5	9	38	0.6
33	3'	66	AAATTAGGACAGTATCGGTACAAT	PC-3p-70554_50	gp4a	scf0513118	-	154695	154958	3'	atatAACTTATAAGTAGATGGATCTTATccaattgtaccgagacattctatgattaaaacccaacaccttaaaggtggttAAGTTAGGACAGTATCGGTACAATgtgatccacagaccacgcttgtcac	92	89	84	75	3690	PC-3p-70554_50	AAATTAGGACAGTATCGGTACAAT	24	.........((((((...(((.(((.(((..((((((((((.((..(((.(((((..((((....(((.....))))))).))))))))..)).))))))))))..)))....)))))).))))))...	-30.6	42	14	79	117	5	9	38	0.6
34	5'	67	ATGGACACGGACATGGACACGGTG	PC-5p-622753_6	gp4a	scf0513163	-	1632630	1632893	5'	atatccatcattaaaagtagggtttgcaacccaccggtgagagaaataatagatattgattaaaatgcattttgtatcaagtacagaagttcatgaactatgttgcATGGACACGGACATGGACACGGCGACACgtgttggaaactcggtttttgagttatactatgtcaccgtgtcgtgtcaccgtgtcagtgtccgtgtctgtgcaacatagttgattctttctctcaccattgg	10	17	9	14	2803	PC-5p-622753_6	ATGGACACGGACATGGACACGGTG	24	....(((............(((((...)))))...(((((((((((....................((.((((((((...))))))))))..((.((((((((((((..((((((((((..(((((((.((((((...(((..((..(((...........)))..))..)))...)))))).)))))))..))))))))))..)))))))))))).))..)))))))))))..)))	-102.5	45	23	100	127	11	7	41.8	1
34	3'	68	ACACGGACATGGACACGGCGACAC	PC-3p-219926_16	gp4a	scf0513163	-	1632630	1632893	3'	atatccatcattaaaagtagggtttgcaacccaccggtgagagaaataatagatattgattaaaatgcattttgtatcaagtacagaagttcatgaactatgttgcATGGACACGGACATGGACACGGCGACACgtgttggaaactcggtttttgagttatactatgtcaccgtgtcgtgtcaccgtgtcagtgtccgtgtctgtgcaacatagttgattctttctctcaccattgg	71	69	65	58	5271	PC-3p-219926_16	ACACGGACATGGACACGGCGACAC	24	....(((............(((((...)))))...(((((((((((....................((.((((((((...))))))))))..((.((((((((((((..((((((((((..(((((((.((((((...(((..((..(((...........)))..))..)))...)))))).)))))))..))))))))))..)))))))))))).))..)))))))))))..)))	-102.5	45	23	100	127	11	7	41.8	1
35	5'	69	ATGAACCGTTCGATCGTCTTGAAT	PC-5p-402388_9	gp4a	scf0513170	+	4294028	4294291	5'	atatctaaccatatctgtgtagcatacatcaagctATGAACCGTTCGATCGTCTTGAATtcatagcagctaaacccgttgtatttagcaAAATTCAAGACGATTGGACGGTTCatgacttgatgcatgctgcacacatatgtatagaatctaaacccgttgc	23	21	21	17	5557	PC-5p-402388_9	ATGAACCGTTCGATCGTCTTGAAT	24	...((((..(((((.((((((((((.(((((((..(((((((((((((((((((((((((..(((((((.......)))))...))....)))))))))))))))))))))))))..))))))).)))))))))).)))))..))))...............	-76.4	58	24	100	144	7	6	39.5	1.2
35	3'	70	AAATTCAAGACGATTGGACGGTTC	PC-3p-99630_36	gp4a	scf0513170	+	4294028	4294291	3'	atatctaaccatatctgtgtagcatacatcaagctATGAACCGTTCGATCGTCTTGAATtcatagcagctaaacccgttgtatttagcaAAATTCAAGACGATTGGACGGTTCatgacttgatgcatgctgcacacatatgtatagaatctaaacccgttgc	59	46	54	39	4494	PC-3p-99630_36	AAATTCAAGACGATTGGACGGTTC	24	...((((..(((((.((((((((((.(((((((..(((((((((((((((((((((((((..(((((((.......)))))...))....)))))))))))))))))))))))))..))))))).)))))))))).)))))..))))...............	-76.4	58	24	100	144	7	6	39.5	1.2
36	5'	71	TTACCTGTAGAAGCGGGAGTGC	PC-5p-1433_2156	gp4a	scf0513125	-	504336	504597	5'	atatgcataatatagtagtaattgccaattatcattgttcttgtataaggccgctcttctttattggggtgggaacaactctTTACCTGTAGAAGCGGGAGTGCcagatatgcttggtgaggcaggacaaggggcagctgatccactcctcaccaagcatagctagcagtcccgcttccgcaggtaaagagttgttcttatcCCAATAAAGAAGAGTGGGCTTa	1463	2318	1341	1961	6741	PC-5p-1433_2156	TTACCTGTAGAAGCGGGAGTGC	22	..(((((....(((((..(((((...)))))..)))))...)))))(((.((((((((((((((((((((..(((((((((((((((((..(((((((((.(((.((.((((((((((((((..(((..((......))..)))...)))))))))))))).)).))).)))))))))..)))))))))))))))))..)))))))))))))))))))).))).	-135.6	73	19	100	177	6	8	45.5	1.3
36	3'	72	CCAATAAAGAAGAGTGGGCTT	PC-3p-32264_112	gp4a	scf0513125	-	504336	504597	3'	atatgcataatatagtagtaattgccaattatcattgttcttgtataaggccgctcttctttattggggtgggaacaactctTTACCTGTAGAAGCGGGAGTGCcagatatgcttggtgaggcaggacaaggggcagctgatccactcctcaccaagcatagctagcagtcccgcttccgcaggtaaagagttgttcttatcCCAATAAAGAAGAGTGGGCTTa	116	62	106	52	2383	PC-3p-32264_112	CCAATAAAGAAGAGTGGGCTT	21	..(((((....(((((..(((((...)))))..)))))...)))))(((.((((((((((((((((((((..(((((((((((((((((..(((((((((.(((.((.((((((((((((((..(((..((......))..)))...)))))))))))))).)).))).)))))))))..)))))))))))))))))..)))))))))))))))))))).))).	-135.6	73	19	100	177	6	8	45.5	1.3
37	5'	73	GTGAACTGTACGATCGTTTAACAA	PC-5p-140876_25	gp4a	scf0513110	+	92378	92641	5'	atatgtatagcatatatcaaaccGTGAACTGTTCGATCGTTTAACAAtttaaaattcaAGATGATCGAACGGTTCACGGCTTgatgtatgttatacaaaa	30	39	27	33	5613	PC-5p-140876_25	GTGAACTGTACGATCGTTTAACAA	24	...(((((((((((((((((.(((((((((((((((((((((................))))))))))))))))))))).)))))))))))))))))...	-54.7	38	19	79	94	16	1	32	1.7
37	3'	74	AGATGATCGGACGGTTCACGGCTT	PC-3p-5958_596	gp4a	scf0513110	+	92378	92641	3'	atatgtatagcatatatcaaaccGTGAACTGTTCGATCGTTTAACAAtttaaaattcaAGATGATCGAACGGTTCACGGCTTgatgtatgttatacaaaa	448	536	411	453	7213	PC-3p-5958_596	AGATGATCGGACGGTTCACGGCTT	24	...(((((((((((((((((.(((((((((((((((((((((................))))))))))))))))))))).)))))))))))))))))...	-54.7	38	19	79	94	16	1	32	1.7
38	5'	75	ATGGTATACTATGTAGCAAGTCGT	PC-5p-56094_64	gp4a	scf0512991	+	660920	661183	5'	atcgataagttgtacagtttaagcgtaatattgttttagctatagctatttatgaagaagatttatgttgtaccgtATGGTATACTATGTAGCAAGCCGTAAATTGTCAGATTGTCTTgatttttgaattgctgaacgatcgacggttcacggtctgctgcatagcatgcgatatagtacaacaacc	49	44	45	37	4503	PC-5p-56094_64	ATGGTATACTATGTAGCAAGTCGT	24	.......((((((..((((.(((((......))))).))))))))))..................((((((((..(((.((((.((((((((((..((((.((..(((.(((((((..((((....))))...).)))))))))..)).))))..)))))))))).)))).)))..))))))))...	-63.2	45	32	100	119	4	9	36.4	0.9
38	3'	76	AGCCGTAAATTGTCAGATCGTCTT	PC-3p-87886_40	gp4a	scf0512991	+	660920	661183	3'	atcgataagttgtacagtttaagcgtaatattgttttagctatagctatttatgaagaagatttatgttgtaccgtATGGTATACTATGTAGCAAGCCGTAAATTGTCAGATTGTCTTgatttttgaattgctgaacgatcgacggttcacggtctgctgcatagcatgcgatatagtacaacaacc	72	70	66	59	4550	PC-3p-87886_40	AGCCGTAAATTGTCAGATCGTCTT	24	.......((((((..((((.(((((......))))).))))))))))..................((((((((..(((.((((.((((((((((..((((.((..(((.(((((((..((((....))))...).)))))))))..)).))))..)))))))))).)))).)))..))))))))...	-63.2	45	32	100	119	4	9	36.4	0.9
39	5'	77	TTATATTGATCAACGGATATT	PC-5p-39438_91	gp4a	scf0513168	+	261465	261725	5'	atcttccgtcttgaattctccccgctttgcaaaaagcttcaccaagagcggtacaaaaagcttcaccaagagcggtacaagtaaTTATATTGATCAACGGATATTGCAAGGGTAaatatgttcctaagccctaaggctaacttagccttgttgacttctctaccctagcaatatccgttgaccaacgcaattacaac	113	176	104	149	5150	PC-5p-39438_91	TTATATTGATCAACGGATATT	21	.....................(((((((.....((((((.(((......))).....)))))).....))))))).....((((((...(((.((((((((((((((.((((((.....(((..((((..(((((.....))))).))))..))).....)))))).)))))))))))))).)))...))))))...	-63.7	41	25	100	114	5	6	42.1	0.8
39	3'	78	TCGACGGATATTGCAAGGGTA	PC-3p-5426_650	gp4a	scf0513168	+	261465	261725	3'	atcttccgtcttgaattctccccgctttgcaaaaagcttcaccaagagcggtacaaaaagcttcaccaagagcggtacaagtaaTTATATTGATCAACGGATATTGCAAGGGTAaatatgttcctaagccctaaggctaacttagccttgttgacttctctaccctagcaatatccgttgaccaacgcaattacaac	404	811	370	686	4853	PC-3p-5426_650	TCGACGGATATTGCAAGGGTA	21	.....................(((((((.....((((((.(((......))).....)))))).....))))))).....((((((...(((.((((((((((((((.((((((.....(((..((((..(((((.....))))).))))..))).....)))))).)))))))))))))).)))...))))))...	-63.7	41	25	100	114	5	6	42.1	0.8
40	5'	79	GCCGTGAGTCATCCGATCGTCTT	PC-5p-69432_51	gp4a	scf0513187	+	2524618	2524881	5'	atctttaggatttttctactatacatatgtgcatagtatacatcaaGCCGTGAGCCATCCGATCGTCTTgaattttgaattactAAACGATCGGATGGCTCACGGCTTgatgtatgtcatacaaatgtgtatagcagccgaacctagatct	45	54	41	46	3759	PC-5p-69432_51	GCCGTGAGTCATCCGATCGTCTT	23	...((((((.(((..((.((((((((((.((.((..((((((((((((((((((((((((((((((....((((...)))).....))))))))))))))))))))))))))))))..)).)).)))))))))).))..)))))))))...	-78.5	59	20	100	145	3	7	39.1	1.3
40	3'	80	AAACGATCGGATGGCTCACGGCTT	PC-3p-11470_313	gp4a	scf0513187	+	2524618	2524881	3'	atctttaggatttttctactatacatatgtgcatagtatacatcaaGCCGTGAGCCATCCGATCGTCTTgaattttgaattactAAACGATCGGATGGCTCACGGCTTgatgtatgtcatacaaatgtgtatagcagccgaacctagatct	238	241	218	204	7551	PC-3p-11470_313	AAACGATCGGATGGCTCACGGCTT	24	...((((((.(((..((.((((((((((.((.((..((((((((((((((((((((((((((((((....((((...)))).....))))))))))))))))))))))))))))))..)).)).)))))))))).))..)))))))))...	-78.5	59	20	100	145	3	7	39.1	1.3
41	5'	81	AAGTCGTGAACCGTCTGATCGTCT	PC-5p-171957_21	gp4a	scf0513146	-	1587372	1587632	5'	atggtgtatatacatggattttcatgtatacatatatgtataccacgcatcAAGTCGTGAACCGTCAGATCGTCTtgaattttaaattgttaattAATGATCGGACGGTTCACGGCTTGatgtatgctatataaatgtgtataacagctaaacctatatatacatata	52	45	47	38	6791	PC-5p-171957_21	AAGTCGTGAACCGTCTGATCGTCT	24	...(((((((((...((.(((...(((((((((((.((((((.((..(((((((((((((((((((.((((((....(((........))).....)))))).)))))))))))))))))))..)).)))))).))))))))).))...)))))..)))))))))...	-70.5	61	21	100	162	8	9	32.1	1.3
41	3'	82	AATGATCGGACGGTTCACGGCTTG	PC-3p-48206_74	gp4a	scf0513146	-	1587372	1587632	3'	atggtgtatatacatggattttcatgtatacatatatgtataccacgcatcAAGTCGTGAACCGTCAGATCGTCTtgaattttaaattgttaattAATGATCGGACGGTTCACGGCTTGatgtatgctatataaatgtgtataacagctaaacctatatatacatata	256	248	234	209	6878	PC-3p-48206_74	AATGATCGGACGGTTCACGGCTTG	24	...(((((((((...((.(((...(((((((((((.((((((.((..(((((((((((((((((((.((((((....(((........))).....)))))).)))))))))))))))))))..)).)))))).))))))))).))...)))))..)))))))))...	-70.5	61	21	100	162	8	9	32.1	1.3
42	5'	83	GGTGGGTTCTCGGTTGTAGCGGTT	PC-5p-227742_16	gp4a	scf0513170	-	3509271	3509534	5'	atgtaatttcttttattattttaaataaaatttttgataagggacgggcGGTGGGTTCCCGGTTGTAGCGGTTccctttggggtagagtgggtgctctgtcacccaccAGACTGCTACAGAGGAGCTGATATcgcctaatccttgtcagtttaaaaaaaaaaaaaattaaat	27	34	24	28	5677	PC-5p-227742_16	GGTGGGTTCTCGGTTGTAGCGGTT	24	...((((((.((((....((((((((........(((((((((..((((((((((((((...((((((((((((((....)))....(((((((......)))))))..))))))))))).))))))..))))))))..)))))))))))))))))..)))).))))))...	-62.8	52	21	100	166	36	6	39.5	0.9
42	3'	84	AGACTGCTACAGAAGAGCTGATAT	PC-3p-600874_6	gp4a	scf0513170	-	3509271	3509534	3'	atgtaatttcttttattattttaaataaaatttttgataagggacgggcGGTGGGTTCCCGGTTGTAGCGGTTccctttggggtagagtgggtgctctgtcacccaccAGACTGCTACAGAGGAGCTGATATcgcctaatccttgtcagtttaaaaaaaaaaaaaattaaat	14	12	13	10	6596	PC-3p-600874_6	AGACTGCTACAGAAGAGCTGATAT	24	...((((((.((((....((((((((........(((((((((..((((((((((((((...((((((((((((((....)))....(((((((......)))))))..))))))))))).))))))..))))))))..)))))))))))))))))..)))).))))))...	-62.8	52	21	100	166	36	6	39.5	0.9
43	5'	85	ACATCAAATCATGAGTCGTCCGAT	PC-5p-792253_5	gp4a	scf0513140	+	1233845	1234108	5'	atgtacaattatcaatcaggttcggttgctatatacatttgtatgacatACATCAAATCATGAGCCGTCCGATcgtttagtaatttaaaattcaAGACGATCGAACGGCTCACGGCTTgatgtatatacacacata	8	14	7	12	5513	PC-5p-792253_5	ACATCAAATCATGAGTCGTCCGAT	24	(((((....((.(((((......))))).))..))))).(((((...(((((((((..(.((((((((.(((((((((................))))))))).)))))))).)..))))))))))))))......	-45.4	32	20	100	91	16	4	36	0.9
43	3'	86	AGACGATCGAACGGCTCACGGCTT	PC-3p-12844_281	gp4a	scf0513140	+	1233845	1234108	3'	atgtacaattatcaatcaggttcggttgctatatacatttgtatgacatACATCAAATCATGAGCCGTCCGATcgtttagtaatttaaaattcaAGACGATCGAACGGCTCACGGCTTgatgtatatacacacata	455	475	417	402	5694	PC-3p-12844_281	AGACGATCGAACGGCTCACGGCTT	24	(((((....((.(((((......))))).))..))))).(((((...(((((((((..(.((((((((.(((((((((................))))))))).)))))))).)..))))))))))))))......	-45.4	32	20	100	91	16	4	36	0.9
44	5'	87	ATGATCAATCACCGTTGGATGTAA	PC-5p-77185_46	gp4a	scf0512982	+	208556	208819	5'	atgtagtcaagtacgtagccagtagtgttcatatgatcacctaatgaccaataaatcATGATCAATCACCGTTGGATGTAAatctaaggatgaaaaacaaacaactcaactttaaaataATACTTCACACCTTTAGATTTACAtccaacgatgattgaccataatttctttggtcactagatgaccatgtgaacaccacac	71	85	65	72	2929	PC-5p-77185_46	ATGATCAATCACCGTTGGATGTAA	24	(((((......))))).....((.(((((((((((.(((.(((.(((((((.((((.(((.(((((((.((((((((((((((((((((.((((.............................))))...)))))))))))))))))))).))))))).))).))))..))))))).))).))).))))))))))).))..	-76.2	64	22	100	178	29	9	34.8	1.1
44	3'	88	ATACTTCACACCTTTAGATTTACA	PC-3p-724614_5	gp4a	scf0512982	+	208556	208819	3'	atgtagtcaagtacgtagccagtagtgttcatatgatcacctaatgaccaataaatcATGATCAATCACCGTTGGATGTAAatctaaggatgaaaaacaaacaactcaactttaaaataATACTTCACACCTTTAGATTTACAtccaacgatgattgaccataatttctttggtcactagatgaccatgtgaacaccacac	7	6	6	5	4257	PC-3p-724614_5	ATACTTCACACCTTTAGATTTACA	24	(((((......))))).....((.(((((((((((.(((.(((.(((((((.((((.(((.(((((((.((((((((((((((((((((.((((.............................))))...)))))))))))))))))))).))))))).))).))))..))))))).))).))).))))))))))).))..	-76.2	64	22	100	178	29	9	34.8	1.1
45	5'	89	GATCGGACGGCTCACGGCTTGATG	PC-5p-41213_87	gp4a	scf0513098	+	1081350	1081613	5'	atgtgtatagcatacatcaagtcgtgtgtcgtccgatcgtcttgaattttgaattactaaatGATCGGACGGCTCACGGCTTGATGTATgtcatacaatgatacaaatgtgtataatagccaaacccctacactacacacatctcaaatg	103	67	94	57	3665	PC-5p-41213_87	GATCGGACGGCTCACGGCTTGATG	24	...(((((..((((((((((((((((.(((((((((((((....((((...)))).....))))))))))))).))))))))))))))))..)))))..........((((((...(((........)))...))))))...........	-60.4	38	26	100	94	3	3	39.3	1
45	3'	90	CGGACGGCTCACGGCTTGATGTAT	PC-3p-38862_93	gp4a	scf0513098	+	1081350	1081613	3'	atgtgtatagcatacatcaagtcgtgtgtcgtccgatcgtcttgaattttgaattactaaatGATCGGACGGCTCACGGCTTGATGTATgtcatacaatgatacaaatgtgtataatagccaaacccctacactacacacatctcaaatg	36	26	33	22	2572	PC-3p-38862_93	CGGACGGCTCACGGCTTGATGTAT	24	...(((((..((((((((((((((((.(((((((((((((....((((...)))).....))))))))))))).))))))))))))))))..)))))..........((((((...(((........)))...))))))...........	-60.4	38	26	100	94	3	3	39.3	1
46	5'	91	TCAAAATGGACGGCGAAGGTGGAC	PC-5p-267137_14	gp4a	scf0513153	+	734556	734819	5'	attcagtgcacccgggtgcgccgctcacccgtccatctccgccttccatttgacgcggacttttgacttttTCAAAATGGACGGCGAAGATGGACGGGTGCGCGGCGCAcccggatgcgctgtataattttcaacgcaacacatgaaaagttcgccttttgccttaaacatcacggcgcttt	14	16	13	13	5408	PC-5p-267137_14	TCAAAATGGACGGCGAAGGTGGAC	24	...(((((((.(((((((((((((.(((((((((((((.((((.(((((((((...((........))...)).))))))).)))).))))))))))))).))))))))))))).))))))).....((((((..........))))))...((((...((.......))....))))....	-95	48	34	100	119	8	6	53.8	1
46	3'	92	GAAGATGGACGGGTGAGCGGCGCA	PC-3p-66873_53	gp4a	scf0513153	+	734556	734819	3'	attcagtgcacccgggtgcgccgctcacccgtccatctccgccttccatttgacgcggacttttgacttttTCAAAATGGACGGCGAAGATGGACGGGTGCGCGGCGCAcccggatgcgctgtataattttcaacgcaacacatgaaaagttcgccttttgccttaaacatcacggcgcttt	57	40	52	34	2730	PC-3p-66873_53	GAAGATGGACGGGTGAGCGGCGCA	24	...(((((((.(((((((((((((.(((((((((((((.((((.(((((((((...((........))...)).))))))).)))).))))))))))))).))))))))))))).))))))).....((((((..........))))))...((((...((.......))....))))....	-95	48	34	100	119	8	6	53.8	1
47	5'	93	GGGTATAGGTGGGTAGGATAG	PC-5p-2061_1544	gp4a	scf0513158	-	452166	452427	5'	attgagagaaatgggaaaggtagatagatcccaaggaagttttgGGGTATAGGTGGGTAGGATAGagatcaaagacttgttctttccctgaacagtttctctTCCCTATTCCACCTATTCCCCAtgagatcctttggttcctccctttccttcttcttcttttc	1038	1452	951	1229	7289	PC-5p-2061_1544	GGGTATAGGTGGGTAGGATAG	21	...(((((((..((((((((.((...((.((.(((((..(..(((((.(((((((((((((..(((((.....((((.((((.......)))))))))))))..)))).))))))))).)))))..)..))))).)).)))).))))))))..)))).)))...	-68.5	58	18	100	158	7	13	42.7	1
47	3'	94	TCCCTATTCCACCTATTCCCCA	PC-3p-1795_1758	gp4a	scf0513158	-	452166	452427	3'	attgagagaaatgggaaaggtagatagatcccaaggaagttttgGGGTATAGGTGGGTAGGATAGagatcaaagacttgttctttccctgaacagtttctctTCCCTATTCCACCTATTCCCCAtgagatcctttggttcctccctttccttcttcttcttttc	797	686	731	580	3178	PC-3p-1795_1758	TCCCTATTCCACCTATTCCCCA	22	...(((((((..((((((((.((...((.((.(((((..(..(((((.(((((((((((((..(((((.....((((.((((.......)))))))))))))..)))).))))))))).)))))..)..))))).)).)))).))))))))..)))).)))...	-68.5	58	18	100	158	7	13	42.7	1
48	5'	95	CGGAAAAATATTCCGTCGGCTAAG	PC-5p-143696_25	gp4a	scf0513192	+	775417	775680	5'	atttatataaatgttccgtcggctaggtaaaaatttccgtcgcctaagatcttcttagccgaCGGAAAAATATTCCGTCGGCTAAGtgaaaacttaggctacggaaggttttccgtcggCTAAGTAGATCTTAGGCGACGAAAatattattgttccgtcggttaagtgattttttccactagtgattg	35	45	32	38	5088	PC-5p-143696_25	CGGAAAAATATTCCGTCGGCTAAG	24	...............(((.(((....((((..((((.(((((((((((((((.((((((((((((((((...((((((.((((((((....))))).)))))))))..)))))))))))))))).))))))))))))))).)))).))))....))).)))...((((........))))........	-88.9	59	20	100	146	4	8	40.4	1.2
48	3'	96	CTAAGTAGATCTTAGGCGACGAAA	PC-3p-75576_47	gp4a	scf0513192	+	775417	775680	3'	atttatataaatgttccgtcggctaggtaaaaatttccgtcgcctaagatcttcttagccgaCGGAAAAATATTCCGTCGGCTAAGtgaaaacttaggctacggaaggttttccgtcggCTAAGTAGATCTTAGGCGACGAAAatattattgttccgtcggttaagtgattttttccactagtgattg	24	17	22	14	3642	PC-3p-75576_47	CTAAGTAGATCTTAGGCGACGAAA	24	...............(((.(((....((((..((((.(((((((((((((((.((((((((((((((((...((((((.((((((((....))))).)))))))))..)))))))))))))))).))))))))))))))).)))).))))....))).)))...((((........))))........	-88.9	59	20	100	146	4	8	40.4	1.2
49	5'	97	TCAATAGACTAAGAAGGTGGACA	PC-5p-69997_51	gp4a	scf0513113	-	260654	260917	5'	atttgccgatcatttttattttctcatcaaagtacccaccctcttagtctattgacacatgtctcttcaaattatttaactttattcttattaataaaatagacatgtgTCAATAGACTAAGAGGGTGGACACTTTGATGGGCAaacaaagatggtcggtaaatttatatccttttttagacttatttagtcgtgtctttagttgggctttgtgactatgaaagctagcttgtttcatttgct	80	87	73	74	7817	PC-5p-69997_51	TCAATAGACTAAGAAGGTGGACA	23	(((((((((((((((((.(((.(((((((((((..(((((((((((((((((((((((((((((.((...((((..(((........))).))))..)).)))))))))))))))))))))))))))))..))))))))))).))).)))))))))))))))))............((((.(((...((((((.((((......))))....))))))...)))))))...............	-100.5	69	32	100	164	8	6	32.9	1.3
49	3'	98	AGAGGATGGACACTTTGATGGGCA	PC-3p-40213_89	gp4a	scf0513113	-	260654	260917	3'	atttgccgatcatttttattttctcatcaaagtacccaccctcttagtctattgacacatgtctcttcaaattatttaactttattcttattaataaaatagacatgtgTCAATAGACTAAGAGGGTGGACACTTTGATGGGCAaacaaagatggtcggtaaatttatatccttttttagacttatttagtcgtgtctttagttgggctttgtgactatgaaagctagcttgtttcatttgct	251	293	230	248	4504	PC-3p-40213_89	AGAGGATGGACACTTTGATGGGCA	24	(((((((((((((((((.(((.(((((((((((..(((((((((((((((((((((((((((((.((...((((..(((........))).))))..)).)))))))))))))))))))))))))))))..))))))))))).))).)))))))))))))))))............((((.(((...((((((.((((......))))....))))))...)))))))...............	-100.5	69	32	100	164	8	6	32.9	1.3
50	5'	99	AGTGGTATCAGGGCTATGTTA	PC-5p-437_6958	gp4a	scf0513098	-	1204963	1205223	5'	caagagggcaacattggtgttgattcaaacaAGTGGTATCAGGGCTATGTTAaactaggatgcatcttgatctggttgcttcaagtctgACCTAGCTCTGATACCATGTGttactgacttcaccatggaaatttttgcatg	3997	3570	3664	3021	2382	PC-5p-437_6958	AGTGGTATCAGGGCTATGTTA	21	((((((.....((.(((((.....(((((((..((((((((((((((.((((.(((.(((.(((.((......)).)))))).))).)))).))))))))))))))..))))..)))...)))))))....))))))....	-50.3	49	18	100	137	6	10	41.8	0.9
50	3'	100	ACCTAGCTCTGATACCATGTG	PC-3p-40_84069	gp4a	scf0513098	-	1204963	1205223	3'	caagagggcaacattggtgttgattcaaacaAGTGGTATCAGGGCTATGTTAaactaggatgcatcttgatctggttgcttcaagtctgACCTAGCTCTGATACCATGTGttactgacttcaccatggaaatttttgcatg	17264	19139	15824	16195	2497	PC-3p-40_84069	ACCTAGCTCTGATACCATGTG	21	((((((.....((.(((((.....(((((((..((((((((((((((.((((.(((.(((.(((.((......)).)))))).))).)))).))))))))))))))..))))..)))...)))))))....))))))....	-50.3	49	18	100	137	6	10	41.8	0.9
51	5'	101	TTAGCCGACGACATTATTGCGT	PC-5p-138174_26	gp4a	scf0513178	-	2379950	2380210	5'	cacgtataagtcgtcggctatagtccagactTTAGCCGACGACATTATTTCGTcggctatagtccagactttagccgacgacattatttcgtcagctaaagtccggactttagccgacgaCATTATTTCGTCGGCTAAAGTccggactatagccgacgacttttttgtcgc	9	26	8	22	7303	PC-5p-138174_26	TTAGCCGACGACATTATTGCGT	22	.(((...(((((((((((((((((((.(((((((((((((((.((.((.((((((((((.(((((.(((((((((.(((((.......))))).))))))))).))))).)))))))))).)).)).))))))))))))))).)))))))))))))))))))...)))...	-116.8	70	19	100	167	7	8	47.4	1.4
51	3'	102	CATTATTGCGTCGGCTAAAGT	PC-3p-106225_33	gp4a	scf0513178	-	2379950	2380210	3'	cacgtataagtcgtcggctatagtccagactTTAGCCGACGACATTATTTCGTcggctatagtccagactttagccgacgacattatttcgtcagctaaagtccggactttagccgacgaCATTATTTCGTCGGCTAAAGTccggactatagccgacgacttttttgtcgc	5	19	5	16	4094	PC-3p-106225_33	CATTATTGCGTCGGCTAAAGT	21	.(((...(((((((((((((((((((.(((((((((((((((.((.((.((((((((((.(((((.(((((((((.(((((.......))))).))))))))).))))).)))))))))).)).)).))))))))))))))).)))))))))))))))))))...)))...	-116.8	70	19	100	167	7	8	47.4	1.4
52	5'	103	CGATTCATTTCATTAGTCTAT	PC-5p-486865_8	gp4a	scf0513099	+	642210	642471	5'	cagtacgtataagcagatcgatgaaccggatcggtgcttttgtttctctctttcatgcccttggagcaatcagcgttgttaatataaaCGATTCATTTCATTAGTCTATTCAAAGAGATGACTGTTgaagaggaagagtcttagagaaaactctcagattctttctcgacgttcagtctctctttgtatagactagtgaattggaatcgtatc	14	5	13	4	4672	PC-5p-486865_8	CGATTCATTTCATTAGTCTAT	21	......((((.((((.((((((.......))))))(((.(((((((................)))))))..)))..)))).))))..(((((((..(((((((((((((.((((((((.(((((.((..((((((((((((.((((....)))).))))))))))))..))..))))))))))))).)))))))))))))...)))))))...	-83	51	33	100	123	4	6	39	1
52	3'	104	TCTATTCAAAGAGATGACTGTT	PC-3p-132_23619	gp4a	scf0513099	+	642210	642471	3'	cagtacgtataagcagatcgatgaaccggatcggtgcttttgtttctctctttcatgcccttggagcaatcagcgttgttaatataaaCGATTCATTTCATTAGTCTATTCAAAGAGATGACTGTTgaagaggaagagtcttagagaaaactctcagattctttctcgacgttcagtctctctttgtatagactagtgaattggaatcgtatc	14006	24715	12838	20914	6147	PC-3p-132_23619	TCTATTCAAAGAGATGACTGTT	22	......((((.((((.((((((.......))))))(((.(((((((................)))))))..)))..)))).))))..(((((((..(((((((((((((.((((((((.(((((.((..((((((((((((.((((....)))).))))))))))))..))..))))))))))))).)))))))))))))...)))))))...	-83	51	33	100	123	4	6	39	1
53	5'	105	AATAACTGTCGTCTAACATGC	PC-5p-38557_93	gp4a	scf0512886	+	22818	23078	5'	cagttAATAACTGTCGTCTAACATGCttagagacggcagccacttatgctacacatttctaagctgttagacgacAGTTATTAACTGTCGTCTGAAGCCttttctgacctagtatatagaacaacaaaaaggcaaaagctggc	30	48	27	41	7290	PC-5p-38557_93	AATAACTGTCGTCTAACATGC	21	(((((((((((((((((((((((.(((((((((.((((........)))).....)))))))))))))))))))))))))))))))).........(((((((.((..(((.....)))..))...)))))))..........	-59	36	20	100	87	8	2	40.6	1
53	3'	106	AGTTATTAACTGTCGTCTGAAGTC	PC-3p-593861_6	gp4a	scf0512886	+	22818	23078	3'	cagttAATAACTGTCGTCTAACATGCttagagacggcagccacttatgctacacatttctaagctgttagacgacAGTTATTAACTGTCGTCTGAAGCCttttctgacctagtatatagaacaacaaaaaggcaaaagctggc	8	19	7	16	4573	PC-3p-593861_6	AGTTATTAACTGTCGTCTGAAGTC	24	(((((((((((((((((((((((.(((((((((.((((........)))).....)))))))))))))))))))))))))))))))).........(((((((.((..(((.....)))..))...)))))))..........	-59	36	20	100	87	8	2	40.6	1
54	5'	107	TCTCAGTTAGACTGCTGACGTGGC	PC-5p-588243_7	gp4a	scf0513156	-	452135	452398	5'	cattgtggttttattttaatcagaccttaaagtcacgatttttcatccaaatccaaatggtctttccgtcaatttTCTCAGTTAGATTGCTGACGTGGCtttaactgccacgtcagtatTTTAACTGAGAAAATTGACGGAAAtaccatttggatgaaaaatcgtgactttaaggaccattcagattaaaataaaaccacaaggactgaatagatatcgacttcaaatcataaggactaaacaaatttcaat	11	10	10	8	7451	PC-5p-588243_7	TCTCAGTTAGACTGCTGACGTGGC	24	..(((((((((((((((((((.((((((((((((((((((((((((((((......(((((.((((((((((((((((((((((((.((((((((((((.......)))))))))))).)))))))))))))))))))))))).))))))))))))))))))))))))))))))).....)).)))))))))))))))))))..................................................	-128.5	88	23	100	200	7	5	33.3	1.5
54	3'	108	TTTAACTGAGAAAATTGACGGAAA	PC-3p-30774_117	gp4a	scf0513156	-	452135	452398	3'	cattgtggttttattttaatcagaccttaaagtcacgatttttcatccaaatccaaatggtctttccgtcaatttTCTCAGTTAGATTGCTGACGTGGCtttaactgccacgtcagtatTTTAACTGAGAAAATTGACGGAAAtaccatttggatgaaaaatcgtgactttaaggaccattcagattaaaataaaaccacaaggactgaatagatatcgacttcaaatcataaggactaaacaaatttcaat	171	153	156	129	7208	PC-3p-30774_117	TTTAACTGAGAAAATTGACGGAAA	24	..(((((((((((((((((((.((((((((((((((((((((((((((((......(((((.((((((((((((((((((((((((.((((((((((((.......)))))))))))).)))))))))))))))))))))))).))))))))))))))))))))))))))))))).....)).)))))))))))))))))))..................................................	-128.5	88	23	100	200	7	5	33.3	1.5
55	5'	109	TTTCTCCTTTCCAATGGTCTT	PC-5p-26900_134	gp4a	scf0512967	+	21910	22170	5'	ccaagcaagttacagccaggtgagtgcaactctgtatcaccaacacccaattaaaaaccaactTTTCTCCTTTCCAATGGTCTTttttttgtcggaaaaaaaaaaccATTGGAAAGGCGAGAAGTTGGtctttgggtgtcggtgatacaatggttgacaatggagaact	138	86	126	73	4003	PC-5p-26900_134	TTTCTCCTTTCCAATGGTCTT	21	.......((((....(((.....((.(((((.(((((((((.((((((((......(((((((((((.(((((((((((((.((((((((.....)))))))).))))))))))))).)))))))))))..)))))))).)))))))))..)))))))..)))..))))	-79	63	19	100	162	5	8	41.4	1.1
55	3'	110	ATTGGAAAGGTGAGAAGTTGG	PC-3p-1366_2253	gp4a	scf0512967	+	21910	22170	3'	ccaagcaagttacagccaggtgagtgcaactctgtatcaccaacacccaattaaaaaccaactTTTCTCCTTTCCAATGGTCTTttttttgtcggaaaaaaaaaaccATTGGAAAGGCGAGAAGTTGGtctttgggtgtcggtgatacaatggttgacaatggagaact	1989	1516	1823	1283	4325	PC-3p-1366_2253	ATTGGAAAGGTGAGAAGTTGG	21	.......((((....(((.....((.(((((.(((((((((.((((((((......(((((((((((.(((((((((((((.((((((((.....)))))))).))))))))))))).)))))))))))..)))))))).)))))))))..)))))))..)))..))))	-79	63	19	100	162	5	8	41.4	1.1
56	5'	111	AATACCCTAACGTATTCGTCGGTT	PC-5p-215268_17	gp4a	scf0512996	-	140439	140701	5'	cgaagatagggctatagtaggtaatagaaaaattttaggttttagccgacgAATACCCTAACGTATTCGTCGGCTatagtatgtagttaaaaaattaaaaaataactaaagccgaCGAAATATTAGGTTATTCGTCGGctaaaaccgta	33	36	30	30	5718	PC-5p-215268_17	AATACCCTAACGTATTCGTCGGTT	24	..(((((....((((........))))....))))).((((((((((((((((((.(((((..(.((((((((((.((((......((((....))))......)))).)))))))))))..))))).))))))))))))))))))...	-60.8	42	20	100	109	4	5	34.2	1.2
56	3'	112	CGAAATATTAAGTTATTCGTCGG	PC-3p-192098_19	gp4a	scf0512996	-	140439	140701	3'	cgaagatagggctatagtaggtaatagaaaaattttaggttttagccgacgAATACCCTAACGTATTCGTCGGCTatagtatgtagttaaaaaattaaaaaataactaaagccgaCGAAATATTAGGTTATTCGTCGGctaaaaccgta	9	9	8	8	4293	PC-3p-192098_19	CGAAATATTAAGTTATTCGTCGG	23	..(((((....((((........))))....))))).((((((((((((((((((.(((((..(.((((((((((.((((......((((....))))......)))).)))))))))))..))))).))))))))))))))))))...	-60.8	42	20	100	109	4	5	34.2	1.2
57	5'	113	ATACCCTAACGTATTCGTCGGCA	PC-5p-29201_124	gp4a	scf0513097	-	422801	423063	5'	cgaagatagggctatagtatgtaatacaaaaattttagggtttagccgaggaATACCCTAACGTATTCGTCGGCTataatatgtaattaaaaagttaaaaaataactaaagccgaCGAAATATTAGGTTATTCGTCGGCtaagatggttttagctgacgaaatacattataattcgtcggctaagatggt	57	90	52	76	3956	PC-5p-29201_124	ATACCCTAACGTATTCGTCGGCA	23	................((((...)))).............(((((((((.(((((.(((((..(.((((((((((.((((.....))))...(((((.....)))))..)))))))))))..))))).))))).)))))))))...(((((((((((((((.((.....)).)))))))))))))))...	-63.8	30	19	100	103	34	4	34.2	1
57	3'	114	CGAAATATTAGGTTATTCGTCGGA	PC-3p-106283_33	gp4a	scf0513097	-	422801	423063	3'	cgaagatagggctatagtatgtaatacaaaaattttagggtttagccgaggaATACCCTAACGTATTCGTCGGCTataatatgtaattaaaaagttaaaaaataactaaagccgaCGAAATATTAGGTTATTCGTCGGCtaagatggttttagctgacgaaatacattataattcgtcggctaagatggt	30	31	27	26	7460	PC-3p-106283_33	CGAAATATTAGGTTATTCGTCGGA	24	................((((...)))).............(((((((((.(((((.(((((..(.((((((((((.((((.....))))...(((((.....)))))..)))))))))))..))))).))))).)))))))))...(((((((((((((((.((.....)).)))))))))))))))...	-63.8	30	19	100	103	34	4	34.2	1
58	5'	115	ACGAATAACCTTATATTTCGTCGG	PC-5p-346057_11	gp4a	scf0513078	-	104717	104980	5'	cgaattatagtgtattgcgtcggctaataaagttttagccgACGAATAACCTAATATTTCGTCGGctttagttattttttaattttttaattacatactatagccgacaaATACGTTAGGATATTCGTCGGCTAacccctaaaatttttctattacctactat	14	13	13	11	2203	PC-5p-346057_11	ACGAATAACCTTATATTTCGTCGG	24	.(((((.(((..((((((....)).)))).....((((((((((((((.((((((((((.(((((((.((((......((((....))))......)))).)))))))))))..)))))).))))))))))))))...))).)))))................	-51.1	39	22	100	101	4	5	31.9	1
58	3'	116	ATACGTTAGGATATTCGTCGGCTA	PC-3p-1056340_4	gp4a	scf0513078	-	104717	104980	3'	cgaattatagtgtattgcgtcggctaataaagttttagccgACGAATAACCTAATATTTCGTCGGctttagttattttttaattttttaattacatactatagccgacaaATACGTTAGGATATTCGTCGGCTAacccctaaaatttttctattacctactat	4	4	4	3	7020	PC-3p-1056340_4	ATACGTTAGGATATTCGTCGGCTA	24	.(((((.(((..((((((....)).)))).....((((((((((((((.((((((((((.(((((((.((((......((((....))))......)))).)))))))))))..)))))).))))))))))))))...))).)))))................	-51.1	39	22	100	101	4	5	31.9	1
59	5'	117	ATGACATACATCAAGCTGTGAGCC	PC-5p-462349_8	gp4a	scf0513134	-	705880	706143	5'	cgcctcatctacgatgggttcgattgctatacacatttgtATGACATACATCAAGCCGTGAGCCgtccaatcgattgctttttaaaaaattcAAGACGATCGGACGGCTCACGGCTtgatatatgttatacacatgtacagtagaaaaatccatttatgattagaaa	9	10	8	8	4813	PC-5p-462349_8	ATGACATACATCAAGCTGTGAGCC	24	...((.(((...((((((((...(((((.((((....(((((((((((.(((((((((((((((((((.((((.(((..(((....)))..)))..)))).))))))))))))))))))).)))))))))))..)))).)))))...))))))))...))).))...	-76.5	62	23	100	161	4	9	38.9	1.2
59	3'	118	AAGACGATCGGACGGCTCACGGCT	PC-3p-5988_593	gp4a	scf0513134	-	705880	706143	3'	cgcctcatctacgatgggttcgattgctatacacatttgtATGACATACATCAAGCCGTGAGCCgtccaatcgattgctttttaaaaaattcAAGACGATCGGACGGCTCACGGCTtgatatatgttatacacatgtacagtagaaaaatccatttatgattagaaa	422	350	386	296	4903	PC-3p-5988_593	AAGACGATCGGACGGCTCACGGCT	24	...((.(((...((((((((...(((((.((((....(((((((((((.(((((((((((((((((((.((((.(((..(((....)))..)))..)))).))))))))))))))))))).)))))))))))..)))).)))))...))))))))...))).))...	-76.5	62	23	100	161	4	9	38.9	1.2
60	5'	119	TTCGTTCGGATTCCAATTCAAA	PC-5p-2988_1087	gp4a	scf0513142	+	50254	50514	5'	cgcggccgccgacgaagatgtcgcggatccgagtccgctgtgttttcagaacagtgaagatctagcgtcttcgatcagcgaTTCGTTCGGATTCCAATTCAAActgatcgagcagtcgttTGAATTGGGATTTGTCGAATTgagggccgagatgaatagatctccatcgtttcgacacgcaggagaaccggattcttgttttcacgggtagtccgctcg	613	433	562	366	5325	PC-5p-2988_1087	TTCGTTCGGATTCCAATTCAAA	22	.(((((..((...((((((.....(((((((..((..((((((..((..(((..((.(((((((.((((.(((..(..(((((((..(..((((((((((((((.(((......)))))))))))))))))..).)))))))..)..)))))))..))))))).))..)))..)).))))))..))..)))))))..))))))...))..).))))...	-89.6	75	18	100	215	6	17	51.6	0.8
60	3'	120	TGAATTGGGATTTGGCGAATT	PC-3p-28_119226	gp4a	scf0513142	+	50254	50514	3'	cgcggccgccgacgaagatgtcgcggatccgagtccgctgtgttttcagaacagtgaagatctagcgtcttcgatcagcgaTTCGTTCGGATTCCAATTCAAActgatcgagcagtcgttTGAATTGGGATTTGTCGAATTgagggccgagatgaatagatctccatcgtttcgacacgcaggagaaccggattcttgttttcacgggtagtccgctcg	20969	20070	19220	16983	6409	PC-3p-28_119226	TGAATTGGGATTTGGCGAATT	21	.(((((..((...((((((.....(((((((..((..((((((..((..(((..((.(((((((.((((.(((..(..(((((((..(..((((((((((((((.(((......)))))))))))))))))..).)))))))..)..)))))))..))))))).))..)))..)).))))))..))..)))))))..))))))...))..).))))...	-89.6	75	18	100	215	6	17	51.6	0.8
61	5'	121	ATCATTTGATCGAGTGACATAAGT	PC-5p-187741_19	gp4a	scf0513157	+	2630410	2630673	5'	cggtagtattctaaagtgtgacatacaaatatattgaattttctttttttgatgatcaaaactaagttttatcgtccaatATCATTTGATCGAGTGACATAAGTctTTCTTTATAAATAGGAGATCGTGAattcgggccgaactcaaaatagactcctcgttgtgtttgatcgagttgtttatttgattaaggaaaa	18	16	16	14	6685	PC-5p-187741_19	ATCATTTGATCGAGTGACATAAGT	24	.((((((((((........)).))))........................((((((.(((((...)))))))))))...)))).(((((((((((((.((((.((..((..(((((..(((((((..(((.((((...)))).)))..))...)))))..)))))...))..)).))))))))))))))))).....	-38.2	40	21	83	108	3	8	31.5	0.6
61	3'	122	TTCTTTATAAATGGGAGATCGTGA	PC-3p-779819_5	gp4a	scf0513157	+	2630410	2630673	3'	cggtagtattctaaagtgtgacatacaaatatattgaattttctttttttgatgatcaaaactaagttttatcgtccaatATCATTTGATCGAGTGACATAAGTctTTCTTTATAAATAGGAGATCGTGAattcgggccgaactcaaaatagactcctcgttgtgtttgatcgagttgtttatttgattaaggaaaa	11	5	10	4	7076	PC-3p-779819_5	TTCTTTATAAATGGGAGATCGTGA	24	.((((((((((........)).))))........................((((((.(((((...)))))))))))...)))).(((((((((((((.((((.((..((..(((((..(((((((..(((.((((...)))).)))..))...)))))..)))))...))..)).))))))))))))))))).....	-38.2	40	21	83	108	3	8	31.5	0.6
62	5'	123	ACATCAAGCCGTGAGTCGTCTGAT	PC-5p-96545_37	gp4a	scf0513102	-	806677	806940	5'	cgtgggttcggctagtatacacatttgtatgacatACATCAAGCCGTGAGTTGTCTGATcgtttaacaattcaaaattcaaaacgatCGGACGATTCACGGCTTGATGTATgctatacacatatgtatagtagaaaagttcgtgcttgcgtgctcttctcttcctctgtgcggccttcaatttta	121	136	111	115	5945	PC-5p-96545_37	ACATCAAGCCGTGAGTCGTCTGAT	24	...(((.(((.(((.((((((.((.(((((..((((((((((((((((((((((((((((((((................))))))))))))))))))))))))))))))))..))))).)).)))))).)))...((..(((....)))..))................)))))).........	-76.8	48	24	100	122	16	4	41.1	1
62	3'	124	CGGACGATTCACGGCTTGATGCAT	PC-3p-35643_101	gp4a	scf0513102	-	806677	806940	3'	cgtgggttcggctagtatacacatttgtatgacatACATCAAGCCGTGAGTTGTCTGATcgtttaacaattcaaaattcaaaacgatCGGACGATTCACGGCTTGATGTATgctatacacatatgtatagtagaaaagttcgtgcttgcgtgctcttctcttcctctgtgcggccttcaatttta	114	117	104	99	5079	PC-3p-35643_101	CGGACGATTCACGGCTTGATGCAT	24	...(((.(((.(((.((((((.((.(((((..((((((((((((((((((((((((((((((((................))))))))))))))))))))))))))))))))..))))).)).)))))).)))...((..(((....)))..))................)))))).........	-76.8	48	24	100	122	16	4	41.1	1
63	5'	125	AAGTCGTGAGCCGTTTGATCGTCT	PC-5p-245284_15	gp4a	scf0512933	+	308720	308983	5'	ctaatacatgtgtataacatttAAGTCGTGAGCCGTTTGATCGTCTtgaattttaaattgttAAACGATCAGACAGCTCACGGCTTaacatatgtcatacaaatatgtatagc	16	33	15	28	5952	PC-5p-245284_15	AAGTCGTGAGCCGTTTGATCGTCT	24	...((((((((((((.(((((((((((((((((.((((((((((....(((........)))..)))))))))).)))))))))))))...)))).)))))..)))))))...	-46	42	21	100	107	8	5	33.6	1.2
63	3'	126	AAACGATCAGACAGCTCACGGCTT	PC-3p-233966_15	gp4a	scf0512933	+	308720	308983	3'	ctaatacatgtgtataacatttAAGTCGTGAGCCGTTTGATCGTCTtgaattttaaattgttAAACGATCAGACAGCTCACGGCTTaacatatgtcatacaaatatgtatagc	28	27	26	22	7546	PC-3p-233966_15	AAACGATCAGACAGCTCACGGCTT	24	...((((((((((((.(((((((((((((((((.((((((((((....(((........)))..)))))))))).)))))))))))))...)))).)))))..)))))))...	-46	42	21	100	107	8	5	33.6	1.2
64	5'	127	GAAATATAAAATATTTCGTCGG	PC-5p-397294_9	gp4a	scf0513131	+	1000254	1000517	5'	ctatagccgacGAAATATAAAATATTTCGTCGGctaaaccttataaaaaatttaaaaaaataactatagccgacgaAATATTTTATATTTCGTCGGCTAAaccttataaaaatttnnnnnnnnnnnnnnnnnnnncactacgcctccatctcaaccctgctgatc	6	13	5	11	3060	PC-5p-397294_9	GAAATATAAAATATTTCGTCGG	22	...(((((((((((((((((((((((((((((((((....((((...............))))...)))))))))))))))))))))))))))))))))..................................................................	-51.5	37	22	100	96	15	1	28.5	1.1
64	3'	128	AATATTTTATATTTCGTCGGCTAA	PC-3p-37355_96	gp4a	scf0513131	+	1000254	1000517	3'	ctatagccgacGAAATATAAAATATTTCGTCGGctaaaccttataaaaaatttaaaaaaataactatagccgacgaAATATTTTATATTTCGTCGGCTAAaccttataaaaatttnnnnnnnnnnnnnnnnnnnncactacgcctccatctcaaccctgctgatc	38	58	35	49	7866	PC-3p-37355_96	AATATTTTATATTTCGTCGGCTAA	24	...(((((((((((((((((((((((((((((((((....((((...............))))...)))))))))))))))))))))))))))))))))..................................................................	-51.5	37	22	100	96	15	1	28.5	1.1
65	5'	129	TGGATTTGCTTAGATGTCTTATAA	PC-5p-114268_31	gp4a	scf0513085	-	383837	384100	5'	ctatgatatatattggattcggattctctgcttagatttatgttgctTGGATTTGCTTGGATGTCTTATAAccattagatagagtaatgatgacataacggtcttagattgtacttgaTCCAATAGTTAGAAGTCATCCAAGcaaatctaagcaacataaatctaagtagagaaaccaaatttgttatata	44	43	40	36	6534	PC-5p-114268_31	TGGATTTGCTTAGATGTCTTATAA	24	......((((((...((((.((.((((((((((((((((((((((((((((((((((((((((.(((.((((.(((.(((..((((.....(((......)))........))))..))).))).)))).))).)))))))))))))))))))))))))))))))))))))))).)).))))...))))))	-88.7	69	22	100	185	25	8	31.4	1.5
65	3'	130	TCCAATAGTTAGAAGTCATCCAAG	PC-3p-335294_11	gp4a	scf0513085	-	383837	384100	3'	ctatgatatatattggattcggattctctgcttagatttatgttgctTGGATTTGCTTGGATGTCTTATAAccattagatagagtaatgatgacataacggtcttagattgtacttgaTCCAATAGTTAGAAGTCATCCAAGcaaatctaagcaacataaatctaagtagagaaaccaaatttgttatata	25	20	23	17	5516	PC-3p-335294_11	TCCAATAGTTAGAAGTCATCCAAG	24	......((((((...((((.((.((((((((((((((((((((((((((((((((((((((((.(((.((((.(((.(((..((((.....(((......)))........))))..))).))).)))).))).)))))))))))))))))))))))))))))))))))))))).)).))))...))))))	-88.7	69	22	100	185	25	8	31.4	1.5
66	5'	131	TACATCAAGCCGTGAGCCGTCCA	PC-5p-528949_7	gp4a	scf0512999	+	347795	348055	5'	ctccttctcaagttcggctgttatacacatttatatagcaTACATCAAGCCGTGAGCCGTCCAatcgtttaacaatttaaagttcaagaTGATCGGATGGTTCACGACTTgttgtatgctacacacgtatgtatagtagaaaagtctccc	9	6	8	5	5011	PC-5p-528949_7	TACATCAAGCCGTGAGCCGTCCA	23	.................((..((((((.((.....(((((((((.((((.((((((((((((.((((((((((........)))..))))))).)))))))))))).)))).))))))))).....)).))))))..))...........	-53	45	20	100	122	8	7	40	0.9
66	3'	132	TGATCGGATGGTTCACGGCTT	PC-3p-103354_34	gp4a	scf0512999	+	347795	348055	3'	ctccttctcaagttcggctgttatacacatttatatagcaTACATCAAGCCGTGAGCCGTCCAatcgtttaacaatttaaagttcaagaTGATCGGATGGTTCACGACTTgttgtatgctacacacgtatgtatagtagaaaagtctccc	21	29	19	25	6094	PC-3p-103354_34	TGATCGGATGGTTCACGGCTT	21	.................((..((((((.((.....(((((((((.((((.((((((((((((.((((((((((........)))..))))))).)))))))))))).)))).))))))))).....)).))))))..))...........	-53	45	20	100	122	8	7	40	0.9
67	5'	133	TATTGGCAGACTTGAAGCATT	PC-5p-224_13566	gp4a	scf0513192	-	860943	861203	5'	ctgactaattcacaaatagatggtaacaccctaactggccggaaagaatggttaatttggacaagTATTGGCAGACTTGAAGCATTtaaagttcgatgagggtaaaatcttcaccgagttttgaatgcttCAAGTCTGGCCAATACTTGCTCgctcaaatcatctttcttgcctcttagggtttgatcatccatttgtgaaccagt	5091	4598	4666	3891	6197	PC-5p-224_13566	TATTGGCAGACTTGAAGCATT	21	...(((..(((((((((.((((((...(((((((..(((..(((((.((((((....((..(((((((((((((((((((((((((((((..(((.((((((.....)))))).)))..))))))))))))))))))).))))))))))..))....)))))))))))..)))..)))))))...)))))).)))))))))..)))	-105.7	79	21	100	203	5	11	40.3	1.3
67	3'	134	CAAGTCTGGCCAATACTTGCTC	PC-3p-5291_667	gp4a	scf0513192	-	860943	861203	3'	ctgactaattcacaaatagatggtaacaccctaactggccggaaagaatggttaatttggacaagTATTGGCAGACTTGAAGCATTtaaagttcgatgagggtaaaatcttcaccgagttttgaatgcttCAAGTCTGGCCAATACTTGCTCgctcaaatcatctttcttgcctcttagggtttgatcatccatttgtgaaccagt	441	381	404	322	3077	PC-3p-5291_667	CAAGTCTGGCCAATACTTGCTC	22	...(((..(((((((((.((((((...(((((((..(((..(((((.((((((....((..(((((((((((((((((((((((((((((..(((.((((((.....)))))).)))..))))))))))))))))))).))))))))))..))....)))))))))))..)))..)))))))...)))))).)))))))))..)))	-105.7	79	21	100	203	5	11	40.3	1.3
68	5'	135	ACACACGTAGAAGTCGTCGGCTAT	PC-5p-106276_33	gp4a	scf0513038	+	13388	13649	5'	ctttaaccgacgACACACGTAGAAGTCGTCGGCTATagtccagagtttagccgacgaaataatgtcgtcggctatagtccatactttagccgacgacaatatttcgtcggctatagtccATACTTTAGCCGACGACATTATttcgtcggctatagtccatactttagccgacgacattttttgtcgtcggttatctgcaaaactttagccgacgaataatttaaatattcgtcggctaaagt	21	28	19	23	2842	PC-5p-106276_33	ACACACGTAGAAGTCGTCGGCTAT	24	...((((((((((((.....(((.(((((((((((.(((...((...(((((((((((((((((((((((((((.(((....(((.((((((((((.......)))))))))).)))....))).)))))))))))))))))))))))))))...))...))).))))))))))).)))..))))))))))))........(((((((((((((((((.......)))))))))))))))))	-142.3	74	17	100	190	7	8	43	1.4
68	3'	136	ATACTTTAGCCGACGACATTAT	PC-3p-4861_719	gp4a	scf0513038	+	13388	13649	3'	ctttaaccgacgACACACGTAGAAGTCGTCGGCTATagtccagagtttagccgacgaaataatgtcgtcggctatagtccatactttagccgacgacaatatttcgtcggctatagtccATACTTTAGCCGACGACATTATttcgtcggctatagtccatactttagccgacgacattttttgtcgtcggttatctgcaaaactttagccgacgaataatttaaatattcgtcggctaaagt	606	659	555	558	7634	PC-3p-4861_719	ATACTTTAGCCGACGACATTAT	22	...((((((((((((.....(((.(((((((((((.(((...((...(((((((((((((((((((((((((((.(((....(((.((((((((((.......)))))))))).)))....))).)))))))))))))))))))))))))))...))...))).))))))))))).)))..))))))))))))........(((((((((((((((((.......)))))))))))))))))	-142.3	74	17	100	190	7	8	43	1.4
69	5'	137	GGTGGGTTTTTAGTTGTAGCGGTC	PC-5p-1316964_3	gp4a	scf0513131	+	1123145	1123407	5'	cttttttattattaataaaaatctgatacgggatgcacGGTGGGTTTTTAGTTGTAGCGGTCtcttcggggtagagtggatcctctgtcacacAACAGACTGTTACAAAAGAGCTAatatagcctaatacctgtcagaataattaaaaataaaattg	9	4	8	3	4106	PC-5p-1316964_3	GGTGGGTTTTTAGTTGTAGCGGTC	24	...(((((((.(((((.....(((((((.((...((......(((((((..((((((((((((......(..((((......))))..).......)))))))))))))))))))......))......)))))))))...))))).)))))))...	-40.9	42	18	100	151	33	6	35.7	0.7
69	3'	138	AACAGACTGTTACAGAAGAGCTA	PC-3p-151516_24	gp4a	scf0513131	+	1123145	1123407	3'	cttttttattattaataaaaatctgatacgggatgcacGGTGGGTTTTTAGTTGTAGCGGTCtcttcggggtagagtggatcctctgtcacacAACAGACTGTTACAAAAGAGCTAatatagcctaatacctgtcagaataattaaaaataaaattg	9	14	8	12	8344	PC-3p-151516_24	AACAGACTGTTACAGAAGAGCTA	23	...(((((((.(((((.....(((((((.((...((......(((((((..((((((((((((......(..((((......))))..).......)))))))))))))))))))......))......)))))))))...))))).)))))))...	-40.9	42	18	100	151	33	6	35.7	0.7
70	5'	139	CCGTAGCAGAGACGGACTGTAAAT	PC-5p-326147_11	gp4a	scf0513161	-	630514	630777	5'	gaaaatccgcaccgttttacggtgcggacgtCCGTAGCAGAGACGGACTGTATATatatATAGAGCTTCTCAGCTGCGGACGTtcgtatttattgttacggtgcggatttcc	8	21	7	18	5653	PC-5p-326147_11	CCGTAGCAGAGACGGACTGTAAAT	24	..(((((((((((((..((..(((((((((((((((((.((((.((.((.((((....)))).)))))))).)))))))))))))))))....))..)))))))))))))..	-61.8	44	19	95	108	4	6	48.2	1.1
70	3'	140	ATAGAGCTTCTCAGCTGCGGACGT	PC-3p-112833_31	gp4a	scf0513161	-	630514	630777	3'	gaaaatccgcaccgttttacggtgcggacgtCCGTAGCAGAGACGGACTGTATATatatATAGAGCTTCTCAGCTGCGGACGTtcgtatttattgttacggtgcggatttcc	46	55	42	47	3066	PC-3p-112833_31	ATAGAGCTTCTCAGCTGCGGACGT	24	..(((((((((((((..((..(((((((((((((((((.((((.((.((.((((....)))).)))))))).)))))))))))))))))....))..)))))))))))))..	-61.8	44	19	95	108	4	6	48.2	1.1
71	5'	141	AGTGGAGTTCTGGGAAAGAAG	PC-5p-687_4397	gp4a	scf0513061	+	421306	421566	5'	gaaaggagttggggggaaagggaggagtggccggaagttgtggAGTGGAGTTCTGGGAAAGAAGaccatggtttttctcgaagtaatttgggaaaaaaacattggtTCTTTCCTAGTCCTGCCATTCCttgatttcctgtcatgcatctctttcctgtcttctcttggt	1696	1537	1554	1300	5139	PC-5p-687_4397	AGTGGAGTTCTGGGAAAGAAG	21	...(((((..(..((((((((((...(((((.(((((((..(((((((((..((((((((((..((((...(((((((((((....))))))))))).....))))))))))))))..)).)))))))..))))))).)))))...))))))))))..)..)))))...	-82.3	62	17	100	163	4	9	46.2	1.1
71	3'	142	TCTTTCCTAGTCCTGCCATTCC	PC-3p-1812_1740	gp4a	scf0513061	+	421306	421566	3'	gaaaggagttggggggaaagggaggagtggccggaagttgtggAGTGGAGTTCTGGGAAAGAAGaccatggtttttctcgaagtaatttgggaaaaaaacattggtTCTTTCCTAGTCCTGCCATTCCttgatttcctgtcatgcatctctttcctgtcttctcttggt	664	551	608	466	6910	PC-3p-1812_1740	TCTTTCCTAGTCCTGCCATTCC	22	...(((((..(..((((((((((...(((((.(((((((..(((((((((..((((((((((..((((...(((((((((((....))))))))))).....))))))))))))))..)).)))))))..))))))).)))))...))))))))))..)..)))))...	-82.3	62	17	100	163	4	9	46.2	1.1
72	5'	143	TGCTGACGTGGCATTTAACTGAG	PC-5p-459695_8	gp4a	scf0513194	-	686038	686301	5'	gaaattgacatttgtttagtctttgtggttttattttaatctgaatagtctttaaagtcacgatttttcatccaaatagttcttccgtcaattttctcagttaaatTGCTGACGTGGCCTTTAACTGAGAAAATTGTCGGAATgactattttgatgaaaaattgtgaatataaggactattcaaattaaaataaaatcataaagactatttggatgaaaaatcgtgactttaaagactactcagactaaaataaa	10	9	9	8	5208	PC-5p-459695_8	TGCTGACGTGGCATTTAACTGAG	23	........(((..(..((((((((((((((((((((((((.(((((((((((((...(((((((((((((((.(((((((..(((((.(((((((((((((((((..(((.....))).))))))))))))))))).)))))..))))))).)))))))))))))))...))))))))))))).))))))))))))))))))))))))..)..))).......................................	-111.3	88	28	75	208	5	8	27.8	1.6
72	3'	144	TTTACCTGAGAAAATTGTCGGAAT	PC-3p-238303_15	gp4a	scf0513194	-	686038	686301	3'	gaaattgacatttgtttagtctttgtggttttattttaatctgaatagtctttaaagtcacgatttttcatccaaatagttcttccgtcaattttctcagttaaatTGCTGACGTGGCCTTTAACTGAGAAAATTGTCGGAATgactattttgatgaaaaattgtgaatataaggactattcaaattaaaataaaatcataaagactatttggatgaaaaatcgtgactttaaagactactcagactaaaataaa	16	18	15	15	2868	PC-3p-238303_15	TTTACCTGAGAAAATTGTCGGAAT	24	........(((..(..((((((((((((((((((((((((.(((((((((((((...(((((((((((((((.(((((((..(((((.(((((((((((((((((..(((.....))).))))))))))))))))).)))))..))))))).)))))))))))))))...))))))))))))).))))))))))))))))))))))))..)..))).......................................	-111.3	88	28	75	208	5	8	27.8	1.6
73	5'	145	GCTATTAGGGGTGTTGCAATC	PC-5p-38094_95	gp4a	scf0513061	-	532819	533080	5'	gagcaatggccacacatctagtgtaGCCATTAGGGGTGTTGCAATCtccatatgtgcggcaatttcctttcataccccaccaatacctactaatatcctcatttgccacatttatagggaATTGCAACACCTCTAATGGCTAcactagatgtgtagccattgctcaaaa	28	34	26	28	6020	PC-5p-38094_95	GCTATTAGGGGTGTTGCAATC	21	((((((((((.((((((((((((((((((((((((((((((((((..(((((..((.(((((........................................))))).))..))).))..)))))))))))))))))))))))))))))))))).))))))))))....	-96.29	56	20	100	165	40	5	43.2	1.3
73	3'	146	ATTGCAACACCTATAATGGCTA	PC-3p-21693_167	gp4a	scf0513061	-	532819	533080	3'	gagcaatggccacacatctagtgtaGCCATTAGGGGTGTTGCAATCtccatatgtgcggcaatttcctttcataccccaccaatacctactaatatcctcatttgccacatttatagggaATTGCAACACCTCTAATGGCTAcactagatgtgtagccattgctcaaaa	71	50	65	42	4971	PC-3p-21693_167	ATTGCAACACCTATAATGGCTA	22	((((((((((.((((((((((((((((((((((((((((((((((..(((((..((.(((((........................................))))).))..))).))..)))))))))))))))))))))))))))))))))).))))))))))....	-96.29	56	20	100	165	40	5	43.2	1.3
74	5'	147	AGCATACATCAAGCTGTGAACTGT	PC-5p-175814_20	gp4a	scf0513156	-	481290	481553	5'	gcaccaatatggtagctcggataaccttgtagagttcgagacttttctagtatacatatgtgtatAGCATACATCAAGCTGTGAACTGTttaatcgtcttgaattttaacttgctaaacaATCGGATAGTTCACAGCTTGATGTatgctatacacatacgtatagcagccaaatccgt	17	20	15	17	5091	PC-5p-175814_20	AGCATACATCAAGCTGTGAACTGT	24	(((((.....))).)).(((((...((((.......))))......((..(((((.((((((((((((((((((((((((((((((((((..((.((....................)).))..)))))))))))))))))))))))))))))))))).)))))..))....))))).	-74	45	24	100	122	20	4	37.6	1.1
74	3'	148	ATCGGATAGTTCACGGCTTGATGT	PC-3p-110027_32	gp4a	scf0513156	-	481290	481553	3'	gcaccaatatggtagctcggataaccttgtagagttcgagacttttctagtatacatatgtgtatAGCATACATCAAGCTGTGAACTGTttaatcgtcttgaattttaacttgctaaacaATCGGATAGTTCACAGCTTGATGTatgctatacacatacgtatagcagccaaatccgt	18	17	16	14	4341	PC-3p-110027_32	ATCGGATAGTTCACGGCTTGATGT	24	(((((.....))).)).(((((...((((.......))))......((..(((((.((((((((((((((((((((((((((((((((((..((.((....................)).))..)))))))))))))))))))))))))))))))))).)))))..))....))))).	-74	45	24	100	122	20	4	37.6	1.1
75	5'	149	GCAGATGCAGAGATGAGCTAG	PC-5p-1049800_4	gp4a	scf0513095	+	931264	931524	5'	GCAGATGCAGAGATGAGCTAGctaagatcgatgcgtttcttgattatattgttgccgtcaaataattcaaccaccttaaaaaagctttgattgaggaggctagttaGGGTGGTTGGATTATTTGAAGccaaatatgtaaatcaaaatgagatataagaagtacgtgatcgaatacagctta	4	12	4	10	4579	PC-5p-1049800_4	GCAGATGCAGAGATGAGCTAG	21	((....)).....((((((......((((.(((..(((((((..((((((...((..((((((((((((((((((((((...((((((.......))))))..)))))))))))))))))))))).))..))))))...(((.......))).)))))))..)))))))......))))))	-60	20	10	38	168	111	3	36.5	0.9
75	3'	150	GGGTGGTTGGATTATTTGAAG	PC-3p-177444_20	gp4a	scf0513095	+	931264	931524	3'	GCAGATGCAGAGATGAGCTAGctaagatcgatgcgtttcttgattatattgttgccgtcaaataattcaaccaccttaaaaaagctttgattgaggaggctagttaGGGTGGTTGGATTATTTGAAGccaaatatgtaaatcaaaatgagatataagaagtacgtgatcgaatacagctta	10	15	9	13	3607	PC-3p-177444_20	GGGTGGTTGGATTATTTGAAG	21	((....)).....((((((......((((.(((..(((((((..((((((...((..((((((((((((((((((((((...((((((.......))))))..)))))))))))))))))))))).))..))))))...(((.......))).)))))))..)))))))......))))))	-60	20	10	38	168	111	3	36.5	0.9
76	5'	151	CATCAAGCTGTGAGTCGTCCGATC	PC-5p-136857_26	gp4a	scf0513134	+	221619	221882	5'	gcagtacgtatcgcagttttctactatacatatatatctgtataccatgCATCAAGCTGTGAGTCGTCCGATCattttgaattttgaattgctAAACGATCGGACGATTTACGGCTTaatgtatgttatacaaatgtgtatagcagccgaaaccgtatgtatcaactaaattaatttcagtgtgcgtggttggtgtatatacat	71	103	65	87	5569	PC-5p-136857_26	CATCAAGCTGTGAGTCGTCCGATC	24	...............(((((((.((((((((((.....((((((.(((((((.((((((((((((((((((((.(((................))).)))))))))))))))))))).))))))).)))))).)))))))))).))..))))).((((((((((((((.....((....)).....))))))..))))))))..	-70.3	53	23	100	138	16	6	36.3	1
76	3'	152	AAACGATCGGACAATTTACGGCTT	PC-3p-92988_38	gp4a	scf0513134	+	221619	221882	3'	gcagtacgtatcgcagttttctactatacatatatatctgtataccatgCATCAAGCTGTGAGTCGTCCGATCattttgaattttgaattgctAAACGATCGGACGATTTACGGCTTaatgtatgttatacaaatgtgtatagcagccgaaaccgtatgtatcaactaaattaatttcagtgtgcgtggttggtgtatatacat	66	73	60	61	7288	PC-3p-92988_38	AAACGATCGGACAATTTACGGCTT	24	...............(((((((.((((((((((.....((((((.(((((((.((((((((((((((((((((.(((................))).)))))))))))))))))))).))))))).)))))).)))))))))).))..))))).((((((((((((((.....((....)).....))))))..))))))))..	-70.3	53	23	100	138	16	6	36.3	1
77	5'	153	ATCACATGGATGCTGTAGTGAGGA	PC-5p-51532_69	gp4a	scf0513158	-	5286689	5286952	5'	gcttatgcagtaagtgtggtgagccagttcatgcataatcccagtgtagATCACATGGATGCTGTTGTGAGGAttttgaggtacttgaagtcagctcctgggagaggaGTAATGTTCTCTAAACACAGCAGTattcttgagatttgtggttttacagatgcagactgggctggaaatattacagaccggaggt	77	71	71	60	2211	PC-5p-51532_69	ATCACATGGATGCTGTAGTGAGGA	24	((....))......(((..((..((((..(((((((((..(((...((((((.((.(((((((((((((..(((((..((...))..))))).((((((.....)))))).............))))))))))))).)).)))))))))..)))....))))...))..))))...))..)))..........	-61.5	42	20	83	169	54	9	44.6	0.7
77	3'	154	GTAATGTTCTCTAAACACAGCAGT	PC-3p-283690_13	gp4a	scf0513158	-	5286689	5286952	3'	gcttatgcagtaagtgtggtgagccagttcatgcataatcccagtgtagATCACATGGATGCTGTTGTGAGGAttttgaggtacttgaagtcagctcctgggagaggaGTAATGTTCTCTAAACACAGCAGTattcttgagatttgtggttttacagatgcagactgggctggaaatattacagaccggaggt	36	43	33	36	4470	PC-3p-283690_13	GTAATGTTCTCTAAACACAGCAGT	24	((....))......(((..((..((((..(((((((((..(((...((((((.((.(((((((((((((..(((((..((...))..))))).((((((.....)))))).............))))))))))))).)).)))))))))..)))....))))...))..))))...))..)))..........	-61.5	42	20	83	169	54	9	44.6	0.7
78	5'	155	ATCAAGCCGTGAGCCGTCTGATCG	PC-5p-92138_39	gp4a	scf0513170	+	1083159	1083422	5'	ggttcggctgctatatacatttttatgacatacATCAAGCCGTGAGCCGTCTGATCGtttagaaattcaaaacttaagacaatcggACGGCTCACGGCTTGATGTATGCTatacatatatgtataatagaaaagtccgattgttaaagcct	57	50	52	42	5874	PC-5p-92138_39	ATCAAGCCGTGAGCCGTCTGATCG	24	(((((((((.((((((((((...(((..(((((((((((((((((((((((((((.((((................)))).)))))))))))))))))))))))))))..))).....))))))).)))...)).))))........))).	-68.1	53	23	100	150	16	7	38.4	1.2
78	3'	156	ACGGCTCACGGCTTGATGTATGCT	PC-3p-45789_78	gp4a	scf0513170	+	1083159	1083422	3'	ggttcggctgctatatacatttttatgacatacATCAAGCCGTGAGCCGTCTGATCGtttagaaattcaaaacttaagacaatcggACGGCTCACGGCTTGATGTATGCTatacatatatgtataatagaaaagtccgattgttaaagcct	166	176	152	149	8217	PC-3p-45789_78	ACGGCTCACGGCTTGATGTATGCT	24	(((((((((.((((((((((...(((..(((((((((((((((((((((((((((.((((................)))).)))))))))))))))))))))))))))..))).....))))))).)))...)).))))........))).	-68.1	53	23	100	150	16	7	38.4	1.2
79	5'	157	ACCTAACATCGGTTCGGTTTCGGT	PC-5p-217152_17	gp4a	scf0513100	+	136010	136273	5'	ggtttttaggcactaaccgaaaaccgaaaccgaaaccgaaaccgaagctttggttttctattttctagaaccgaaaccgataaaaatatataaaagactgcacttgtcggttaACCTAACATCGGTTCGGTTTCGGTGCGGTTTcggttacaaaacctattatccataatattttttacacttaaccaaataacataaaaaataaacatatcaaagttgtaaactatcaacacttcaaataagttaatcta	12	15	11	13	8224	PC-5p-217152_17	ACCTAACATCGGTTCGGTTTCGGT	24	((....((((...((((((.((((((..((((((((((((.((((....(((((..((((.....)))))))))(((((((((....................))))))))).........)))))))))))))))).)))))))))))).....))))....))....(((((((((...(((......)))..)))))))))...........((((........))))....................	-64.8	34	22	74	165	76	5	33.1	0.8
79	3'	158	ATCGGTTCGGTTTCGGTGCGGTTT	PC-3p-32517_111	gp4a	scf0513100	+	136010	136273	3'	ggtttttaggcactaaccgaaaaccgaaaccgaaaccgaaaccgaagctttggttttctattttctagaaccgaaaccgataaaaatatataaaagactgcacttgtcggttaACCTAACATCGGTTCGGTTTCGGTGCGGTTTcggttacaaaacctattatccataatattttttacacttaaccaaataacataaaaaataaacatatcaaagttgtaaactatcaacacttcaaataagttaatcta	55	43	50	36	5284	PC-3p-32517_111	ATCGGTTCGGTTTCGGTGCGGTTT	24	((....((((...((((((.((((((..((((((((((((.((((....(((((..((((.....)))))))))(((((((((....................))))))))).........)))))))))))))))).)))))))))))).....))))....))....(((((((((...(((......)))..)))))))))...........((((........))))....................	-64.8	34	22	74	165	76	5	33.1	0.8
80	5'	159	ATGGTCAATCACCGTTGGATTTA	PC-5p-311814_12	gp4a	scf0512898	-	646	908	5'	gtagaagtgccaacagtactcatgttcgcctaattagtgactgaccaagagatttATGGTCAATCACCGTTAGATTTAaatccaatggtggggagaattaattttaagaagagttgatttattttcaactattggatgtaaATCCAATGGTGACTGACCATGAATctcttgatcagttactgatcatgtaaacactgc	18	18	16	15	6802	PC-5p-311814_12	ATGGTCAATCACCGTTGGATTTA	23	((((.(((((.....)))))..((((..(...((((((((((((.(((((((((((((((((.((((((((.((((((.(((((((((((..(((((((((((((....))))))))))).))..).)))))))))).)))))).)))))))).))))))))))))))))).))))))))))))...)..))))))))	-93.1	72	21	100	172	4	9	36.4	1.3
80	3'	160	ATCCAATGGTGACTGAGCATGAAT	PC-3p-843877_5	gp4a	scf0512898	-	646	908	3'	gtagaagtgccaacagtactcatgttcgcctaattagtgactgaccaagagatttATGGTCAATCACCGTTAGATTTAaatccaatggtggggagaattaattttaagaagagttgatttattttcaactattggatgtaaATCCAATGGTGACTGACCATGAATctcttgatcagttactgatcatgtaaacactgc	7	6	6	5	5526	PC-3p-843877_5	ATCCAATGGTGACTGAGCATGAAT	24	((((.(((((.....)))))..((((..(...((((((((((((.(((((((((((((((((.((((((((.((((((.(((((((((((..(((((((((((((....))))))))))).))..).)))))))))).)))))).)))))))).))))))))))))))))).))))))))))))...)..))))))))	-93.1	72	21	100	172	4	9	36.4	1.3
81	5'	161	AGCCGTGAGCTGTCTGATCGTTTA	PC-5p-192389_19	gp4a	scf0512933	-	308680	308943	5'	gtattgatggtagaagaatcaaggcttggctgctatacatatttgtatgacatatgttaAGCCGTGAGCTGTCTGATCGTTTAacaatttaaaattcaAGACGATCAAACGGCTCACGACTTaaatgttatacacatgtattagaaaagtcttact	30	31	27	26	3878	PC-5p-192389_19	AGCCGTGAGCTGTCTGATCGTTTA	24	....................(((((((..(((..((((((...((((((((((...(((((.((((((((((.(((((((((................))))))))).)))))))))).))))))))))))))).)))))))))..)))))))...	-55.2	50	21	95	133	16	6	34.6	1
81	3'	162	AGACGATCAAACGGCTCACGGCTT	PC-3p-49214_73	gp4a	scf0512933	-	308680	308943	3'	gtattgatggtagaagaatcaaggcttggctgctatacatatttgtatgacatatgttaAGCCGTGAGCTGTCTGATCGTTTAacaatttaaaattcaAGACGATCAAACGGCTCACGACTTaaatgttatacacatgtattagaaaagtcttact	50	55	46	46	4512	PC-3p-49214_73	AGACGATCAAACGGCTCACGGCTT	24	....................(((((((..(((..((((((...((((((((((...(((((.((((((((((.(((((((((................))))))))).)))))))))).))))))))))))))).)))))))))..)))))))...	-55.2	50	21	95	133	16	6	34.6	1
82	5'	163	AATGTTGAAACGAGACGGGACGGG	PC-5p-216390_17	gp4a	scf0512991	-	581794	582057	5'	gtctcgaaagttggcgggacatgataggttttgaaaatggtaatctcgtcccgtcccgtcccgttcgtcccgttatagtAATGTTGAAACGGGACGGGACGGGATCGAGACTATcccgaaaaatctcgtcccgtcccataatatttgaatacttgattttaatcgttgtatatttgattgtttaggttgcatg	19	27	17	23	4622	PC-5p-216390_17	AATGTTGAAACGAGACGGGACGGG	24	...(((((..(((..(((((..((((((((((......((((.((((((((((((((((((((((((...(((((...))))).)).))))))))))))))))).))))).))))....))))))).)))..))))).)))..)))))..((((((...((((((.........)))))).))))))......	-72.7	56	31	100	145	3	9	44	0.9
82	3'	164	GGGACGAGACGGGATCGAGACTAT	PC-3p-215967_17	gp4a	scf0512991	-	581794	582057	3'	gtctcgaaagttggcgggacatgataggttttgaaaatggtaatctcgtcccgtcccgtcccgttcgtcccgttatagtAATGTTGAAACGGGACGGGACGGGATCGAGACTATcccgaaaaatctcgtcccgtcccataatatttgaatacttgattttaatcgttgtatatttgattgtttaggttgcatg	24	29	22	25	6939	PC-3p-215967_17	GGGACGAGACGGGATCGAGACTAT	24	...(((((..(((..(((((..((((((((((......((((.((((((((((((((((((((((((...(((((...))))).)).))))))))))))))))).))))).))))....))))))).)))..))))).)))..)))))..((((((...((((((.........)))))).))))))......	-72.7	56	31	100	145	3	9	44	0.9
83	5'	165	TTGACGATGAGAGAGAGCACG	PC-5p-5963_595	gp4a	scf0513164	+	1128571	1128831	5'	gtTTGACGATGAGAGAGAGCACGcttgttagcatccatgaaacagtcatgcgtgtttacaggCGTGCTCCCTCTCATCGTCATacaat	878	779	805	659	7768	PC-5p-5963_595	TTGACGATGAGAGAGAGCACG	21	((.((((((((((((.((((((((((((.((((..(((((.....)))))..)))).)))))))))))).)))))))))))).))...	-56.1	35	19	100	85	5	4	47.7	1.3
83	3'	166	CGTGCTCCCTCTCATCGTCAT	PC-3p-5218_674	gp4a	scf0513164	+	1128571	1128831	3'	gtTTGACGATGAGAGAGAGCACGcttgttagcatccatgaaacagtcatgcgtgtttacaggCGTGCTCCCTCTCATCGTCATacaat	437	558	401	472	5074	PC-3p-5218_674	CGTGCTCCCTCTCATCGTCAT	21	((.((((((((((((.((((((((((((.((((..(((((.....)))))..)))).)))))))))))).)))))))))))).))...	-56.1	35	19	100	85	5	4	47.7	1.3
84	5'	167	GTGAGCTATCCGATCGTTTAACAA	PC-5p-837089_5	gp4a	scf0513154	-	201129	201392	5'	gttttaagtaggtttctctcggggttcagctactatacacatttatatgacatacattaagtcGTGAGCTATCCGATCGTTTAGCAAttcaaaattcAAGATGATTGGACGGCTCACGGCTtaatgtatgatatacacatatattatatatatagtaaaaaagtcctctaaacaatacaacaatatgtgatcga	20	22	18	19	8068	PC-5p-837089_5	GTGAGCTATCCGATCGTTTAACAA	24	.......(((.((((.....((((......(((((((......((((((.(((((((((((((((((((..(((((((((((................)))))))))))..))))))))))))))))))).......)))))).......))))))).......)))).))))..)))................	-57.2	36	17	79	100	16	2	33	0.9
84	3'	168	AAGATGATCGGACGGCTCACGGCT	PC-3p-24897_145	gp4a	scf0513154	-	201129	201392	3'	gttttaagtaggtttctctcggggttcagctactatacacatttatatgacatacattaagtcGTGAGCTATCCGATCGTTTAGCAAttcaaaattcAAGATGATTGGACGGCTCACGGCTtaatgtatgatatacacatatattatatatatagtaaaaaagtcctctaaacaatacaacaatatgtgatcga	244	224	223	190	6959	PC-3p-24897_145	AAGATGATCGGACGGCTCACGGCT	24	.......(((.((((.....((((......(((((((......((((((.(((((((((((((((((((..(((((((((((................)))))))))))..))))))))))))))))))).......)))))).......))))))).......)))).))))..)))................	-57.2	36	17	79	100	16	2	33	0.9
85	5'	169	CAATATTTGATTGGAATATAGGAC	PC-5p-137165_26	gp4a	scf0513088	-	536804	537067	5'	taaaccctagtccaaactcaacaaagactcatgaaggtcttttcataaaaatagaaaatcttagtttatattttagttgtaataaatccacgtgtCAATATTTGATTGGAATATAGGACCATGTCATACTGCCACGtggtcctcctgtcaggatcacgtggcagtatgacgtggtcctacattccaatcaaatattgacacttggattttactaaggaaaaattacat	35	20	32	17	6200	PC-5p-137165_26	CAATATTTGATTGGAATATAGGAC	24	....((.((((.......((((.((((((......))))))...(((((...((.....))...)))))......))))....(((((((.(((((((((((((((((((((.((((((((((((((((((((((((((((((......)))))))))))))))))))))))))))))).))))))))))))))))))))).))))))).)))).))...........	-112.1	58	40	100	126	6	2	35.1	1.4
85	3'	170	ATAGGACCACGTCATACTGCCACG	PC-3p-20565_177	gp4a	scf0513088	-	536804	537067	3'	taaaccctagtccaaactcaacaaagactcatgaaggtcttttcataaaaatagaaaatcttagtttatattttagttgtaataaatccacgtgtCAATATTTGATTGGAATATAGGACCATGTCATACTGCCACGtggtcctcctgtcaggatcacgtggcagtatgacgtggtcctacattccaatcaaatattgacacttggattttactaaggaaaaattacat	88	123	81	104	8140	PC-3p-20565_177	ATAGGACCACGTCATACTGCCACG	24	....((.((((.......((((.((((((......))))))...(((((...((.....))...)))))......))))....(((((((.(((((((((((((((((((((.((((((((((((((((((((((((((((((......)))))))))))))))))))))))))))))).))))))))))))))))))))).))))))).)))).))...........	-112.1	58	40	100	126	6	2	35.1	1.4
86	5'	171	CAATTTTAAGGACTCATATTACAA	PC-5p-469001_8	gp4a	scf0513004	-	286711	286974	5'	taaagttgtaatatgagtcctcaaagttgtaactttttttttaatcactttgtggactcaattactactttaagcacacatgatgactaatgttgtaacaaattttttttaCAATTTTAAGGACTCATATTACAACTCCGAGGACTAAtattactagtttgaggactcaatttacaaagttgatgcatcacatcattcacatgcattaacacatttgtggactcaattactactttaagcacacatgatgactaa	12	7	11	6	2954	PC-5p-469001_8	CAATTTTAAGGACTCATATTACAA	24	...((((((((((((((((((.((((((((((..................((((..((.((........)).))..))))..(..((....))..)............)))))))))).))))))))))))))))))..(((..((...((.....))...))..)))..........((((((((((............)))))))))).((((((((..((.((........)).))..)))).)))).....	-65.5	28	30	70	134	76	1	30.2	0.9
86	3'	172	TCATATTACAACTCTGAGGACTAA	PC-3p-743936_5	gp4a	scf0513004	-	286711	286974	3'	taaagttgtaatatgagtcctcaaagttgtaactttttttttaatcactttgtggactcaattactactttaagcacacatgatgactaatgttgtaacaaattttttttaCAATTTTAAGGACTCATATTACAACTCCGAGGACTAAtattactagtttgaggactcaatttacaaagttgatgcatcacatcattcacatgcattaacacatttgtggactcaattactactttaagcacacatgatgactaa	17	13	15	11	4099	PC-3p-743936_5	TCATATTACAACTCTGAGGACTAA	24	...((((((((((((((((((.((((((((((..................((((..((.((........)).))..))))..(..((....))..)............)))))))))).))))))))))))))))))..(((..((...((.....))...))..)))..........((((((((((............)))))))))).((((((((..((.((........)).))..)))).)))).....	-65.5	28	30	70	134	76	1	30.2	0.9
87	5'	173	TTTAACTGAGAAACTTGACGGAAT	PC-5p-155339_23	gp4a	scf0513160	+	4571716	4571979	5'	taaggttttatattaatctgaatagtcctttaagtcacgatttttcatccacaatccttctgacaattttctcagttaaaagccacgttagcaaTTTAACTGAGAAACTTGACGGAATgactatttggataaaaaatcgtgaccttaaggactattcagattaaaataaaaccacAATGACTAAACAGATGTCGACTTTaaaccacaaggactaaacaa	16	19	14	16	4632	PC-5p-155339_23	TTTAACTGAGAAACTTGACGGAAT	24	...((((((((.((((((((((((((((((...((((((((((((.(((((...((.(((((.(((.(((((((((((((.((.......))..))))))))))))).))).))))).)).....))))).))))))))))))...)))))))))))))))))).)))))))).....(((.........)))...((((..((....))..))))...	-84.4	68	21	100	170	7	8	32	1.2
87	3'	174	AATGACTAAACAGATGCCGACTTT	PC-3p-424002_9	gp4a	scf0513160	+	4571716	4571979	3'	taaggttttatattaatctgaatagtcctttaagtcacgatttttcatccacaatccttctgacaattttctcagttaaaagccacgttagcaaTTTAACTGAGAAACTTGACGGAATgactatttggataaaaaatcgtgaccttaaggactattcagattaaaataaaaccacAATGACTAAACAGATGTCGACTTTaaaccacaaggactaaacaa	12	14	11	11	6149	PC-3p-424002_9	AATGACTAAACAGATGCCGACTTT	24	...((((((((.((((((((((((((((((...((((((((((((.(((((...((.(((((.(((.(((((((((((((.((.......))..))))))))))))).))).))))).)).....))))).))))))))))))...)))))))))))))))))).)))))))).....(((.........)))...((((..((....))..))))...	-84.4	68	21	100	170	7	8	32	1.2
88	5'	175	AATTGAAAAATTCGTCGCATAAGT	PC-5p-217310_17	gp4a	scf0513112	-	41525	41788	5'	taagtgagcacttatgagacgaaactggtttcctctcttaagtgaaaacttatgcgacgaAATTGAAAAATTCGTCGCATAAGTgagaacttatgcgacgaaataagttgggtctcacttatgagacgaATTTTTCAATTTCGTCGCATAAGTtgggtctcatgcgacgaatttttattttgtagcataagtcctcactt	69	78	63	66	2515	PC-5p-217310_17	AATTGAAAAATTCGTCGCATAAGT	24	.((((((.((((((.((((.((((....)))).)))).))))))..((((((((((((((((((((((((((((((.(((((((((((((((((........))))))....))))))))))).)))))))))))))))))))))))))))))).((.((.((((.(((((.......))))).)))).)).))))))))	-97.4	47	23	100	108	8	2	37.5	1.3
88	3'	176	ATTTTTCAATTTCGTCGCATAAGT	PC-3p-279338_13	gp4a	scf0513112	-	41525	41788	3'	taagtgagcacttatgagacgaaactggtttcctctcttaagtgaaaacttatgcgacgaAATTGAAAAATTCGTCGCATAAGTgagaacttatgcgacgaaataagttgggtctcacttatgagacgaATTTTTCAATTTCGTCGCATAAGTtgggtctcatgcgacgaatttttattttgtagcataagtcctcactt	37	46	33	39	5006	PC-3p-279338_13	ATTTTTCAATTTCGTCGCATAAGT	24	.((((((.((((((.((((.((((....)))).)))).))))))..((((((((((((((((((((((((((((((.(((((((((((((((((........))))))....))))))))))).)))))))))))))))))))))))))))))).((.((.((((.(((((.......))))).)))).)).))))))))	-97.4	47	23	100	108	8	2	37.5	1.3
89	5'	177	AGCCGTGAGCCGTTCGATCGTCTT	PC-5p-76182_47	gp4a	scf0513134	+	705880	706143	5'	taattagcaacaaagtcggaattttctaatcataaatggatttttctactgtacatgtgtataacatatatcaAGCCGTGAGCCGTCCGATCGTCTTgaattttttaaaaagcaatcgATTGGACGGCTCACGGCTTGATGTatgtcatacaaatgtgtatagcaatcgaacccatcgtagatgaggcgtaaaatatctttcttttttcctaaact	66	70	60	59	7286	PC-5p-76182_47	AGCCGTGAGCCGTTCGATCGTCTT	24	...((((.((.((((..((((((((....((((..((((.(((.....((((((((.(((((.((((((((((((((((((((((((((((((..(((..(((....)))..))).)))))))))))))))))))))))))))))).)))))...)))))))).....))).)))).....)))).....))))).)))..)))).)).))))...	-83.6	78	22	100	210	4	12	35.6	1.1
89	3'	178	ATTGGACGGCTCACGACTTGATGT	PC-3p-78279_45	gp4a	scf0513134	+	705880	706143	3'	taattagcaacaaagtcggaattttctaatcataaatggatttttctactgtacatgtgtataacatatatcaAGCCGTGAGCCGTCCGATCGTCTTgaattttttaaaaagcaatcgATTGGACGGCTCACGGCTTGATGTatgtcatacaaatgtgtatagcaatcgaacccatcgtagatgaggcgtaaaatatctttcttttttcctaaact	63	60	57	50	7346	PC-3p-78279_45	ATTGGACGGCTCACGACTTGATGT	24	...((((.((.((((..((((((((....((((..((((.(((.....((((((((.(((((.((((((((((((((((((((((((((((((..(((..(((....)))..))).)))))))))))))))))))))))))))))).)))))...)))))))).....))).)))).....)))).....))))).)))..)))).)).))))...	-83.6	78	22	100	210	4	12	35.6	1.1
90	5'	179	ATATTAAGCTGTGAGTCGTCCGAT	PC-5p-125945_28	gp4a	scf0513148	+	452846	453109	5'	tacacatacgtgtataacatATATTAAGCCGTGAGTCGTCCGATcgttttgaattttaaattactAAACAATCGAACGATTCACGGCTTaatatatatcatacaaatatgtata	35	30	32	25	4567	PC-5p-125945_28	ATATTAAGCTGTGAGTCGTCCGAT	24	...(((((..(((((...(((((((((((((((((((((.((((.((((..((((...))))...)))).)))).)))))))))))))))))))))...)))))..)))))...	-47.4	43	23	100	108	3	5	29.8	1.4
90	3'	180	AAACAATCGAACGGTTCACGGCTT	PC-3p-19904_182	gp4a	scf0513148	+	452846	453109	3'	tacacatacgtgtataacatATATTAAGCCGTGAGTCGTCCGATcgttttgaattttaaattactAAACAATCGAACGATTCACGGCTTaatatatatcatacaaatatgtata	70	83	64	70	5456	PC-3p-19904_182	AAACAATCGAACGGTTCACGGCTT	24	...(((((..(((((...(((((((((((((((((((((.((((.((((..((((...))))...)))).)))).)))))))))))))))))))))...)))))..)))))...	-47.4	43	23	100	108	3	5	29.8	1.4
91	5'	181	ACGAAACATTAGGTTATTCGTCGG	PC-5p-13464_269	gp4a	scf0513140	-	760858	761121	5'	taggactatagtaggtaatagaaaaattttagggtttagccgacgaataccctaacgtattcgtcggctatagtatgtaattaaaaaattttaaaataactaaagccgACGAAATATTAGGTTATTCGTCGGCtaaaacctgattagccgacaaaatatactataattcgacaaaatatcctataattcgacgtataagatgggtttagccgacgaaatacactataattcgtcggctaaga	75	91	68	77	6498	PC-5p-13464_269	ACGAAACATTAGGTTATTCGTCGG	24	..(((.(((((((...............(((((.(((((((((((((((.(((((..(.((((((((((.((((.(((..(((((....))))).))))))).)))))))))))..))))).))))))))))))))).)))))...............))))))).))).......((((.((((........)))).))))..(((((((((((((.((.....)).))))))))))))).	-86.4	48	22	100	115	4	7	33.5	1.1
91	3'	182	CGAAACATTAGGTTATTCGTCGGC	PC-3p-73308_48	gp4a	scf0513140	-	760858	761121	3'	taggactatagtaggtaatagaaaaattttagggtttagccgacgaataccctaacgtattcgtcggctatagtatgtaattaaaaaattttaaaataactaaagccgACGAAATATTAGGTTATTCGTCGGCtaaaacctgattagccgacaaaatatactataattcgacaaaatatcctataattcgacgtataagatgggtttagccgacgaaatacactataattcgtcggctaaga	17	27	16	22	4891	PC-3p-73308_48	CGAAACATTAGGTTATTCGTCGGC	24	..(((.(((((((...............(((((.(((((((((((((((.(((((..(.((((((((((.((((.(((..(((((....))))).))))))).)))))))))))..))))).))))))))))))))).)))))...............))))))).))).......((((.((((........)))).))))..(((((((((((((.((.....)).))))))))))))).	-86.4	48	22	100	115	4	7	33.5	1.1
92	5'	183	TTAGGTTATTCGTCGGCAAAAACA	PC-5p-70645_50	gp4a	scf0511987	-	528	791	5'	tagggtttagccgacgaataccctaacgtattcgtcggctatagtatgtaatttaaaattaaagaataactatagccgacgaaataTTAGGTTATTCGTCGGCAAAAACCAtcttagctgacgaattaatgtgtatttcgtcggctaaacccatcttagccgacgaaatatggtgtatttcgtcggctaaaggaaaaa	94	130	86	110	2434	PC-5p-70645_50	TTAGGTTATTCGTCGGCAAAAACA	24	...(((((.(((((((((((.(((((..(.(((((((((((((((.(((..((((....))))..)))))))))))))))))))..))))).)))))))))))..)))))...((((((((((((.((....((((((((((((((((.......))))))))))))))))....)).))))))))))))........	-98.9	44	21	96	107	4	6	37.9	1.3
92	3'	184	TAGGTTATTCGTCGGCAAAAACAA	PC-3p-126031_28	gp4a	scf0511987	-	528	791	3'	tagggtttagccgacgaataccctaacgtattcgtcggctatagtatgtaatttaaaattaaagaataactatagccgacgaaataTTAGGTTATTCGTCGGCAAAAACCAtcttagctgacgaattaatgtgtatttcgtcggctaaacccatcttagccgacgaaatatggtgtatttcgtcggctaaaggaaaaa	16	17	14	14	2362	PC-3p-126031_28	TAGGTTATTCGTCGGCAAAAACAA	24	...(((((.(((((((((((.(((((..(.(((((((((((((((.(((..((((....))))..)))))))))))))))))))..))))).)))))))))))..)))))...((((((((((((.((....((((((((((((((((.......))))))))))))))))....)).))))))))))))........	-98.9	44	21	96	107	4	6	37.9	1.3
93	5'	185	CGATTACCCTAACGTATTCGTCGG	PC-5p-118488_30	gp4a	scf0510693	-	1	163	5'	tagggtttagccgaCGAATACCCTAACGTATTCGTCGGgtatagtatgtaattaaaaattaaaaataactaaagccgaCGAAATATTAGGTTATTCGTCGGctaaaaccatc	11	11	10	9	5626	PC-5p-118488_30	CGATTACCCTAACGTATTCGTCGG	24	..((.(((((((((((((((.(((((..(.((((((((...((((...(((((...)))))......))))...)))))))))..))))).))))))))))))))).))...	-47.1	40	20	100	107	3	6	35.7	1.2
93	3'	186	CGAAACATTAGGTTATTCGTCGG	PC-3p-32488_111	gp4a	scf0510693	-	1	163	3'	tagggtttagccgaCGAATACCCTAACGTATTCGTCGGgtatagtatgtaattaaaaattaaaaataactaaagccgaCGAAATATTAGGTTATTCGTCGGctaaaaccatc	17	31	15	26	3807	PC-3p-32488_111	CGAAACATTAGGTTATTCGTCGG	23	..((.(((((((((((((((.(((((..(.((((((((...((((...(((((...)))))......))))...)))))))))..))))).))))))))))))))).))...	-47.1	40	20	100	107	3	6	35.7	1.2
94	5'	187	ACCACTTTAAGAACAAATGAAGAC	PC-5p-413178_9	gp4a	scf0513009	-	419628	419890	5'	tagttacaacattagtcattatgtgtgcttaaagtggtaactaagtcctcaaagtaattaaaaaaaagttgttacaactttgaggactcatattacaactttgacgactcaatcACCACTTTAAGGACAAATGAAGACTAATGttgtaactaatttttttacaactttgaggactcgtattactactttaaatactcattttacaatttgaggataaagttgatgcatcacatgcattaacacaccataacatta	7	12	6	10	7032	PC-5p-413178_9	ACCACTTTAAGAACAAATGAAGAC	24	(((((((((((((((((.((((.(((.(((((((((((.....((((((((((((.....................))))))))))))............((((....))))..))))))))))).))).)))).)))))))))))))))))..................((......................((((..........))))......((((((((((...))))))))))...)).........	-78.6	35	26	100	152	76	3	29.8	1
94	3'	188	TTAAGGACAAATGAAGACTAATA	PC-3p-91575_39	gp4a	scf0513009	-	419628	419890	3'	tagttacaacattagtcattatgtgtgcttaaagtggtaactaagtcctcaaagtaattaaaaaaaagttgttacaactttgaggactcatattacaactttgacgactcaatcACCACTTTAAGGACAAATGAAGACTAATGttgtaactaatttttttacaactttgaggactcgtattactactttaaatactcattttacaatttgaggataaagttgatgcatcacatgcattaacacaccataacatta	41	22	38	19	7787	PC-3p-91575_39	TTAAGGACAAATGAAGACTAATA	23	(((((((((((((((((.((((.(((.(((((((((((.....((((((((((((.....................))))))))))))............((((....))))..))))))))))).))).)))).)))))))))))))))))..................((......................((((..........))))......((((((((((...))))))))))...)).........	-78.6	35	26	100	152	76	3	29.8	1
95	5'	189	AAGTAGATCTTAGGCGACGGAAAT	PC-5p-244799_15	gp4a	scf0513060	-	99224	99487	5'	tatttatatataaatgttctgtcggctaggtaaaaatttccgtcgcctaagatcttcttagccgacgaaatatttttccgtcggctAAGTAGATCTTAGGCGACGGAAATAttattgttccgtcggctaagtgattttttccactagtgaatgggggcaaacctcattaagcaaagacgttcaatgtcatccgggaa	32	37	29	31	7226	PC-5p-244799_15	AAGTAGATCTTAGGCGACGGAAAT	24	.....................((((..........((((((((((((((((((((.((((((((((((((....))).))))))))))).))))))))))))))))))))..(((((...((((.((((.(((........))))))).(((((((.....))))))).......))))..)))))....))))...	-80.8	34	23	96	75	4	2	40.1	1
95	3'	190	AGTAGATCTTAGGCGACGGAAATT	PC-3p-512673_7	gp4a	scf0513060	-	99224	99487	3'	tatttatatataaatgttctgtcggctaggtaaaaatttccgtcgcctaagatcttcttagccgacgaaatatttttccgtcggctAAGTAGATCTTAGGCGACGGAAATAttattgttccgtcggctaagtgattttttccactagtgaatgggggcaaacctcattaagcaaagacgttcaatgtcatccgggaa	12	6	11	5	4456	PC-3p-512673_7	AGTAGATCTTAGGCGACGGAAATT	24	.....................((((..........((((((((((((((((((((.((((((((((((((....))).))))))))))).))))))))))))))))))))..(((((...((((.((((.(((........))))))).(((((((.....))))))).......))))..)))))....))))...	-80.8	34	23	96	75	4	2	40.1	1
96	5'	191	AGAAAGAGGGTGTGTGGATTTCAC	PC-5p-336439_11	gp4a	scf0513171	-	233173	233436	5'	tcacacatctcaaattgtaatctacacatctaatttttatttttagtaatcattatcatatgaagacaaaatttaagtcattaaggacaaaatttaagttactaaaaaaAGAAAGTGGGTGTGTGGATTTCACttccctttgataaacatagattctaaaattCATCAATATTTGGATCGTTCTTATctcatatcaaatacttggttcgaatatctcaaaaattgtttgctcaaaatggactcggccgaaac	10	12	9	10	2764	PC-5p-336439_11	AGAAAGAGGGTGTGTGGATTTCAC	24	.........((....((.((((((((((((((.(((((.((((((((((((((......)))).....((((((..(((......))).))))))...)))))))))).))))).)))))))))))))).))..(((.(((((((((((..((.........))....((((((((((((......................)))))))))))).........)))))).)))))..))).......))...	-50.6	31	21	95	117	49	3	28.6	0.7
96	3'	192	CATCAATATTTGGATCGTTCTTAT	PC-3p-1154334_4	gp4a	scf0513171	-	233173	233436	3'	tcacacatctcaaattgtaatctacacatctaatttttatttttagtaatcattatcatatgaagacaaaatttaagtcattaaggacaaaatttaagttactaaaaaaAGAAAGTGGGTGTGTGGATTTCACttccctttgataaacatagattctaaaattCATCAATATTTGGATCGTTCTTATctcatatcaaatacttggttcgaatatctcaaaaattgtttgctcaaaatggactcggccgaaac	6	14	5	12	2675	PC-3p-1154334_4	CATCAATATTTGGATCGTTCTTAT	24	.........((....((.((((((((((((((.(((((.((((((((((((((......)))).....((((((..(((......))).))))))...)))))))))).))))).)))))))))))))).))..(((.(((((((((((..((.........))....((((((((((((......................)))))))))))).........)))))).)))))..))).......))...	-50.6	31	21	95	117	49	3	28.6	0.7
97	5'	193	ATAGATGACGGAGATGGACGGGTG	PC-5p-467508_8	gp4a	scf0513160	-	5189771	5190031	5'	tcagcgcacccgtccatctccgccgtccatttgacgcggccttggcagagccttttgactttttcaaaATAGATGGCGGAGATGGACGGGTGTGCGgcgcacccgggtgcgctgtataattttcggagcaaacaatacagtagttcggagtgacggcctta	18	18	16	15	6127	PC-5p-467508_8	ATAGATGACGGAGATGGACGGGTG	24	...((((((((((((((((((((((((..........(((((....)).))).(((((.....)))))...))))))))))))))))))))))))((((((((((..(..(((((((..(((.......)))..))))))).)..))).))).).)))...	-79.6	24	25	85	92	44	0	55.3	0.9
97	3'	194	GCGGAGATGGACGGGTGTGCC	PC-3p-124360_29	gp4a	scf0513160	-	5189771	5190031	3'	tcagcgcacccgtccatctccgccgtccatttgacgcggccttggcagagccttttgactttttcaaaATAGATGGCGGAGATGGACGGGTGTGCGgcgcacccgggtgcgctgtataattttcggagcaaacaatacagtagttcggagtgacggcctta	60	42	55	35	4463	PC-3p-124360_29	GCGGAGATGGACGGGTGTGCC	21	...((((((((((((((((((((((((..........(((((....)).))).(((((.....)))))...))))))))))))))))))))))))((((((((((..(..(((((((..(((.......)))..))))))).)..))).))).).)))...	-79.6	24	25	85	92	44	0	55.3	0.9
98	5'	195	ATACATCAAGCTGTGAGCCGTCCG	PC-5p-107908_33	gp4a	scf0513124	-	706462	706725	5'	tcatgctgttatatatgggtttcggctgctatacacatttatatgacATACATCAAGCCGTGAGCCGTCCGatcgtttagcaattcaaaattcAAGACGATCAGACGGCTCACGGCTtgatgtatgctatatacatatgtatagtagaaaagtctgttatatatgagcaagt	75	74	68	62	5164	PC-5p-107908_33	ATACATCAAGCTGTGAGCCGTCCG	24	...((((..((((((..(..((...((((((((((.((.(((((..(((((((((((((((((((((((.((((((((................)))))))).)))))))))))))))))))))))..))))).)).))))))))))..))..)..).)))))..))))...	-84.8	61	23	100	166	16	9	38.4	1.3
98	3'	196	AAGACGATCAGACGACTCACGGCT	PC-3p-15640_232	gp4a	scf0513124	-	706462	706725	3'	tcatgctgttatatatgggtttcggctgctatacacatttatatgacATACATCAAGCCGTGAGCCGTCCGatcgtttagcaattcaaaattcAAGACGATCAGACGGCTCACGGCTtgatgtatgctatatacatatgtatagtagaaaagtctgttatatatgagcaagt	477	488	437	413	5216	PC-3p-15640_232	AAGACGATCAGACGACTCACGGCT	24	...((((..((((((..(..((...((((((((((.((.(((((..(((((((((((((((((((((((.((((((((................)))))))).)))))))))))))))))))))))..))))).)).))))))))))..))..)..).)))))..))))...	-84.8	61	23	100	166	16	9	38.4	1.3
99	5'	197	TTGAATGAAAAGAAGAGGATTT	PC-5p-24529_147	gp4a	scf0513124	+	1577697	1577957	5'	tccaattcctttctttttgttcaatttgtccaaaaggcctcttgtttgattttgatgcatgattggtgaagaccctcattctaaTTGAATGAAAAGAAGAGGATTTAGAACAACAAAGGGtttcttgttaatcaaccaatcctttgttgctctaaatccctttattttcttcaattattttgatttttccaattgatgcatatcatta	106	94	97	80	7749	PC-5p-24529_147	TTGAATGAAAAGAAGAGGATTT	22	............(((((((..(.....)..))))))).........((((....((((((((((((.(((((...(((...((((((((.(((((((((.(((((((((.((((((((((((..(((.....)))..)))))))))))).))))))))))))).)))))))))))))...)))))))))))))).))))))))))...	-62.9	65	33	100	159	5	10	31.2	1
99	3'	198	AGGATTTAGAACAACAAAGGG	PC-3p-4052_846	gp4a	scf0513124	+	1577697	1577957	3'	tccaattcctttctttttgttcaatttgtccaaaaggcctcttgtttgattttgatgcatgattggtgaagaccctcattctaaTTGAATGAAAAGAAGAGGATTTAGAACAACAAAGGGtttcttgttaatcaaccaatcctttgttgctctaaatccctttattttcttcaattattttgatttttccaattgatgcatatcatta	430	415	394	351	2849	PC-3p-4052_846	AGGATTTAGAACAACAAAGGG	21	............(((((((..(.....)..))))))).........((((....((((((((((((.(((((...(((...((((((((.(((((((((.(((((((((.((((((((((((..(((.....)))..)))))))))))).))))))))))))).)))))))))))))...)))))))))))))).))))))))))...	-62.9	65	33	100	159	5	10	31.2	1
100	5'	199	AGCGACAAGCGTGGCCCGTGGAT	PC-5p-226065_16	gp4a	scf0513170	+	71113	71376	5'	tctgataccatgtaacAGCGACAAGCGTGGCCCGTGGATtatctgtgtaccgaggctttttgtaattaaaacccaacaccttaaaggtcgttaagttgggacagtATCGGTACAAAGATGATCCACGGGccacgcttgtcgctgtttgacattgtcttc	14	9	13	7	3719	PC-5p-226065_16	AGCGACAAGCGTGGCCCGTGGAT	23	...((((..(((((((((((((((((((((((((((((((((((.((((((((..((.((((....)))).(((((((((.....)))......))))))..))..)))))))).)))))))))))))))))))))))))))))))..))))))))...	-91.9	49	23	100	153	45	4	46.5	1.2
100	3'	200	ATCGGTACAAAGATGATCCATGGG	PC-3p-53260_67	gp4a	scf0513170	+	71113	71376	3'	tctgataccatgtaacAGCGACAAGCGTGGCCCGTGGATtatctgtgtaccgaggctttttgtaattaaaacccaacaccttaaaggtcgttaagttgggacagtATCGGTACAAAGATGATCCACGGGccacgcttgtcgctgtttgacattgtcttc	114	118	104	100	8024	PC-3p-53260_67	ATCGGTACAAAGATGATCCATGGG	24	...((((..(((((((((((((((((((((((((((((((((((.((((((((..((.((((....)))).(((((((((.....)))......))))))..))..)))))))).)))))))))))))))))))))))))))))))..))))))))...	-91.9	49	23	100	153	45	4	46.5	1.2
101	5'	201	GGGTTCGGCTGCTATACACATTT	PC-5p-400094_9	gp4a	scf0513162	+	603374	603637	5'	tcttagagctctcGGGTTCGGCTGCTATACACATTTgtatggcatacatcaagccgtaagccgtctaatcgtttggcaattcaaaatttaAAACGATTGAACGGCTCACGGCTTgatatatgctatacacatatgcaggggcggagctagaaatttacgtttagaggggcaggctgatatacagta	12	13	11	11	6813	PC-5p-400094_9	GGGTTCGGCTGCTATACACATTT	23	.......(((((..(((((.((..((...((.((.(((((((((((.((((((((((.((((((..((((((((................))))))))..)))))).)))))))))).))))))))))).)).)).))..)).)))))..((((....))))...)))))..((((.....)))).	-71.7	48	14	95	134	16	8	43.5	0.9
101	3'	202	AAACGATTGAACGGCTCACGGCTT	PC-3p-41916_86	gp4a	scf0513162	+	603374	603637	3'	tcttagagctctcGGGTTCGGCTGCTATACACATTTgtatggcatacatcaagccgtaagccgtctaatcgtttggcaattcaaaatttaAAACGATTGAACGGCTCACGGCTTgatatatgctatacacatatgcaggggcggagctagaaatttacgtttagaggggcaggctgatatacagta	97	96	89	81	5535	PC-3p-41916_86	AAACGATTGAACGGCTCACGGCTT	24	.......(((((..(((((.((..((...((.((.(((((((((((.((((((((((.((((((..((((((((................))))))))..)))))).)))))))))).))))))))))).)).)).))..)).)))))..((((....))))...)))))..((((.....)))).	-71.7	48	14	95	134	16	8	43.5	0.9
102	5'	203	ACGTGGCAGTATGACGTAGTCCTA	PC-5p-13346_271	gp4a	scf0513088	-	536761	537024	5'	tcttagtttatattttagttgtaataaatccacgtgtcaatatttgattggaatataggaccatgtcatactgccacgtggtcctcctgtcaggatcACGTGGCAGTATGACGTGGTCCTAcattccaatcaaatatTGACACTTGGATTTTACTAAGGAAaaattacatcacatatttttgtcaaagacaattttgggtttgttgttgctttttaaactctaaaccctagaccctaga	204	252	187	213	8133	PC-5p-13346_271	ACGTGGCAGTATGACGTAGTCCTA	24	((((((((((((.......))))).(((((((.(((((((((((((((((((((.((((((((((((((((((((((((((((((......)))))))))))))))))))))))))))))).))))))))))))))))))))).))))))).)))))))....................(((((...)))))....(((((((..(((........)))..)))))))...........	-117.4	58	24	100	126	6	2	35.6	1.4
102	3'	204	TGACACTTGGATTTTAGTAAGGAA	PC-3p-529740_7	gp4a	scf0513088	-	536761	537024	3'	tcttagtttatattttagttgtaataaatccacgtgtcaatatttgattggaatataggaccatgtcatactgccacgtggtcctcctgtcaggatcACGTGGCAGTATGACGTGGTCCTAcattccaatcaaatatTGACACTTGGATTTTACTAAGGAAaaattacatcacatatttttgtcaaagacaattttgggtttgttgttgctttttaaactctaaaccctagaccctaga	10	11	9	9	3079	PC-3p-529740_7	TGACACTTGGATTTTAGTAAGGAA	24	((((((((((((.......))))).(((((((.(((((((((((((((((((((.((((((((((((((((((((((((((((((......)))))))))))))))))))))))))))))).))))))))))))))))))))).))))))).)))))))....................(((((...)))))....(((((((..(((........)))..)))))))...........	-117.4	58	24	100	126	6	2	35.6	1.4
103	5'	205	TCAAAAATTTTGATGATCGTTAAG	PC-5p-376895_10	gp4a	scf0513161	-	487041	487304	5'	tgacatatatgagggatgagagattacaccaacttttcgatcacaaaatcatatctccaccgttcaatatgtatatctatatgagtaggttccttctgcaaatttTCAAAAATTTTGGTGATCGTTAAGgcattcaaaactacgatttataattATAAGCATGAACGGTTCAGGTTTGgcagatttgattcattcattgatttaatcttattcgacaccttaacgatcaccaaatttgctgaaaatttg	50	46	46	39	6937	PC-5p-376895_10	TCAAAAATTTTGATGATCGTTAAG	24	..((((((.((((((.((.(((((............................))))))))).))))))))))..((((((....))))))........((((((((((..((.(((((((((((((((((...((....................(((((.((((...)))).)))))..(((((.((.(((.....))).))))))).....))..))))))))))))))))).))..))))))))))	-60.8	31	21	100	151	78	3	32.5	0.8
103	3'	206	ATAAGCATGAACGGTTCGGGTTTG	PC-3p-591799_7	gp4a	scf0513161	-	487041	487304	3'	tgacatatatgagggatgagagattacaccaacttttcgatcacaaaatcatatctccaccgttcaatatgtatatctatatgagtaggttccttctgcaaatttTCAAAAATTTTGGTGATCGTTAAGgcattcaaaactacgatttataattATAAGCATGAACGGTTCAGGTTTGgcagatttgattcattcattgatttaatcttattcgacaccttaacgatcaccaaatttgctgaaaatttg	18	12	16	10	5030	PC-3p-591799_7	ATAAGCATGAACGGTTCGGGTTTG	24	..((((((.((((((.((.(((((............................))))))))).))))))))))..((((((....))))))........((((((((((..((.(((((((((((((((((...((....................(((((.((((...)))).)))))..(((((.((.(((.....))).))))))).....))..))))))))))))))))).))..))))))))))	-60.8	31	21	100	151	78	3	32.5	0.8
104	5'	207	TGCTATGATCAATGACTAAAA	PC-5p-105509_34	gp4a	scf0513106	-	456128	456388	5'	tgaTGCTATGATCATTGACTAAAAggttgttagattcatcaaggtcttgtgatgaagactctagtcattggtcatagcatcatatccgaacttgaagaaaattcttaagtttggttttgATGCTATGACAAATGACTAAAaagcttcgtactcttgatattgaagatgtgaatacaactcaaatgcatggaga	13	22	11	19	7988	PC-5p-105509_34	TGCTATGATCAATGACTAAAA	21	.....(((((....((((.......(((((.....((.((((..((..((.((((((.((.((((((((.((((((((((((...((((((((((.((....))))))))))))...)))))))))))).))))))))...))))))))))....))..)))).)).......)))))))))...)))))...	-63.2	64	9	90	185	4	12	34.2	1
104	3'	208	ATGCTATGACAAATGACTAAA	PC-3p-45601_79	gp4a	scf0513106	-	456128	456388	3'	tgaTGCTATGATCATTGACTAAAAggttgttagattcatcaaggtcttgtgatgaagactctagtcattggtcatagcatcatatccgaacttgaagaaaattcttaagtttggttttgATGCTATGACAAATGACTAAAaagcttcgtactcttgatattgaagatgtgaatacaactcaaatgcatggaga	26	33	24	28	2851	PC-3p-45601_79	ATGCTATGACAAATGACTAAA	21	.....(((((....((((.......(((((.....((.((((..((..((.((((((.((.((((((((.((((((((((((...((((((((((.((....))))))))))))...)))))))))))).))))))))...))))))))))....))..)))).)).......)))))))))...)))))...	-63.2	64	9	90	185	4	12	34.2	1
105	5'	209	TTTAAAGGCGGCGTGAAGGCT	PC-5p-314016_12	gp4a	scf0513034	+	74900	75160	5'	tggtagatgtgaaagtgaggggtagtagggTTTAAAGGCGGCGTGAAGGCTctgcgagtgtcttcacctctgaagcctctttctgaagaagctcctcttcttgtttggcttCAGGGCGAATACACTCTCAGAcactacacgctcgccatctttatccaac	35	52	32	44	7977	PC-5p-314016_12	TTTAAAGGCGGCGTGAAGGCT	21	...................(((((..(((((.....(((((((((.((..((((.((((((.(((.((.((((((((.......(((((......)))))......)))))))))).))).)))))).))))..)).))))).))))))))))))))...	-65.1	44	13	100	138	29	9	50	0.8
105	3'	210	CAGGGCGAATACACTCTCAGA	PC-3p-8342_429	gp4a	scf0513034	+	74900	75160	3'	tggtagatgtgaaagtgaggggtagtagggTTTAAAGGCGGCGTGAAGGCTctgcgagtgtcttcacctctgaagcctctttctgaagaagctcctcttcttgtttggcttCAGGGCGAATACACTCTCAGAcactacacgctcgccatctttatccaac	170	434	156	367	5441	PC-3p-8342_429	CAGGGCGAATACACTCTCAGA	21	...................(((((..(((((.....(((((((((.((..((((.((((((.(((.((.((((((((.......(((((......)))))......)))))))))).))).)))))).))))..)).))))).))))))))))))))...	-65.1	44	13	100	138	29	9	50	0.8
106	5'	211	ACATCAAGCCGTGAACTGTTCGAC	PC-5p-341120_11	gp4a	scf0513115	+	695084	695347	5'	tgtggaaaactagtcatACATCAAGCCGTGAACTGTTCGATtatttaataatttaaaattcaAAATGATCGGACGATTCACGGCTTgatatatggcttgatgtatgctatacatat	13	13	12	11	4488	PC-5p-341120_11	ACATCAAGCCGTGAACTGTTCGAC	24	...........(((((((.(((((((((((((..((((((((((((................))))))))))))..))))))))))))).)))))))..((((((...))))))..	-45.4	32	21	100	86	16	2	32.8	1.2
106	3'	212	AAATGATCGAACGATTCACGGCTT	PC-3p-203685_18	gp4a	scf0513115	+	695084	695347	3'	tgtggaaaactagtcatACATCAAGCCGTGAACTGTTCGATtatttaataatttaaaattcaAAATGATCGGACGATTCACGGCTTgatatatggcttgatgtatgctatacatat	35	34	32	28	2528	PC-3p-203685_18	AAATGATCGAACGATTCACGGCTT	24	...........(((((((.(((((((((((((..((((((((((((................))))))))))))..))))))))))))).)))))))..((((((...))))))..	-45.4	32	21	100	86	16	2	32.8	1.2
107	5'	213	TTTAACTAAGAAATTTGACGGAAT	PC-5p-758033_5	gp4a	scf0513075	-	773880	774142	5'	ttaaagtcacgatttttcatccaaatgattttttcatcaattttttctgttaaaatactgatgtgacggttaaagacattgtaatttttaacggccatgtcaacaaTTTAACTAAGAAAATTGACGGAATGACCATTTGGATGaaaaatcgtggctgtaaggaccattcaaattaaaataaaaccacaaagattgaacatatgtcgacttcaaaccacaaagactatacagtattttacccaa	15	15	14	12	3883	PC-5p-758033_5	TTTAACTAAGAAATTTGACGGAAT	24	....(((((((((((((((((((((((.(..((((.((((((((((..((((((....(((..((.((.(((((((........)))))))))..))..)))....))))))..)))))))))).))))..).)))))))))))))))))))))))....((..........................(((.((((.(....))))))))............(((....))).......))..	-64.7	58	31	100	152	8	8	30.5	0.9
107	3'	214	TTGACGGAATAACCATTTGGATG	PC-3p-596757_6	gp4a	scf0513075	-	773880	774142	3'	ttaaagtcacgatttttcatccaaatgattttttcatcaattttttctgttaaaatactgatgtgacggttaaagacattgtaatttttaacggccatgtcaacaaTTTAACTAAGAAAATTGACGGAATGACCATTTGGATGaaaaatcgtggctgtaaggaccattcaaattaaaataaaaccacaaagattgaacatatgtcgacttcaaaccacaaagactatacagtattttacccaa	14	26	13	22	3073	PC-3p-596757_6	TTGACGGAATAACCATTTGGATG	23	....(((((((((((((((((((((((.(..((((.((((((((((..((((((....(((..((.((.(((((((........)))))))))..))..)))....))))))..)))))))))).))))..).)))))))))))))))))))))))....((..........................(((.((((.(....))))))))............(((....))).......))..	-64.7	58	31	100	152	8	8	30.5	0.9
108	5'	215	ACATCAAACCGTGAGCCGTCCGAT	PC-5p-232670_16	gp4a	scf0513098	-	1479360	1479623	5'	ttattatacatatgtgtgtaacatACATCAAACCGTGAGCCGTTCGATcgtcttaaattttgaattgttaaataatCGGACGGCTCACGACTTAATGTATaccatacaaatgtgtataacagctgaaccc	33	42	30	35	3916	PC-5p-232670_16	ACATCAAACCGTGAGCCGTCCGAT	24	...((((((((((.(((((...((((((.((..(((((((((((((((..(.((((...........)))))..)))))))))))))))..)).))))))...))))).))))))))))...........	-44.6	43	21	100	116	11	6	35.4	1
108	3'	216	CGGACGGCTCACGACTTAATGTAT	PC-3p-145999_24	gp4a	scf0513098	-	1479360	1479623	3'	ttattatacatatgtgtgtaacatACATCAAACCGTGAGCCGTTCGATcgtcttaaattttgaattgttaaataatCGGACGGCTCACGACTTAATGTATaccatacaaatgtgtataacagctgaaccc	60	44	55	37	7848	PC-3p-145999_24	CGGACGGCTCACGACTTAATGTAT	24	...((((((((((.(((((...((((((.((..(((((((((((((((..(.((((...........)))))..)))))))))))))))..)).))))))...))))).))))))))))...........	-44.6	43	21	100	116	11	6	35.4	1
109	5'	217	TTTCAGCTAAATTGGTGATCG	PC-5p-4495_773	gp4a	scf0512184	+	107	367	5'	ttatttattcaaaaggtacggattttgccaatagaaccactttttggtcatactttttcgatcatagctaactagtatctatatatatgatatgatcatctctgcaaaaTTTCAGCTAAATTGGTGATCGTTAAGGTgtcgaaactatatgattacaatgagcgaaccaaatctgctcaactggaaccgttcgtgtaattcactgttttgaataccttaatgattatcaatttggctgaaattctgtaga	168	258	154	218	6736	PC-5p-4495_773	TTTCAGCTAAATTGGTGATCG	21	........(((((((((..((.(((((....))))))))))))))))............(((((((........................)))))))...((((((.((((((((((((((((((((((((((((((((((((((.....(((((((.((((((..(((............)))...)))))))))))))....)))))).)))))))))))))))))))))))))))))))).))))))	-84.5	60	28	100	150	12	5	32.8	1
109	3'	218	AGCTAAATTGGTGATCGTTAAGGT	PC-3p-23266_155	gp4a	scf0512184	+	107	367	3'	ttatttattcaaaaggtacggattttgccaatagaaccactttttggtcatactttttcgatcatagctaactagtatctatatatatgatatgatcatctctgcaaaaTTTCAGCTAAATTGGTGATCGTTAAGGTgtcgaaactatatgattacaatgagcgaaccaaatctgctcaactggaaccgttcgtgtaattcactgttttgaataccttaatgattatcaatttggctgaaattctgtaga	44	43	40	36	4779	PC-3p-23266_155	AGCTAAATTGGTGATCGTTAAGGT	24	........(((((((((..((.(((((....))))))))))))))))............(((((((........................)))))))...((((((.((((((((((((((((((((((((((((((((((((((.....(((((((.((((((..(((............)))...)))))))))))))....)))))).)))))))))))))))))))))))))))))))).))))))	-84.5	60	28	100	150	12	5	32.8	1
110	5'	219	TCACAGTGACCCAGAATGACCCAG	PC-5p-929530_4	gp4a	scf0510034	-	1	213	5'	ttcaataaacaatcactgccacgtggcagcaatttcacatttcaaacgggtggaaactgctgtccagTCACAGTGACCCAGAGTGACCCAGGTcacttaagagcaagttcacccgttgggttagaatgaacacagtgacttgggtcactctgggtcactg	11	14	10	12	5406	PC-5p-929530_4	TCACAGTGACCCAGAATGACCCAG	24	..............((((......(((((((.((((.(((.........))))))).)))))))))))..(((((((((((((((((((((((((((......((..((.((((...)))).))..)).....)))))))))))))))))))))))))))	-75.6	35	24	88	90	3	3	48.8	1
110	3'	220	ACAGTGACCCAGAGTGACCCAAGT	PC-3p-1094387_4	gp4a	scf0510034	-	1	213	3'	ttcaataaacaatcactgccacgtggcagcaatttcacatttcaaacgggtggaaactgctgtccagTCACAGTGACCCAGAGTGACCCAGGTcacttaagagcaagttcacccgttgggttagaatgaacacagtgacttgggtcactctgggtcactg	14	5	13	4	6546	PC-3p-1094387_4	ACAGTGACCCAGAGTGACCCAAGT	24	..............((((......(((((((.((((.(((.........))))))).)))))))))))..(((((((((((((((((((((((((((......((..((.((((...)))).))..)).....)))))))))))))))))))))))))))	-75.6	35	24	88	90	3	3	48.8	1
111	5'	221	ATTTTCGTCGTCTAAGTAAGGTAA	PC-5p-99157_36	gp4a	scf0513125	+	47828	48091	5'	ttcgtcacctaagagaacactttagtgacgaaacaggtttcgtcacctcagtgacaATTTTCGTCGTCTAAGTAAGGTAAGGTGACGAAATattatttcatcactatgttcgtcaccttagagctaacttaggtgatgaaaataca	31	20	28	17	3836	PC-5p-99157_36	ATTTTCGTCGTCTAAGTAAGGTAA	24	...(((((...((((....)))).(((((((((....)))))))))....))))).(((((((((..((((((.((.((((((((((((.(((............)))))))))))))))...)).))))))..)))))))))...	-54.8	32	30	100	87	12	4	38.4	1
111	3'	222	CTAAGTAAGGTAAGGTGACGAAAT	PC-3p-1510675_3	gp4a	scf0513125	+	47828	48091	3'	ttcgtcacctaagagaacactttagtgacgaaacaggtttcgtcacctcagtgacaATTTTCGTCGTCTAAGTAAGGTAAGGTGACGAAATattatttcatcactatgttcgtcaccttagagctaacttaggtgatgaaaataca	12	1	11	1	4081	PC-3p-1510675_3	CTAAGTAAGGTAAGGTGACGAAAT	24	...(((((...((((....)))).(((((((((....)))))))))....))))).(((((((((..((((((.((.((((((((((((.(((............)))))))))))))))...)).))))))..)))))))))...	-54.8	32	30	100	87	12	4	38.4	1
112	5'	223	GCTTGAATTTGTTTGGATGTCTT	PC-5p-407532_9	gp4a	scf0513044	-	1805985	1806247	5'	ttctctgttttgatttatgttGCTTGAATTTATTTGGATGTCTTataactattagctagagtaaattaaaatgacataaggattacataacggtcttagattgtattcgatctaatggttaaaaatcatccaAGCAAATTCAAGCAACATAAATCTaaatagaa	6	15	5	13	2801	PC-5p-407532_9	GCTTGAATTTGTTTGGATGTCTT	23	...(((((((.((((((((((((((((((((..(((((((..((.((((((((((...(((((.........(((.................)))........)))))...)))))))))).))..)))))))..)))))))))))))))))))).))))))).	-60.7	51	19	100	160	40	5	26.8	1.4
112	3'	224	AGCAAATTCAAGCAACATAAATCT	PC-3p-1456015_3	gp4a	scf0513044	-	1805985	1806247	3'	ttctctgttttgatttatgttGCTTGAATTTATTTGGATGTCTTataactattagctagagtaaattaaaatgacataaggattacataacggtcttagattgtattcgatctaatggttaaaaatcatccaAGCAAATTCAAGCAACATAAATCTaaatagaa	9	10	8	8	2911	PC-3p-1456015_3	AGCAAATTCAAGCAACATAAATCT	24	...(((((((.((((((((((((((((((((..(((((((..((.((((((((((...(((((.........(((.................)))........)))))...)))))))))).))..)))))))..)))))))))))))))))))).))))))).	-60.7	51	19	100	160	40	5	26.8	1.4
113	5'	225	TGAAGTCGACATATGTTTAGTTCT	PC-5p-345817_11	gp4a	scf0513158	-	4259325	4259588	5'	tTGAAGTCGACATCTGTTTAGTTCTtatggtttccttattttaatctgaatagtccttaaagtcacgatttttcattcaaatagtcattccgacaattttctcagttaaaggccacgtcaACAAACTGAGAAAATTGACGGAATgactatttagatgaaaaatcgtgactttaaagattattcagagaataaaataaaaccacaagtactaaacaaatgtcgacttcaaaccacaaaaactaaacaaa	31	24	28	20	6191	PC-5p-345817_11	TGAAGTCGACATATGTTTAGTTCT	24	(((((((((((((.((((((((.(((.(((((...((((((((.(((((((((((.((((((((((((((((((((..((((((((((((((.((((((((((((((...(((...)))....)))))))))))))).))))))))))))))..)))))))))))))))))))).)))))))))))...))))))))))))).))).)))))))).)))))))))))))...................	-125.1	99	22	100	229	3	9	30.6	1.6
113	3'	226	ACAAACTGAGAAAATTGACGGAAT	PC-3p-27913_129	gp4a	scf0513158	-	4259325	4259588	3'	tTGAAGTCGACATCTGTTTAGTTCTtatggtttccttattttaatctgaatagtccttaaagtcacgatttttcattcaaatagtcattccgacaattttctcagttaaaggccacgtcaACAAACTGAGAAAATTGACGGAATgactatttagatgaaaaatcgtgactttaaagattattcagagaataaaataaaaccacaagtactaaacaaatgtcgacttcaaaccacaaaaactaaacaaa	198	181	181	153	5791	PC-3p-27913_129	ACAAACTGAGAAAATTGACGGAAT	24	(((((((((((((.((((((((.(((.(((((...((((((((.(((((((((((.((((((((((((((((((((..((((((((((((((.((((((((((((((...(((...)))....)))))))))))))).))))))))))))))..)))))))))))))))))))).)))))))))))...))))))))))))).))).)))))))).)))))))))))))...................	-125.1	99	22	100	229	3	9	30.6	1.6
114	5'	227	ATTTGTCGGTTTAATGTCGTTGGT	PC-5p-296515_12	gp4a	scf0513105	-	51694	51957	5'	ttgaggcttgcggaagtgggtgtggtgtggtaggttagggaaacgtatgatactcATTTGTCGGTTTAATGTCGTTGGTgatttcgaaattggacccgaaatccaggcccAAAGACTTAGATCAACAAGTGAGAtggtgagcatgcaaagagaatttgggtcaaaccactcatttctttcaaacccaagcccaaactac	24	29	22	25	6508	PC-5p-296515_12	ATTTGTCGGTTTAATGTCGTTGGT	24	.....(((..(....)..)))(((((.((...((((.(((....(((((...(((((((((.(((((((.(((.((((.(((((((..........))))))).....)))).)))))))))).)))))))))........)))))..((((((..(((((......))))).))))))....))).)))))).)))))	-61.8	35	20	100	102	10	5	44.7	0.7
114	3'	228	AAAGACTTAGATCAACAAGTGAGA	PC-3p-1765597_3	gp4a	scf0513105	-	51694	51957	3'	ttgaggcttgcggaagtgggtgtggtgtggtaggttagggaaacgtatgatactcATTTGTCGGTTTAATGTCGTTGGTgatttcgaaattggacccgaaatccaggcccAAAGACTTAGATCAACAAGTGAGAtggtgagcatgcaaagagaatttgggtcaaaccactcatttctttcaaacccaagcccaaactac	11	6	10	5	6858	PC-3p-1765597_3	AAAGACTTAGATCAACAAGTGAGA	24	.....(((..(....)..)))(((((.((...((((.(((....(((((...(((((((((.(((((((.(((.((((.(((((((..........))))))).....)))).)))))))))).)))))))))........)))))..((((((..(((((......))))).))))))....))).)))))).)))))	-61.8	35	20	100	102	10	5	44.7	0.7
115	5'	229	GTGGGTTCCCGGTTGTAGCGGTAT	PC-5p-204389_18	gp4a	scf0513110	-	868577	868840	5'	ttggtttgtaattggaatggtttggcctagtcccccattcctcttttcacgtaatttcttttattattttaaataaaatttctgataagggacgggcgGTGGGTTCCCGGTTGTAGCGGTCTcctttagggtagagtgggtgctctgtcacTCACCAGACTGCTACAGAGGAGCTgatatcacctaatcttttgtcagtattttataaaaaaataaaaata	33	22	30	19	8228	PC-5p-204389_18	GTGGGTTCCCGGTTGTAGCGGTAT	24	.............(((((((...(((...)))..))))))).................(((((((.(((((..((((((..(((((((..((.(((.((((((((((...((((((((((((.......(..(((((....)))))..).......)))))))))))).))))))..)))).)))..))..))))))).))))))))))).)))))))...	-68.2	52	21	100	160	34	8	39.4	0.8
115	3'	230	TCACCAGACTGCTACAGAGAAGCT	PC-3p-343892_11	gp4a	scf0513110	-	868577	868840	3'	ttggtttgtaattggaatggtttggcctagtcccccattcctcttttcacgtaatttcttttattattttaaataaaatttctgataagggacgggcgGTGGGTTCCCGGTTGTAGCGGTCTcctttagggtagagtgggtgctctgtcacTCACCAGACTGCTACAGAGGAGCTgatatcacctaatcttttgtcagtattttataaaaaaataaaaata	55	48	50	41	3741	PC-3p-343892_11	TCACCAGACTGCTACAGAGAAGCT	24	.............(((((((...(((...)))..))))))).................(((((((.(((((..((((((..(((((((..((.(((.((((((((((...((((((((((((.......(..(((((....)))))..).......)))))))))))).))))))..)))).)))..))..))))))).))))))))))).)))))))...	-68.2	52	21	100	160	34	8	39.4	0.8
116	5'	231	TTTGAATGAACGGTTGGATGA	PC-5p-102347_35	gp4a	scf0513061	+	872665	872925	5'	ttgttttgatatcgttttgcacgatttgacatttataagctaagattactcttaggcaggcttgtagggagaacttctaatgaagaccaagttatgattTTTGAATGAACGGTTGGATGATATagatgttagaatttgaaaatatcaactaaaacttaaaacactcatctaactgttcattcaaacgttctcacttggtttccattataaggttctcatt	16	22	14	18	3880	PC-5p-102347_35	TTTGAATGAACGGTTGGATGA	21	.((((.....(((((.....)))))..)))).(((((((((((((....)))).....))))))))).((((((((.(((((.(((((((((...((..(((((((((((((((((((((...((...((((...((((.....))))))))..))........)))))))))))))))))))))...))..))))))))).)))))..))))))))...	-68.2	55	21	100	149	5	7	31.8	1
116	3'	232	TTTGAATGAACGGTTGGATGATAT	PC-3p-132119_27	gp4a	scf0513061	+	872665	872925	3'	ttgttttgatatcgttttgcacgatttgacatttataagctaagattactcttaggcaggcttgtagggagaacttctaatgaagaccaagttatgattTTTGAATGAACGGTTGGATGATATagatgttagaatttgaaaatatcaactaaaacttaaaacactcatctaactgttcattcaaacgttctcacttggtttccattataaggttctcatt	20	24	18	20	3661	PC-3p-132119_27	TTTGAATGAACGGTTGGATGATAT	24	.((((.....(((((.....)))))..)))).(((((((((((((....)))).....))))))))).((((((((.(((((.(((((((((...((..(((((((((((((((((((((...((...((((...((((.....))))))))..))........)))))))))))))))))))))...))..))))))))).)))))..))))))))...	-68.2	55	21	100	149	5	7	31.8	1
117	5'	233	AGGCTTTGTAGAGGATGGAAT	PC-5p-410_7468	gp4a	scf0513095	+	925076	925336	5'	tttagaagctgaaaatcaagtgaggAGGCTTTGTAGAGGATGGAATaatagagatccatctggtcactaatgttctttagtgacttgagtcgtagcttttgatTATTTCATCCTCTGCAAAGTCtcctcactatatcttttcttgagcttcgta	1626	5149	1490	4357	4448	PC-5p-410_7468	AGGCTTTGTAGAGGATGGAAT	21	....(((((((((((...(((((((((((((((((((((((((((((((((((.....((..((((((((......))))))))..)).......))))..))))))))))))))))))))))))))))))).....)))))...))))))...	-74.9	56	21	100	147	6	5	37.7	1.3
117	3'	234	TATTTCATCCTCTGCAAAGTC	PC-3p-387861_10	gp4a	scf0513095	+	925076	925336	3'	tttagaagctgaaaatcaagtgaggAGGCTTTGTAGAGGATGGAATaatagagatccatctggtcactaatgttctttagtgacttgagtcgtagcttttgatTATTTCATCCTCTGCAAAGTCtcctcactatatcttttcttgagcttcgta	4	14	4	12	7950	PC-3p-387861_10	TATTTCATCCTCTGCAAAGTC	21	....(((((((((((...(((((((((((((((((((((((((((((((((((.....((..((((((((......))))))))..)).......))))..))))))))))))))))))))))))))))))).....)))))...))))))...	-74.9	56	21	100	147	6	5	37.7	1.3
118	5'	235	GAATACCCTAACGTATTCGTCGGC	PC-5p-5863_606	gp4a	scf0510616	+	967	1230	5'	tttagctgacGAATACCCTAACGTATTCGTCGGCtatagtatgtaattaaaaaattaaaaaataactaaagccgATGAAATATTAGGTTATTCGTCGGctaaa	170	164	156	139	3424	PC-5p-5863_606	GAATACCCTAACGTATTCGTCGGC	24	(((((((((((((((.(((((..(.((((((((((.((((...(((((....))))).......)))).)))))))))))..))))).)))))))))))))))	-45.7	40	20	100	103	4	5	31.1	1.4
118	3'	236	ATGAAATATTAGGTTATTCGTCGG	PC-3p-156553_23	gp4a	scf0510616	+	967	1230	3'	tttagctgacGAATACCCTAACGTATTCGTCGGCtatagtatgtaattaaaaaattaaaaaataactaaagccgATGAAATATTAGGTTATTCGTCGGctaaa	10	9	9	8	2778	PC-3p-156553_23	ATGAAATATTAGGTTATTCGTCGG	24	(((((((((((((((.(((((..(.((((((((((.((((...(((((....))))).......)))).)))))))))))..))))).)))))))))))))))	-45.7	40	20	100	103	4	5	31.1	1.4
119	5'	237	AACATATATCAAGCCGTGAGCCGT	PC-5p-564722_7	gp4a	scf0513111	+	1039088	1039351	5'	tttctactatacatatatgtatAACATATATCAAGCCGTGAGCCGTctaatcgtcttgaattttgaattactaaATGAGACTGCTCACGACTTGatgtatgtcatacaaatatgtatagcagccgaacacatatact	10	7	9	6	4999	PC-5p-564722_7	AACATATATCAAGCCGTGAGCCGT	24	...((.((((((((((.(((((.((((((((((((.(((((((.((((..........((((...))))........)))).))))))).)))))))))))).))))).)))))))))).))...............	-50	40	21	100	119	29	5	33.6	1.1
119	3'	238	ATGAGACTGCTCACGACTTA	PC-3p-567645_7	gp4a	scf0513111	+	1039088	1039351	3'	tttctactatacatatatgtatAACATATATCAAGCCGTGAGCCGTctaatcgtcttgaattttgaattactaaATGAGACTGCTCACGACTTGatgtatgtcatacaaatatgtatagcagccgaacacatatact	8	13	7	11	3147	PC-3p-567645_7	ATGAGACTGCTCACGACTTA	20	...((.((((((((((.(((((.((((((((((((.(((((((.((((..........((((...))))........)))).))))))).)))))))))))).))))).)))))))))).))...............	-50	40	21	100	119	29	5	33.6	1.1
120	5'	239	AGTCGTGAGCCGTCTGATTGTTTT	PC-5p-842214_5	gp4a	scf0513189	+	352627	352890	5'	tttctactatacatatgtgtatagcatatattaAGTCGTGAGCCGTCTGATCGTTTTgaattttaaattgttAAACGATCAGATGACTCACGTCTTgatatatgtcatacaaatgtgtatagcagccgaactcattttgtagc	10	6	9	5	2620	PC-5p-842214_5	AGTCGTGAGCCGTCTGATTGTTTT	24	...((.((((((((((.(((((..(((((((((((.((((((.(((((((((((((................))))))))))))).)))))).)))))))))))..))))).)))))))))).))..................	-61.4	47	21	95	122	16	5	33.6	1.3
120	3'	240	AAACGATCAGATGACTCACGGCTT	PC-3p-156517_23	gp4a	scf0513189	+	352627	352890	3'	tttctactatacatatgtgtatagcatatattaAGTCGTGAGCCGTCTGATCGTTTTgaattttaaattgttAAACGATCAGATGACTCACGTCTTgatatatgtcatacaaatgtgtatagcagccgaactcattttgtagc	10	18	9	15	6688	PC-3p-156517_23	AAACGATCAGATGACTCACGGCTT	24	...((.((((((((((.(((((..(((((((((((.((((((.(((((((((((((................))))))))))))).)))))).)))))))))))..))))).)))))))))).))..................	-61.4	47	21	95	122	16	5	33.6	1.3
121	5'	241	TTCAGCTAATTTAGTGATCGT	PC-5p-341470_11	gp4a	scf0512967	-	119938	120198	5'	tttggtgcagatttctatttttgtaccacttcccgatcgaattttctcaaacttaattctagaaatatgtagatcatctctgcaaaatTTCAGCTAATTTAGTGATCGTtaaggccttcaaacttgcgtttttctgttatataccTGAACCGGACAAAATACAGGCCGTcgatttgtttttcaattttgaggaccttaacgatcaccaaattggctgaaattttgcaga	7	17	6	14	8079	PC-5p-341470_11	TTCAGCTAATTTAGTGATCGT	21	..(((((((((........)))))))))......((((....(((((..((.....))..)))))......))))...((((((((((((((((((((((.(((((((((((((.(((((((.(((((....(((((......((......)).......)))))....))..........))).))))))).))))))))))))).))))))))))))))))))))))	-81.1	52	20	100	151	23	5	35.4	1
121	3'	242	TGAACCGGACAAAATACAGGGCGT	PC-3p-414374_9	gp4a	scf0512967	-	119938	120198	3'	tttggtgcagatttctatttttgtaccacttcccgatcgaattttctcaaacttaattctagaaatatgtagatcatctctgcaaaatTTCAGCTAATTTAGTGATCGTtaaggccttcaaacttgcgtttttctgttatataccTGAACCGGACAAAATACAGGCCGTcgatttgtttttcaattttgaggaccttaacgatcaccaaattggctgaaattttgcaga	14	18	13	15	6474	PC-3p-414374_9	TGAACCGGACAAAATACAGGGCGT	24	..(((((((((........)))))))))......((((....(((((..((.....))..)))))......))))...((((((((((((((((((((((.(((((((((((((.(((((((.(((((....(((((......((......)).......)))))....))..........))).))))))).))))))))))))).))))))))))))))))))))))	-81.1	52	20	100	151	23	5	35.4	1
122	5'	243	AACGGTCACGTCAGCAATTTAACT	PC-5p-96813_37	gp4a	scf0513009	+	427459	427722	5'	ttttaatctaaatgatccttagtcacgattatttatccaaatggtatttccgtcaatttttctgttagaatactgacgtggccgttaaagacattgtaatttttAACGGTCACGTCAGCAATTTAACTGAGAAAATTGACGGATgatcatttggatgaaaaatcgtgagtttaaagaccattcagattaaaataaaaccacaaggactgaacatatgtcaacttcaaaccacaagaactatacagta	39	31	36	26	2550	PC-5p-96813_37	AACGGTCACGTCAGCAATTTAACT	24	(((((((((.((((.((.((((((((((((.((((((((((((((...((((((((((((((.((((((...(((((((((((((((((((........)))))))))))))))))))...)))))).)))))).))))))))..)))))))))))))).))))))))..)))).)).)))).)))))))))...........((..((((...........))))..)).................	-94.2	80	34	100	192	8	9	32.4	1.2
122	3'	244	ATTTAACTGAGAAAATTGACGGAT	PC-3p-43333_83	gp4a	scf0513009	+	427459	427722	3'	ttttaatctaaatgatccttagtcacgattatttatccaaatggtatttccgtcaatttttctgttagaatactgacgtggccgttaaagacattgtaatttttAACGGTCACGTCAGCAATTTAACTGAGAAAATTGACGGATgatcatttggatgaaaaatcgtgagtttaaagaccattcagattaaaataaaaccacaaggactgaacatatgtcaacttcaaaccacaagaactatacagta	69	77	63	65	6551	PC-3p-43333_83	ATTTAACTGAGAAAATTGACGGAT	24	(((((((((.((((.((.((((((((((((.((((((((((((((...((((((((((((((.((((((...(((((((((((((((((((........)))))))))))))))))))...)))))).)))))).))))))))..)))))))))))))).))))))))..)))).)).)))).)))))))))...........((..((((...........))))..)).................	-94.2	80	34	100	192	8	9	32.4	1.2
123	5'	245	CGAATACCCTAACCTATTCGTCGG	PC-5p-274249_13	gp4a	scf0510386	-	897	1160	5'	ttttagagtttagccgaCGAATACCCTAACGTATTCGTCGGctatagtatgtaattaaaaaattaaaaaataattaaagccgACGAAATATTAGGTTATTCGTCGGctaaaactttattagccgacgaaatacactataattcgtcgactaagatggtttt	4	10	4	8	2935	PC-5p-274249_13	CGAATACCCTAACCTATTCGTCGG	24	...((((((((((((((((((((.(((((..(.((((((((((.((((...(((((....))))).......)))).)))))))))))..))))).))))))))))))))).)))))((((.(((((((.((.....)).))))))).)))).........	-62.3	45	20	100	114	4	6	32.3	1.2
123	3'	246	ACGAAATTTTAGGTTATTCGTCGG	PC-3p-297015_12	gp4a	scf0510386	-	897	1160	3'	ttttagagtttagccgaCGAATACCCTAACGTATTCGTCGGctatagtatgtaattaaaaaattaaaaaataattaaagccgACGAAATATTAGGTTATTCGTCGGctaaaactttattagccgacgaaatacactataattcgtcgactaagatggtttt	10	11	9	9	6687	PC-3p-297015_12	ACGAAATTTTAGGTTATTCGTCGG	24	...((((((((((((((((((((.(((((..(.((((((((((.((((...(((((....))))).......)))).)))))))))))..))))).))))))))))))))).)))))((((.(((((((.((.....)).))))))).)))).........	-62.3	45	20	100	114	4	6	32.3	1.2
124	5'	247	ATCGGATGACTCACGGCTTGATGT	PC-5p-12846_281	gp4a	scf0513187	-	2524573	2524836	5'	ttttcagctgagcggtgtataaagatctaggttcggctgctatacacatttgtatgacatacatcaagccgtgagccatccgatcgtttagtaattcaaaattcaagacgATCGGATGGCTCACGGCTTGATGTATactatgcacatatgtatagtagaaaaatcctaaagatcaatgcaacttgtaattgaaaaaaaaaaaaaaaaagtactttgctgaaagtttgtacaagtgatcgatatactc	323	361	296	305	5982	PC-5p-12846_281	ATCGGATGACTCACGGCTTGATGT	24	.............(((((((...((((((((.....((((((((((.((.((((((..(((((((((((((((((((((((((((((((................)))))))))))))))))))))))))))))))..)))))).)).))))))))))......)))..)))))......(((((((.((....))..............(((((....)))))...))))))).....))))))).	-97.6	57	26	100	151	16	5	35.6	1.1
124	3'	248	CGGATGGTTCACGGCTTGATGTAT	PC-3p-392965_9	gp4a	scf0513187	-	2524573	2524836	3'	ttttcagctgagcggtgtataaagatctaggttcggctgctatacacatttgtatgacatacatcaagccgtgagccatccgatcgtttagtaattcaaaattcaagacgATCGGATGGCTCACGGCTTGATGTATactatgcacatatgtatagtagaaaaatcctaaagatcaatgcaacttgtaattgaaaaaaaaaaaaaaaaagtactttgctgaaagtttgtacaagtgatcgatatactc	13	11	11	9	4121	PC-3p-392965_9	CGGATGGTTCACGGCTTGATGTAT	24	.............(((((((...((((((((.....((((((((((.((.((((((..(((((((((((((((((((((((((((((((................)))))))))))))))))))))))))))))))..)))))).)).))))))))))......)))..)))))......(((((((.((....))..............(((((....)))))...))))))).....))))))).	-97.6	57	26	100	151	16	5	35.6	1.1
125	5'	249	ACATCAAGCTGTGAGCCGTTCGAT	PC-5p-41944_86	gp4a	scf0513170	-	917385	917648	5'	ttttctactatgcatatgtgtatagcatACATCAAGCTGTGAACCGTTCGATcgtcttgaattttaatttgttAAACGATCGGACGGTTCACGGTTTgatatatgttatacacatatatatagcagacaa	141	133	129	113	3099	PC-5p-41944_86	ACATCAAGCTGTGAGCCGTTCGAT	24	...(((.((((..((((((((((((((((.(((((((((((((((((((((((((....(((........)))..))))))))))))))))))))))))).))))))))))))))))..)))).)))...	-69.3	51	23	100	124	8	4	33.8	1.6
125	3'	250	AAACGATTGGACGGTTCACGGTTT	PC-3p-35107_103	gp4a	scf0513170	-	917385	917648	3'	ttttctactatgcatatgtgtatagcatACATCAAGCTGTGAACCGTTCGATcgtcttgaattttaatttgttAAACGATCGGACGGTTCACGGTTTgatatatgttatacacatatatatagcagacaa	200	244	183	206	4186	PC-3p-35107_103	AAACGATTGGACGGTTCACGGTTT	24	...(((.((((..((((((((((((((((.(((((((((((((((((((((((((....(((........)))..))))))))))))))))))))))))).))))))))))))))))..)))).)))...	-69.3	51	23	100	124	8	4	33.8	1.6
126	5'	251	TCAAGCCGTGAGCCGTTCGATCGT	PC-5p-140819_25	gp4a	scf0513162	-	603334	603597	5'	tttttactgtatatcagcctgcccctctaaacgtaaatttctagctccgcccctgcatatgtgtatagcatataTCAAGCCGTGAGCCGTTCAATCGTtttaaattttgaattgccAAACGATTAGACGGCTTACGGCTTgatgtatgccatacaaatgtgtatagcagccgaacccgagagctctaagatttgcatgtaca	10	16	9	14	5462	PC-5p-140819_25	TCAAGCCGTGAGCCGTTCGATCGT	24	......(((.....)))...............((((((((..(((((.((...(((((((.(((((.(((((((((((((((((((((((..((((((((..((((...))))...))))))))..))))))))))))))))))))))).))))).)))))))..))...((....)).)))))...)))))))).......	-79.4	49	22	100	119	3	5	42.1	0.9
126	3'	252	AAACGATTAGACGGCTCACGGCTT	PC-3p-42005_86	gp4a	scf0513162	-	603334	603597	3'	tttttactgtatatcagcctgcccctctaaacgtaaatttctagctccgcccctgcatatgtgtatagcatataTCAAGCCGTGAGCCGTTCAATCGTtttaaattttgaattgccAAACGATTAGACGGCTTACGGCTTgatgtatgccatacaaatgtgtatagcagccgaacccgagagctctaagatttgcatgtaca	56	73	51	62	6325	PC-3p-42005_86	AAACGATTAGACGGCTCACGGCTT	24	......(((.....)))...............((((((((..(((((.((...(((((((.(((((.(((((((((((((((((((((((..((((((((..((((...))))...))))))))..))))))))))))))))))))))).))))).)))))))..))...((....)).)))))...)))))))).......	-79.4	49	22	100	119	3	5	42.1	0.9
127	5'	253	GAATAACCTAATATTTTGTCGGCT	PC-5p-187812_19	gp4a	scf0511309	+	655	918	5'	ttttttcctttagccgacgaaatacaccataattcgtcggctaaaaccatcttagccgacGAATAACCTAATATTTTGTCGGCTttaattattttttgattttttaattacatactatagccgacGAATATGTTAGAGTATTCGTCGACtaaacc	31	37	28	31	5733	PC-5p-187812_19	GAATAACCTAATATTTTGTCGGCT	24	........(((((((((((((.((.....)).)))))))))))))......((((.(((((((((..(((((((((((((((((...........((((....))))...........)))))))))).)))))))..))))))))).))))...	-57.7	30	22	100	101	34	3	33.5	1.1
127	3'	254	GAATATGTTAGGGTATTCGTCGAC	PC-3p-699091_6	gp4a	scf0511309	+	655	918	3'	ttttttcctttagccgacgaaatacaccataattcgtcggctaaaaccatcttagccgacGAATAACCTAATATTTTGTCGGCTttaattattttttgattttttaattacatactatagccgacGAATATGTTAGAGTATTCGTCGACtaaacc	1	4	1	3	7837	PC-3p-699091_6	GAATATGTTAGGGTATTCGTCGNC	24	........(((((((((((((.((.....)).)))))))))))))......((((.(((((((((..(((((((((((((((((...........((((....))))...........)))))))))).)))))))..))))))))).))))...	-57.7	30	22	100	101	34	3	33.5	1.1
128	5'	255	TTTCAGCTAAATTGATGATCG	PC-5p-80877_44	gp4a	scf0512947	+	176259	176519	5'	attccttattctggtttatatgagagattgagcattagattaactttttgatcacagatcaacttctcgaccattcaacctctaggtatatatgagtatatcatttatgtaaatTTTCAGCTAAATTGATGATCGTTAAggcttcgaactagcttaaataaatgaacatatcaaatttgccaaacctgaactattcatacaaatcgcagttttgagcatcataacgattaccaatttagatgaaattttgtag	18	16	16	14	7771	PC-5p-80877_44	TTTCAGCTAAATTGATGATCG	21	...........(((((.....((((..((((......((((((....)))))).....))))..)))))))))....(((....))).(((((((((.....)))))))))...(((((.((((((((.(((((((((..((((..((((.((........(((((....(((.............)))....))))).......))))))..))))....))))))))).)))))))).)))))........	-54.2	32	22	100	131	52	5	30.4	0.7
128	3'	256	TTCAGCTAAATTGATGATCGTTAA	PC-3p-177334_20	gp4a	scf0512947	+	176259	176519	3'	attccttattctggtttatatgagagattgagcattagattaactttttgatcacagatcaacttctcgaccattcaacctctaggtatatatgagtatatcatttatgtaaatTTTCAGCTAAATTGATGATCGTTAAggcttcgaactagcttaaataaatgaacatatcaaatttgccaaacctgaactattcatacaaatcgcagttttgagcatcataacgattaccaatttagatgaaattttgtag	22	26	20	22	5877	PC-3p-177334_20	TTCAGCTAAATTGATGATCGTTAA	24	...........(((((.....((((..((((......((((((....)))))).....))))..)))))))))....(((....))).(((((((((.....)))))))))...(((((.((((((((.(((((((((..((((..((((.((........(((((....(((.............)))....))))).......))))))..))))....))))))))).)))))))).)))))........	-54.2	32	22	100	131	52	5	30.4	0.7
129	5'	255	TTTCAGCTAAATTGATGATCG	PC-5p-80877_44	gp4a	scf0513189	-	230266	230526	5'	aaaaggtacggattttgccaacaggaccacttttcggtcatatttttcgatcatagccaagtagtatctagatatatatgacatgatcatctctgcaaaaTTTCAGCTAAATTGGTGATCGTTAAGGTATCAAAactatatgattacaatgagcgaaccaaatctgttcaacttgaattgtttgtgtaattcacggttttgaatactttaatgattatcaatttggctgaaattttgtaga	18	16	16	14	7771	PC-5p-80877_44	TTTCAGCTAAATTGATGATCG		....((((.......)))).....((((.......)))).........((((((......(((((((....)))).)))...))))))...((((((((((((((((((((((((((((((((((((((((((((((....((((((.(..(((((..(((...........)))..)))))..)))))))...))))))).)))))))))))))))))))))))))))))))))))))))	-81.8	61	34	100	150	11	5	32.4	1
129	3'	257	ATTGGTGATCGTTAAGGTATCAAG	PC-3p-126033_28	gp4a	scf0513189	-	230266	230526	3'	aaaaggtacggattttgccaacaggaccacttttcggtcatatttttcgatcatagccaagtagtatctagatatatatgacatgatcatctctgcaaaaTTTCAGCTAAATTGGTGATCGTTAAGGTATCAAAactatatgattacaatgagcgaaccaaatctgttcaacttgaattgtttgtgtaattcacggttttgaatactttaatgattatcaatttggctgaaattttgtaga	12	22	11	18	7954	PC-3p-126033_28	ATTGGTGATCGTTAAGGTATCAAG	24	....((((.......)))).....((((.......)))).........((((((......(((((((....)))).)))...))))))...((((((((((((((((((((((((((((((((((((((((((((((....((((((.(..(((((..(((...........)))..)))))..)))))))...))))))).)))))))))))))))))))))))))))))))))))))))	-81.8	61	34	100	150	11	5	32.4	1
130	5'	258	ACATCAAGTTGTGAGCCGTCTGAT	PC-5p-34093_106	gp4a	scf0513160	-	173617	173880	5'	aaacagttctcacattttaggcaatgatgggttcggctgctatacacatttgtatgacatACATCAAGTTGTGAGCCGTCTGATcgtttaacaaatcaaaattcaAGACGATCGGACGACTCACGGCTTgatgtatgctatacacatatatgtatatatagtagaaaagtcctaggcaatgaacaaaatatgcaaatctgagcaggctctaaatcat	114	89	104	75	5928	PC-5p-34093_106	ACATCAAGTTGTGAGCCGTCTGAT	24	...............(((((((..((.((((.....((((((((.((((.(((((..(((((((((((..(((((.(((((((((((((................))))))))))))).)))))..)))))))))))..))))).....))))...))))))))......))))..))............(((........))).)).)))))....	-72.4	52	21	100	154	16	7	37.3	0.9
130	3'	259	AGACGATCGGATGACTCACGGCTT	PC-3p-4296_805	gp4a	scf0513160	-	173617	173880	3'	aaacagttctcacattttaggcaatgatgggttcggctgctatacacatttgtatgacatACATCAAGTTGTGAGCCGTCTGATcgtttaacaaatcaaaattcaAGACGATCGGACGACTCACGGCTTgatgtatgctatacacatatatgtatatatagtagaaaagtcctaggcaatgaacaaaatatgcaaatctgagcaggctctaaatcat	892	828	817	700	3526	PC-3p-4296_805	AGACGATCGGATGACTCACGGCTT	24	...............(((((((..((.((((.....((((((((.((((.(((((..(((((((((((..(((((.(((((((((((((................))))))))))))).)))))..)))))))))))..))))).....))))...))))))))......))))..))............(((........))).)).)))))....	-72.4	52	21	100	154	16	7	37.3	0.9
131	5'	258	ACATCAAGTTGTGAGCCGTCTGAT	PC-5p-34093_106	gp4a	scf0513160	-	851044	851307	5'	cactttcaatcgaccgggtttggctgctatatggcatACATCAAGTCGTGAGCCGTCTGATcgtttaacaATTTAAAATTCAAAACGATTGGACaactcatggcttgatgtatgttatacacatatgtacgtatagtagaaaagtctcaat	114	89	104	75	5928	PC-5p-34093_106	ACATCAAGTTGTGAGCCGTCTGAT		...............((((((..(((((((((((((((((((((((((((((..(((..(((((((................)))))))..)))..)))))))))))))))))))..((((....))))))))))))))..))).)))...	-58.2	29	20	100	82	16	2	37.7	1
132	5'	260	TGGATTTGCTTGGATGACTTCTA	PC-5p-90380_39	gp4a	scf0513141	+	566945	567207	5'	ggaatttggcttctctacttggatttatgttgctTGGATTTGCTTGGATGACTTCTAaccattacattgagtacaatctaagaccaccatgtcatccttactccatctaatggttatAAGACATCCAAGCAAATCTAAGCAacttaaatccaagcagagaatccagatccattt	12	27	11	23	6999	PC-5p-90380_39	TGGATTTGCTTGGATGACTTCTA	23	((.((((((.((((((.((((((((((.((((((((((((((((((((((.(((.(((((((((.((.(((((........(((......))).....))))).)).))))))))).))).)))))))))))))))))))))).)))))))))).)))))).))))))))....	-88	65	21	100	170	25	8	37.4	1.4
132	3'	261	AAGACATCCAAGCAAATCTAAGCA	PC-3p-287011_13	gp4a	scf0513141	+	566945	567207	3'	ggaatttggcttctctacttggatttatgttgctTGGATTTGCTTGGATGACTTCTAaccattacattgagtacaatctaagaccaccatgtcatccttactccatctaatggttatAAGACATCCAAGCAAATCTAAGCAacttaaatccaagcagagaatccagatccattt	29	36	26	30	2662	PC-3p-287011_13	AAGACATCCAAGCAAATCTAAGCA	24	((.((((((.((((((.((((((((((.((((((((((((((((((((((.(((.(((((((((.((.(((((........(((......))).....))))).)).))))))))).))).)))))))))))))))))))))).)))))))))).)))))).))))))))....	-88	65	21	100	170	25	8	37.4	1.4
133	5'	260	TGGATTTGCTTGGATGACTTCTA	PC-5p-90380_39	gp4a	scf0513177	+	3566101	3566363	5'	attagttgtatgaatttggcttttctacttggatttatgttgctTGGATTTGCTTGGATGACTTCTAacaattagattgagtacaatctaagaccaccatgtcattctatgtcatccttactcaatttaatggttatAAGACATCCAAGCAAATCCAAACAatttaaatccaagcagagaatccgga	12	27	11	23	6999	PC-5p-90380_39	TGGATTTGCTTGGATGACTTCTA		..............(..((.((((((.((((((((((..(((.(((((((((((((((((.(((.((((.(((((((((((((((......(((......)))......))).......)))))))))))).)))).))).))))))))))))))))).)))..)))))))))).)))))).))..)	-72.2	64	21	100	173	6	10	33.7	1.1
134	5'	262	TCATGGTCAATCATCGTTGGATA	PC-5p-85833_41	gp4a	scf0513085	+	462923	463185	5'	agaagatagaaaattagataagacaaactccaatacacagtggtgttcacatggtcacctagtgaccaaagaaaTCATGGTCAATCATCGTTGGATGtaaatccaaaggtgagaaacaaaataactttacctaaaaataatacttctcacccttggatttacatcaaACGGTGATTGACCATGATTTTCTTggtcactaggtgaccatgtgaacact	32	39	29	33	7056	PC-5p-85833_41	TCATGGTCAATCATCGTTGGATA	23	.........................................((((((((((((((((((((((((((((..(((((((((((((((((((((.(((((((((((((.((((((((............................)))))))).))))))))))))).)))))))))))))))))))))..))))))))))))))))))))))))))))	-119.9	70	22	100	176	28	3	36.4	1.5
134	3'	263	ACGGTGATTGACCATGATTTTCTT	PC-3p-128821_28	gp4a	scf0513085	+	462923	463185	3'	agaagatagaaaattagataagacaaactccaatacacagtggtgttcacatggtcacctagtgaccaaagaaaTCATGGTCAATCATCGTTGGATGtaaatccaaaggtgagaaacaaaataactttacctaaaaataatacttctcacccttggatttacatcaaACGGTGATTGACCATGATTTTCTTggtcactaggtgaccatgtgaacact	11	6	10	5	5915	PC-3p-128821_28	ACGGTGATTGACCATGATTTTCTT		.........................................((((((((((((((((((((((((((((..(((((((((((((((((((((.(((((((((((((.((((((((............................)))))))).))))))))))))).)))))))))))))))))))))..))))))))))))))))))))))))))))	-119.9	70	22	100	176	28	3	36.4	1.5
135	5'	264	CGAATACCCTAACGTATTCGTCGG	PC-5p-77083_46	gp4a	scf0513064	-	1374	1637	5'	aacaatcgaagatagggctatagtaggtaatagaaaaattttagagtttagccgaCGAATACCCTAACGTATTCGTCGGctatagtatgtaattaaaaattaaaaaataactaaagccgacgaaATATTAGGTTATTTGTCGGCTAAAactttattagccgacgaaatacactataattcgtcggctaagatggt	10	17	9	14	4962	PC-5p-77083_46	CGAATACCCTAACGTATTCGTCNG		................(((((....................((((((((((((((((((((.(((((..(.((((((((((.((((...(((((...))))).......)))).)))))))))))..))))).))))))))))))))).))))).(((((((((((.((.....)).)))))))))))..)))))	-70.8	45	20	100	113	3	6	33.3	1.1
135	3'	265	ATATTAGGTTATTTGTCGGCTAAA	PC-3p-565939_7	gp4a	scf0513064	-	1374	1637	3'	aacaatcgaagatagggctatagtaggtaatagaaaaattttagagtttagccgaCGAATACCCTAACGTATTCGTCGGctatagtatgtaattaaaaattaaaaaataactaaagccgacgaaATATTAGGTTATTTGTCGGCTAAAactttattagccgacgaaatacactataattcgtcggctaagatggt	21	16	19	14	3140	PC-3p-565939_7	ATATTAGGTTATTTGTCGGCTAAA	24	................(((((....................((((((((((((((((((((.(((((..(.((((((((((.((((...(((((...))))).......)))).)))))))))))..))))).))))))))))))))).))))).(((((((((((.((.....)).)))))))))))..)))))	-70.8	45	20	100	113	3	6	33.3	1.1
136	5'	266	ACATCAAGCCGTGAGTCGTCCGAT	PC-5p-70204_51	gp4a	scf0513158	-	3153496	3153759	5'	taaaggggttcggctactatacatatttgtatgacatACATCAAGCCGTGAGTCGTCCGATcgtttaacaattcaaaattcaAAATGATCGGACGGCTTACGGCTTgatgtatgctatacatatatgtatagtagaaaagtccctaaa	153	142	140	120	3571	PC-5p-70204_51	ACATCAAGCCGTGAGTCGTCCGAT	24	...((((..(...(((((((((((((.(((((..((((((((((((((((((((((((((((((((................))))))))))))))))))))))))))))))))..))))).)))))))))))))...)..))))...	-87.6	55	24	100	142	16	4	37.2	1.6
136	3'	267	AAATGATCGGACGGTTTACGGCTT	PC-3p-69308_51	gp4a	scf0513158	-	3153496	3153759	3'	taaaggggttcggctactatacatatttgtatgacatACATCAAGCCGTGAGTCGTCCGATcgtttaacaattcaaaattcaAAATGATCGGACGGCTTACGGCTTgatgtatgctatacatatatgtatagtagaaaagtccctaaa	177	193	162	163	6738	PC-3p-69308_51	AAATGATCGGACGGTTTACGGCTT	24	...((((..(...(((((((((((((.(((((..((((((((((((((((((((((((((((((((................))))))))))))))))))))))))))))))))..))))).)))))))))))))...)..))))...	-87.6	55	24	100	142	16	4	37.2	1.6
137	5'	266	ACATCAAGCCGTGAGTCGTCCGAT	PC-5p-70204_51	gp4a	scf0513160	+	173612	173875	5'	atatatacatatatgtgtatagcatACATCAAGCCGTGAGTCGTCCGATcgtcttgaattttgatttgttaaacgATCAGACGGCTCACAACTTGATGTatgtcatacaaatgtgtatagcagccgaacccatcattgcctaaaatgtgagaactgtttggttt	153	142	140	120	3571	PC-5p-70204_51	ACATCAAGCCGTGAGTCGTCCGAT		...(((((((((...(((((..(((((((((((..((((((((((.((((((....(((........)))..)))))).))))))))))..)))))))))))..))))).)))))))))..((((((((...((((..........)))).....)))))))).	-65	44	21	100	116	8	5	37.8	1
137	3'	268	ATCAGACGGCTCACAACTTGATGT	PC-3p-71382_50	gp4a	scf0513160	+	173612	173875	3'	atatatacatatatgtgtatagcatACATCAAGCCGTGAGTCGTCCGATcgtcttgaattttgatttgttaaacgATCAGACGGCTCACAACTTGATGTatgtcatacaaatgtgtatagcagccgaacccatcattgcctaaaatgtgagaactgtttggttt	82	75	75	63	7297	PC-3p-71382_50	ATCAGACGGCTCACAACTTGATGT	24	...(((((((((...(((((..(((((((((((..((((((((((.((((((....(((........)))..)))))).))))))))))..)))))))))))..))))).)))))))))..((((((((...((((..........)))).....)))))))).	-65	44	21	100	116	8	5	37.8	1
138	5'	269	ACATCAAGCTGTGAACCGTCCGAT	PC-5p-60348_59	gp4a	scf0513124	-	841864	842127	5'	ttcctttgaaaaagatggacttttttactatacatggtataacaaACATCAAGCCGTGAACCGTCCGATCGTCTTaaattttaatctgctaaacgatcggacggttcactgcttgatgtatgtt	18	25	16	21	3863	PC-5p-60348_59	ACATCAAGCTGTGAACCGTCCGAT	24	......((((((((.....)))))))).............((((.(((((((((.(((((((((((((((((....................))))))))))))))))).))))))))).))))	-52.1	30	26	90	84	20	2	37.1	1.1
138	3'	270	AGCCGTGAACCGTCCGATCGTCTT	PC-3p-19887_182	gp4a	scf0513124	-	841864	842127	3'	ttcctttgaaaaagatggacttttttactatacatggtataacaaACATCAAGCCGTGAACCGTCCGATCGTCTTaaattttaatctgctaaacgatcggacggttcactgcttgatgtatgtt	636	618	583	523	7719	PC-3p-19887_182	AGCCGTGAACCGTCCGATCGTCTT	24	......((((((((.....)))))))).............((((.(((((((((.(((((((((((((((((....................))))))))))))))))).))))))))).))))	-52.1	30	26	90	84	20	2	37.1	1.1
139	5'	269	ACATCAAGCTGTGAACCGTCCGAT	PC-5p-60348_59	gp4a	scf0513173	-	1646581	1646844	5'	tacggatttttctgctatatgtatgtatagcatACATCAAGCTGTGAACCGTCCGATcgtcttgacttttaaaTTGCTAAACGATCGGACGGTTCACgacttgatgtatgctatacacatatgtatagcagccaaacccagc	18	25	16	21	3863	PC-5p-60348_59	ACATCAAGCTGTGAACCGTCCGAT		...((.(((..((((((((..((((((((((((((((((((..(((((((((((((((((....................)))))))))))))))))..))))))))))))))))))..))..))))))))..))).))...	-77	50	22	100	136	20	5	40.8	1.3
140	5'	271	ACGAAATAAGCTTTAATTCGTCGG	PC-5p-50083_71	gp4a	scf0511496	-	1174	1437	5'	ttatagccgacgaaaaagccttaattcgtcggctaaagtttttatttttttttaaaataactttttagccgACGAAATATGCTTTAATTCGTCGGctaaatacatataaagccgacgaaatataCTATATTTCGTCGGCCATAGGTCTttttatttttttattacaaactttagccgacgaatattt	22	30	20	25	2395	PC-5p-50083_71	ACGAAATAAGCTTTAATTCGTCGG	24	.......................((((((((((((((((((.((........(((((..((((....((((((((((((((...((.((((((((((............)))))))))).))...))))))))))))))...))))..))))).........)).))))))))))))))))))....	-70.3	35	20	100	101	12	4	30.5	1.2
140	3'	272	CTATATTTCGTCGGCCATAGGTGT	PC-3p-91155_39	gp4a	scf0511496	-	1174	1437	3'	ttatagccgacgaaaaagccttaattcgtcggctaaagtttttatttttttttaaaataactttttagccgACGAAATATGCTTTAATTCGTCGGctaaatacatataaagccgacgaaatataCTATATTTCGTCGGCCATAGGTCTttttatttttttattacaaactttagccgacgaatattt	41	53	37	45	3628	PC-3p-91155_39	CTATATTTCGTCGGCCATAGGTGT	24	.......................((((((((((((((((((.((........(((((..((((....((((((((((((((...((.((((((((((............)))))))))).))...))))))))))))))...))))..))))).........)).))))))))))))))))))....	-70.3	35	20	100	101	12	4	30.5	1.2
141	5'	273	ACATCAAGCTGTGAGCCGTCTGAT	PC-5p-47009_76	gp4a	scf0513105	-	366276	366539	5'	cgactgaattagatgttgtcgtacattatggggttcggctgctatacacatttgtatgacatACATCAAGCCGTGAGCCGTCTGATtatttagcaattcaaaattcaAGACGATCGGACGGTTTACGACTTgatgtatgttatacatatgtgtatagtagaaaagtccacattat	74	71	67	60	4285	PC-5p-47009_76	ACATCAAGCTGTGAGCCGTCTGAT	24	((((.............))))......(((((..(...(((((((((((((.((((((((((((((((((.(((((((((((((((..(((................)))..))))))))))))))).)))))))))))))))))).)))))))))))))...)..)).)))...	-80.1	55	23	100	145	16	6	37.7	1.2
141	3'	274	AGACGATCGGACGGTTTACGGCTT	PC-3p-39778_90	gp4a	scf0513105	-	366276	366539	3'	cgactgaattagatgttgtcgtacattatggggttcggctgctatacacatttgtatgacatACATCAAGCCGTGAGCCGTCTGATtatttagcaattcaaaattcaAGACGATCGGACGGTTTACGACTTgatgtatgttatacatatgtgtatagtagaaaagtccacattat	104	113	95	96	3088	PC-3p-39778_90	AGACGATCGGACGGTTTACGGCTT	24	((((.............))))......(((((..(...(((((((((((((.((((((((((((((((((.(((((((((((((((..(((................)))..))))))))))))))).)))))))))))))))))).)))))))))))))...)..)).)))...	-80.1	55	23	100	145	16	6	37.7	1.2
142	5'	273	ACATCAAGCTGTGAGCCGTCTGAT	PC-5p-47009_76	gp4a	scf0513151	-	219665	219928	5'	ttacggcggatcacaagataaaacattaggattcggctgttatacacatttgtatgacatACATCAAGATGTGAGCCGTCTGATcgtttaacaATTTAAAATTCAAGACAATCGGACggctcacgccttaatatatattatacacatatgtatagcaaaaaagtccaaa	74	71	67	60	4285	PC-5p-47009_76	ACATCAAGCTGTGAGCCGTCTGAT		............................(((((....(((((((((.((.(((((((.(((.((.(((..((((((((((((((.((((................)))).))))))))))))))..))).)).))).))))))).)).)))))))))....)))))...	-53.1	49	20	100	138	16	8	34.9	0.9
143	5'	275	AAAAAAGCCTTAATTCGTCGGCCA	PC-5p-41727_86	gp4a	scf0512528	-	942	1205	5'	agcttgcttggaatggtaattcagaaattcgggggtttttttttactggaatggacttatagccgacgAAAAAAGCCTTAATTCGTCGGCTAaagtttttatttttttttaaaataagttttagccgacgaaatatgctttaattcgtcggctaaatccctataaagccgacgAAATATACTATATTTCGTCGGCCAtagatgtttttt	43	52	39	44	7644	PC-5p-41727_86	AAAAAAGCCTTAATTCGTCGGCCA	24	...(((((......)))))........(((((..(.......)..)))))...(((...(((((((((((.(((((..((.((((((((((((((..((((((((.....)))))))))))))))))))))).)).)))))..))))))))))).....((((...(((((((((((((...))))))))))))).))))..)))....	-75.2	40	20	100	95	5	4	34.4	1
144	5'	275	AAAAAAGCCTTAATTCGTCGGCCA	PC-5p-41727_86	gp4a	scf0513093	-	420645	420908	5'	cttatagccgacgAAAAAAGCCTTAATTCGTCGGCTAaagttttttatttttattttttaaaataagttttagccgacgaaatATGCTTTAATTCGTCGGCTAAATCcctataaagccgacgaaatatactatatttcgtcggccataaat	43	52	39	44	7644	PC-5p-41727_86	AAAAAAGCCTTAATTCGTCGGCCA		....(((((((((((.(((((..((.((((((((((((((...((((((((........)))))))))))))))))))))).)).)))))..)))))))))))............(((((((((((((...))))))))))))).......	-65.4	40	20	100	99	8	4	32.5	1.3
144	3'	276	ATGCTTTAATTCGTCGGCTAAATG	PC-3p-182691_20	gp4a	scf0513093	-	420645	420908	3'	cttatagccgacgAAAAAAGCCTTAATTCGTCGGCTAaagttttttatttttattttttaaaataagttttagccgacgaaatATGCTTTAATTCGTCGGCTAAATCcctataaagccgacgaaatatactatatttcgtcggccataaat	16	19	15	16	3740	PC-3p-182691_20	ATGCTTTAATTCGTCGGCTAAATG		....(((((((((((.(((((..((.((((((((((((((...((((((((........)))))))))))))))))))))).)).)))))..)))))))))))............(((((((((((((...))))))))))))).......	-65.4	40	20	100	99	8	4	32.5	1.3
145	3'	276	ATGCTTTAATTCGTCGGCTAAATG	PC-3p-182691_20	gp4a	scf0511532	-	91	353	3'	atggtaattcagaaatttcgggggttttttttttactggaatggacttatagccgacgaaaaaagccttaattcgtcggctaaagttttttatttttttttaaaataagttttagccgaCGAAATATGCTTTAATTCGTCGGCTAAATCcctataaagccgacgaaatatactatgtatatttcgtcggccatagatgtttttttattttttttattacaaactttagccgacgaatattttaaattattcgtcggctaaag	16	19	15	16	3740	PC-3p-182691_20	ATGCTTTAATTCGTCGGCTAAATG	24	...(((((..(((((((((((..(........)..)))))).(((....(((((((((((.(((((..((.((((((((((((((...((((((((.....)))))))))))))))))))))).)).)))))..)))))))))))..)))((((...(((((((((((((((...))))))))))))))).))))............)))))..)))))...((((((((((((((((........))))))))))))))))	-106.3	43	24	100	108	5	5	31.3	1.3
146	5'	277	TGGGGTACACAATCAGGGATG	PC-5p-40215_89	gp4a	scf0513158	+	1951362	1951622	5'	tgtaagagtgctcgttctctacttacttcatTGGGGTACACAATCAGGGATGattcagatgatgaattattggacccatgaggatctacaagttcctgctgaaggattcagatttgaatcaTCCCTGATTGTGTACCCCAATgatcagtgactcgtgcatctctttcg	27	23	24	19	4961	PC-5p-40215_89	TGGGGTACACAATCAGGGATG	21	.(.((((((((.((...((.(((....(((((((((((((((((((((((((((((((((..((((((..((((.((....)).))))..(((....)))....)))))).)))))))))))))))))))))))))))))))))..)))))..)).))).))))).).	-82.7	55	21	100	166	36	7	42.9	1.1
146	3'	278	TCCCTGATTGTGTACCCCAAT	PC-3p-42262_85	gp4a	scf0513158	+	1951362	1951622	3'	tgtaagagtgctcgttctctacttacttcatTGGGGTACACAATCAGGGATGattcagatgatgaattattggacccatgaggatctacaagttcctgctgaaggattcagatttgaatcaTCCCTGATTGTGTACCCCAATgatcagtgactcgtgcatctctttcg	29	30	26	25	2213	PC-3p-42262_85	TCCCTGATTGTGTACCCCAAT	21	.(.((((((((.((...((.(((....(((((((((((((((((((((((((((((((((..((((((..((((.((....)).))))..(((....)))....)))))).)))))))))))))))))))))))))))))))))..)))))..)).))).))))).).	-82.7	55	21	100	166	36	7	42.9	1.1
147	5'	277	TGGGGTACACAATCAGGGATG	PC-5p-40215_89	gp4a	scf0513158	-	1951450	1951710	5'	aaagagatgcacgagtcactgatcatTGGGGTACACAATCAGGGATGattcaaatctgaatccttcagcaggaacttgtagatcctcatgggtccaataattcatcatctgaatcaTCCCTGATTGTGTACCCCAATgaagt	27	23	24	19	4961	PC-5p-40215_89	TGGGGTACACAATCAGGGATG		..((.(((......))).))..((((((((((((((((((((((((((((((...(((((...)))))...(((.((((.(((((....)))))..)))))))......))))))))))))))))))))))))))))))...	-67.5	30	21	100	117	57	0	42.3	1.1
147	3'	278	TCCCTGATTGTGTACCCCAAT	PC-3p-42262_85	gp4a	scf0513158	-	1951450	1951710	3'	aaagagatgcacgagtcactgatcatTGGGGTACACAATCAGGGATGattcaaatctgaatccttcagcaggaacttgtagatcctcatgggtccaataattcatcatctgaatcaTCCCTGATTGTGTACCCCAATgaagt	29	30	26	25	2213	PC-3p-42262_85	TCCCTGATTGTGTACCCCAAT		..((.(((......))).))..((((((((((((((((((((((((((((((...(((((...)))))...(((.((((.(((((....)))))..)))))))......))))))))))))))))))))))))))))))...	-67.5	30	21	100	117	57	0	42.3	1.1
148	5'	279	TGTAGAGCCAATGGCTGATCC	PC-5p-395_7852	gp4a	scf0513135	+	1419575	1419835	5'	gatcacccttaaaatggtccctgaagacggaaagctacattcaatatctctcgctaaggaaaaagattccaaaTGTAGAGCTAATGGCTGATCCgtctccTGTGAGAGACTGCGATTCAAAGGAgatggatcagccattggctctacaattatctttttatttagatagagatgttgtatgtagctttctgacttcaggaagctcttaagggtg	1174	1669	1076	1412	5175	PC-5p-395_7852	TGTAGAGCCAATGGCTGATCC	21	...(((((((((...(((.(((((((.(((((((((((((.((((((((((..((((..((((((((......((((((((((((((((((((((((((((.((((.........)))).))))))))))))))))))))))))))))...))))))))..))))..)))))))))).))))))))))))).)))))))..))).)))))))))	-122.3	86	21	100	211	9	8	41.1	1.4
148	3'	280	TCTGAGAGACTGCGATTCAAAGGA	PC-3p-1254449_3	gp4a	scf0513135	+	1419575	1419835	3'	gatcacccttaaaatggtccctgaagacggaaagctacattcaatatctctcgctaaggaaaaagattccaaaTGTAGAGCTAATGGCTGATCCgtctccTGTGAGAGACTGCGATTCAAAGGAgatggatcagccattggctctacaattatctttttatttagatagagatgttgtatgtagctttctgacttcaggaagctcttaagggtg	13	5	12	4	3105	PC-3p-1254449_3	TCTGAGAGACTGCGATTCAAAGGA	24	...(((((((((...(((.(((((((.(((((((((((((.((((((((((..((((..((((((((......((((((((((((((((((((((((((((.((((.........)))).))))))))))))))))))))))))))))...))))))))..))))..)))))))))).))))))))))))).)))))))..))).)))))))))	-122.3	86	21	100	211	9	8	41.1	1.4
149	5'	279	TGTAGAGCCAATGGCTGATCC	PC-5p-395_7852	gp4a	scf0513135	-	1419629	1419889	5'	aagggaggaagtcaagctcaatatcttgagatatcacccttaagagcttcctgaagtcagaaagctacatacaacatctctatctaaataaaaagataatTGTAGAGCCAATGGCTGATCCatctcctttgaatcgcagtctctcacaggAGACGGATCAGCCATTAGCTCtacatttggaatctttttccttagcgagagatattgaatgtagctttccgtcttcagggaccattttaag	1174	1669	1076	1412	5175	PC-5p-395_7852	TGTAGAGCCAATGGCTGATCC		.((((.((...(((((........)))))....)).))))(((((..(((((((((...(((((((((((.(((.((((((..((((..((((((((((.((((((((.((((((((((((.((((((.(((...........))).)))))).)))))))))))).)))))))).))...))))))))..))))..)))))).))).)))))))))))...)))))))))...)))))..	-104.3	77	20	100	199	11	11	40.2	1.1
149	3'	281	AGACGGATCAGCCATTAGCTC	PC-3p-44662_80	gp4a	scf0513135	-	1419629	1419889	3'	aagggaggaagtcaagctcaatatcttgagatatcacccttaagagcttcctgaagtcagaaagctacatacaacatctctatctaaataaaaagataatTGTAGAGCCAATGGCTGATCCatctcctttgaatcgcagtctctcacaggAGACGGATCAGCCATTAGCTCtacatttggaatctttttccttagcgagagatattgaatgtagctttccgtcttcagggaccattttaag	57	68	52	58	7701	PC-3p-44662_80	AGACGGATCAGCCATTAGCTC	21	.((((.((...(((((........)))))....)).))))(((((..(((((((((...(((((((((((.(((.((((((..((((..((((((((((.((((((((.((((((((((((.((((((.(((...........))).)))))).)))))))))))).)))))))).))...))))))))..))))..)))))).))).)))))))))))...)))))))))...)))))..	-104.3	77	20	100	199	11	11	40.2	1.1
150	5'	282	AGAGAGTGAGCACAACCCCGC	PC-5p-3454_965	gp4a	scf0513058	+	367812	368073	5'	gctgattgactgatctatggatggtttatgaggaattatgttgacagaAGAGAGTGAGCACAACCCCGCattgatgaaagagagctttgtcatttttgggagtgTGCTCACTCTTCTTCTGTCAGCatcatcaacaacacttaatccccactttattcatctcgatcaccagcaccgatctgatcttcattcaacacatgatgtaaagtcttctcaagctctta	408	392	374	332	6989	PC-5p-3454_965	AGAGAGTGAGCACAACCCCGC	21	(((((..((((.........((((((.(((((((...(((((((((((((((((((((((((..((((...((((.((((....))))))))....))))..))))))))))).))))))))))))))...................................((((.........))))...)))))))..))).))).......))))...))).)).....	-72	37	18	100	91	4	4	41.5	0.8
150	3'	283	TGCTCACTCTTCTTCTGTCAGC	PC-3p-2227_1439	gp4a	scf0513058	+	367812	368073	3'	gctgattgactgatctatggatggtttatgaggaattatgttgacagaAGAGAGTGAGCACAACCCCGCattgatgaaagagagctttgtcatttttgggagtgTGCTCACTCTTCTTCTGTCAGCatcatcaacaacacttaatccccactttattcatctcgatcaccagcaccgatctgatcttcattcaacacatgatgtaaagtcttctcaagctctta	432	214	396	181	6337	PC-3p-2227_1439	TGCTCACTCTTCTTCTGTCAGC	22	(((((..((((.........((((((.(((((((...(((((((((((((((((((((((((..((((...((((.((((....))))))))....))))..))))))))))).))))))))))))))...................................((((.........))))...)))))))..))).))).......))))...))).)).....	-72	37	18	100	91	4	4	41.5	0.8
151	5'	282	AGAGAGTGAGCACAACCCCGC	PC-5p-3454_965	gp4a	scf0513091	-	123281	123542	5'	tatgactgatctatggatggttatgaggaattatgttgacagaAGAGAGTGAGCACAACCCCTCattggcgaaagagagctttgtcactgttgggagtgTGCTCACTCTTCTTCTGTCAGCatcgctaaacagtaattcccatcactaatcatgtcgccaagcagctgatcttcatcagacaccaaatgttacatcttgtcatga	408	392	374	332	6989	PC-5p-3454_965	AGAGAGTGAGCACAACCCCGC		((((((.(((.((((..((((.(((.(((((((((((((((((((((((((((((((..(((.((.(((((((.......))))))).))..)))..))))))))))).)))))))))))))...........)))))))))).))))..))))...........(((((....)))))..............)))..)))))).	-79.3	54	18	100	143	7	8	43.4	0.9
151	3'	283	TGCTCACTCTTCTTCTGTCAGC	PC-3p-2227_1439	gp4a	scf0513091	-	123281	123542	3'	tatgactgatctatggatggttatgaggaattatgttgacagaAGAGAGTGAGCACAACCCCTCattggcgaaagagagctttgtcactgttgggagtgTGCTCACTCTTCTTCTGTCAGCatcgctaaacagtaattcccatcactaatcatgtcgccaagcagctgatcttcatcagacaccaaatgttacatcttgtcatga	432	214	396	181	6337	PC-3p-2227_1439	TGCTCACTCTTCTTCTGTCAGC		((((((.(((.((((..((((.(((.(((((((((((((((((((((((((((((((..(((.((.(((((((.......))))))).))..)))..))))))))))).)))))))))))))...........)))))))))).))))..))))...........(((((....)))))..............)))..)))))).	-79.3	54	18	100	143	7	8	43.4	0.9
152	5'	284	AGCCGTGAGCCGTCCGATCGTCTT	PC-5p-34259_105	gp4a	scf0512969	+	567683	567946	5'	gtgagacttttctactatacatatacatatgtgtatagcatacatcaAGCCGTGAGCCGTCCGATCGTCTTgaattttgaattgttaaacgATCGGATGACTCACGGTTTGATGTatgtcatacaaatgtgtatagtgtatagcagcca	133	115	122	97	4093	PC-5p-34259_105	AGCCGTGAGCCGTCCGATCGTCTT	24	...........((.((((((((((((((((.(((((..((((((((((((((((((.(((((((((((....(((........)))..))))))))))).))))))))))))))))))..))))).))))))))).))))))).))...	-74.5	55	20	100	135	8	6	38.3	1.3
152	3'	285	ATCGGATGACTCACGGTTTGATGT	PC-3p-30103_120	gp4a	scf0512969	+	567683	567946	3'	gtgagacttttctactatacatatacatatgtgtatagcatacatcaAGCCGTGAGCCGTCCGATCGTCTTgaattttgaattgttaaacgATCGGATGACTCACGGTTTGATGTatgtcatacaaatgtgtatagtgtatagcagcca	114	136	104	115	7543	PC-3p-30103_120	ATCGGATGACTCACGGTTTGATGT	24	...........((.((((((((((((((((.(((((..((((((((((((((((((.(((((((((((....(((........)))..))))))))))).))))))))))))))))))..))))).))))))))).))))))).))...	-74.5	55	20	100	135	8	6	38.3	1.3
153	5'	284	AGCCGTGAGCCGTCCGATCGTCTT	PC-5p-34259_105	gp4a	scf0513173	+	1128732	1128995	5'	cttttctactatacatatatgtatagcatatatcaAGCCGTGAGCCGTCCGATCGTCTTgaattttgaattgttAAATGATCGGACGGCTCACGGCTTgatgtatgtcatataaatgtgtacagcaggatta	133	115	122	97	4093	PC-5p-34259_105	AGCCGTGAGCCGTCCGATCGTCTT		...((((.((.(((((((.(((((..((((((((((((((((((((((((((((((....(((........)))..))))))))))))))))))))))))))))))..))))).))))))).)).))))...	-73.4	51	21	100	126	8	5	37.9	1.5
153	3'	286	AAATGATCGGACAGCTCACGGCTT	PC-3p-21183_171	gp4a	scf0513173	+	1128732	1128995	3'	cttttctactatacatatatgtatagcatatatcaAGCCGTGAGCCGTCCGATCGTCTTgaattttgaattgttAAATGATCGGACGGCTCACGGCTTgatgtatgtcatataaatgtgtacagcaggatta	387	326	355	276	7902	PC-3p-21183_171	AAATGATCGGACAGCTCACGGCTT	24	...((((.((.(((((((.(((((..((((((((((((((((((((((((((((((....(((........)))..))))))))))))))))))))))))))))))..))))).))))))).)).))))...	-73.4	51	21	100	126	8	5	37.9	1.5
154	5'	287	TTATAGCATTAAAGGACTTGG	PC-5p-30509_118	gp4a	scf0513124	-	1926108	1926368	5'	gtttctggtttggttcaacaatggctctattagtttggatatggaaaatggactaggagcttggtaaagctagagTTATAGCATTAAAGGACTTGGatttttgtttTCAGGAATGTGGAATTGGCGAGgaagtatgagcaatctgctcatacttcctcgccaattccgcattcctggcctcctgaaaataaaaatccaagtcctttaatgctataa	41	54	38	45	6957	PC-5p-30509_118	TTATAGCATTAAAGGACTTGG		..(((((((((...(((.....((((((..((((..(...........)..)))))))))))))..))))))))).(((((((((((((((((((((((((((((((((((((((((((((((((((((((((((((((.....)))))))))))))))))))))))))))........)))))))))))))))))))))))))))))))))))).	-123.8	63	20	95	139	5	1	39.4	1.5
154	3'	288	TCAGGAATGTGGAATTGGCGAG	PC-3p-56208_64	gp4a	scf0513124	-	1926108	1926368	3'	gtttctggtttggttcaacaatggctctattagtttggatatggaaaatggactaggagcttggtaaagctagagTTATAGCATTAAAGGACTTGGatttttgtttTCAGGAATGTGGAATTGGCGAGgaagtatgagcaatctgctcatacttcctcgccaattccgcattcctggcctcctgaaaataaaaatccaagtcctttaatgctataa	77	101	71	85	3275	PC-3p-56208_64	TCAGGAATGTGGAATTGGCGAG	22	..(((((((((...(((.....((((((..((((..(...........)..)))))))))))))..))))))))).(((((((((((((((((((((((((((((((((((((((((((((((((((((((((((((((.....)))))))))))))))))))))))))))........)))))))))))))))))))))))))))))))))))).	-123.8	63	20	95	139	5	1	39.4	1.5
155	5'	287	TTATAGCATTAAAGGACTTGG	PC-5p-30509_118	gp4a	scf0513124	+	1925988	1926248	5'	ggaataggagcttggtagagctagagTTATAGCATTAAAGGACTTGGatttttattttcaggaggccaggaatgcggaattggcgaggaagtatgagcagattgctcatacttcctcgccaattccacattcctgaaaacaaaAATCCAAGTCCTTTAATGCTATaa	41	54	38	45	6957	PC-5p-30509_118	TTATAGCATTAAAGGACTTGG	21	........(((((....)))))....(((((((((((((((((((((((((((.(((((((((........(((.(((((((((((((((((((((((.....))))))))))))))))))))))).)))))))))))).)))))))))))))))))))))))))))	-102.2	62	21	100	141	5	3	40.7	1.5
156	5'	289	CATACATCAAGCCGTGAACCG	PC-5p-26623_136	gp4a	scf0513146	+	1587364	1587624	5'	gctgttatacacatttatatagCATACATCAAGCCGTGAACCGtccgatcattaattaacaatttaaaattcaaGACGATCTGACGGTTCACGACTTgatgcgtggtatacat	43	33	39	28	3528	PC-5p-26623_136	CATACATCAAGCCGTGAACCG	21	.................((((.((..(((((((.(((((((((((.((((...........................)))).))))))))))).)))))))..)).))))...	-39.7	28	18	100	93	27	4	37.2	0.9
156	3'	290	GACGATCTGACGGTTCACGGCTT	PC-3p-64488_55	gp4a	scf0513146	+	1587364	1587624	3'	gctgttatacacatttatatagCATACATCAAGCCGTGAACCGtccgatcattaattaacaatttaaaattcaaGACGATCTGACGGTTCACGACTTgatgcgtggtatacat	57	39	52	33	3908	PC-3p-64488_55	GACGATCTGACGGTTCACGGCTT	23	.................((((.((..(((((((.(((((((((((.((((...........................)))).))))))))))).)))))))..)).))))...	-39.7	28	18	100	93	27	4	37.2	0.9
157	5'	289	CATACATCAAGCCGTGAACCG	PC-5p-26623_136	gp4a	scf0513194	+	2570880	2571143	5'	tttatggggacttttctgctgtacatatgtatatagCATACATCAAGCCGTGAACCGtccgattgtcttgaattttaaattgctAAATGATCGGACGGTTCACGGCTTgatgtgtgctgtacacatatgcatagcagccaaacccatctt	43	33	39	28	3528	PC-5p-26623_136	CATACATCAAGCCGTGAACCG		...(((((.......(((((((.(((((((.((((((((((((((((((((((((((((((((..(....................)..)))))))))))))))))))))))))))))))).))))))).))))))).....)))))...	-86.9	52	21	100	144	20	4	41.3	1.4
157	3'	291	AAATGATCGGACGGTTCACGGCTT	PC-3p-22326_162	gp4a	scf0513194	+	2570880	2571143	3'	tttatggggacttttctgctgtacatatgtatatagCATACATCAAGCCGTGAACCGtccgattgtcttgaattttaaattgctAAATGATCGGACGGTTCACGGCTTgatgtgtgctgtacacatatgcatagcagccaaacccatctt	383	370	351	313	2673	PC-3p-22326_162	AAATGATCGGACGGTTCACGGCTT	24	...(((((.......(((((((.(((((((.((((((((((((((((((((((((((((((((..(....................)..)))))))))))))))))))))))))))))))).))))))).))))))).....)))))...	-86.9	52	21	100	144	20	4	41.3	1.4
158	5'	292	ATACCATCATGAAAGAAATCCGCA	PC-5p-258187_14	gp4a	scf0512933	+	165100	165363	5'	atagatcagccacgatcatcaaaaatgtgttataacattgtgttccgtgATACCATCATGAAAGAAATCCGCAtttggagagaaaatgtggttgttgttggtgatggaatttatagaaaaTGCGGATTTCTTTCATGATGGTATcacggaacataatgttgtaacacaaatttgatgatcgtgtctgatctttgtctcttagacaccctagattattgaaaaa	17	17	15	14	5681	PC-5p-258187_14	ATACCATCATGAAAGAAATCCGCA	24	..(((((((.(((((((((((((..(((((((((((((((((((((((((((((((((((((((((((((((((((.......((((...((..(.....)..))...)))).....)))))))))))))))))))))))))))))))))))))))))))))))))))..))))))))))))).))))))).((((.....))))..................	-119.1	78	24	100	189	5	5	35	1.5
158	3'	293	TGCGGATTTCTTTCATGATGGTAT	PC-3p-8944_402	gp4a	scf0512933	+	165100	165363	3'	atagatcagccacgatcatcaaaaatgtgttataacattgtgttccgtgATACCATCATGAAAGAAATCCGCAtttggagagaaaatgtggttgttgttggtgatggaatttatagaaaaTGCGGATTTCTTTCATGATGGTATcacggaacataatgttgtaacacaaatttgatgatcgtgtctgatctttgtctcttagacaccctagattattgaaaaa	431	645	395	545	3338	PC-3p-8944_402	TGCGGATTTCTTTCATGATGGTAT	24	..(((((((.(((((((((((((..(((((((((((((((((((((((((((((((((((((((((((((((((((.......((((...((..(.....)..))...)))).....)))))))))))))))))))))))))))))))))))))))))))))))))))..))))))))))))).))))))).((((.....))))..................	-119.1	78	24	100	189	5	5	35	1.5
159	5'	292	ATACCATCATGAAAGAAATCCGCA	PC-5p-258187_14	gp4a	scf0512933	-	165029	165292	5'	aaagatcagacacgatcatcaaatttgtgttacaacattatgttccgtgATACCATCATGAAAGAAATCCGCAttttctataaattccatcaccaacaacaaccacattttctctccaaaTGCGGATTTCTTTCATGATGGTATcacggaacacaatgttataacacatttttgatgatcgtggctgatctatg	17	17	15	14	5681	PC-5p-258187_14	ATACCATCATGAAAGAAATCCGCA		..(((((((.(((((((((((((..(((((((.((((((.((((((((((((((((((((((((((((((((((((.........................................)))))))))))))))))))))))))))))))))))).)))))).)))))))..))))))))))))).)))))))...	-107.363	69	24	100	189	41	4	35.6	1.6
159	3'	293	TGCGGATTTCTTTCATGATGGTAT	PC-3p-8944_402	gp4a	scf0512933	-	165029	165292	3'	aaagatcagacacgatcatcaaatttgtgttacaacattatgttccgtgATACCATCATGAAAGAAATCCGCAttttctataaattccatcaccaacaacaaccacattttctctccaaaTGCGGATTTCTTTCATGATGGTATcacggaacacaatgttataacacatttttgatgatcgtggctgatctatg	431	645	395	545	3338	PC-3p-8944_402	TGCGGATTTCTTTCATGATGGTAT		..(((((((.(((((((((((((..(((((((.((((((.((((((((((((((((((((((((((((((((((((.........................................)))))))))))))))))))))))))))))))))))).)))))).)))))))..))))))))))))).)))))))...	-107.363	69	24	100	189	41	4	35.6	1.6
160	5'	294	TATGTCAAGCCGTGAGCCGTC	PC-5p-23531_153	gp4a	scf0513140	-	1256492	1256752	5'	tttcatatgtgtatagtaTATATCAAGCCGTGAGCCGTCcgatcatcttaaattttaaattgttaaactATCGGATGGCTCACGGCTTTATGTatgtcatacagatatgtatatgtcatacatatatgtatagcagccgaaccattgatcagtgata	77	87	71	73	7476	PC-5p-23531_153	TATGTCAAGCCGTGAGCCGTC	21	...(((((.(((((..(((((((.(((((((((((((((((((.......((((...))))........))))))))))))))))))).)))))))..))))).)))))....((..(((((....)))))..)).......((((....))))...	-59.2	36	20	100	106	26	3	34.4	1.1
160	3'	295	ATCGGATGGCTCACGGCTTAATGT	PC-3p-162589_22	gp4a	scf0513140	-	1256492	1256752	3'	tttcatatgtgtatagtaTATATCAAGCCGTGAGCCGTCcgatcatcttaaattttaaattgttaaactATCGGATGGCTCACGGCTTTATGTatgtcatacagatatgtatatgtcatacatatatgtatagcagccgaaccattgatcagtgata	14	24	12	20	6237	PC-3p-162589_22	ATCGGATGGCTCACGGCTTAATGT	24	...(((((.(((((..(((((((.(((((((((((((((((((.......((((...))))........))))))))))))))))))).)))))))..))))).)))))....((..(((((....)))))..)).......((((....))))...	-59.2	36	20	100	106	26	3	34.4	1.1
161	5'	294	TATGTCAAGCCGTGAGCCGTC	PC-5p-23531_153	gp4a	scf0513171	-	162801	163061	5'	atgggttcgactactatacacatttgtatataacaTATATCAAGCCGTGAGCCGTCcgatcgttaaataatttaaaattcAAAATAATCGGACGACTCACGGTTtgatgtatgttatacacatatgtatatatagtagaaa	77	87	71	73	7476	PC-5p-23531_153	TATGTCAAGCCGTGAGCCGTC		..........((((((((.((((.(((.(((((((((((((((((((((((.((((((((..((..................))..)))))))).))))))))))))))))))))))).))).))))...))))))))...	-62.9	48	20	100	128	18	5	31.9	1.4
161	3'	295	AAAATAATCGGACGACTCACGGCT	PC-3p-94881_37	gp4a	scf0513171	-	162801	163061	3'	atgggttcgactactatacacatttgtatataacaTATATCAAGCCGTGAGCCGTCcgatcgttaaataatttaaaattcAAAATAATCGGACGACTCACGGTTtgatgtatgttatacacatatgtatatatagtagaaa	81	76	74	64	6348	PC-3p-94881_37	AAAATAATCGGACGACTCACGGCT	24	..........((((((((.((((.(((.(((((((((((((((((((((((.((((((((..((..................))..)))))))).))))))))))))))))))))))).))).))))...))))))))...	-62.9	48	20	100	128	18	5	31.9	1.4
162	5'	296	TAAGATCTACTTAACCGACGG	PC-5p-224974_16	gp4a	scf0513098	-	686531	686794	5'	aaaaaatcacttagccgacggaaaaataatattttcgtcgtcTAAGATCTACTTAGCCGACGGaaaaccttccgtagcctaagtttttacctaggcgacggaaaaatattccgtcggcTAAGAAGATCTTAGGCGACGGAAAttttcacctaaccgacggaacatttatatataaatataaatgattatttatgataacttaggcgacgaaaaattattccgtcg	19	14	17	12	2720	PC-5p-224974_16	TAAGATCTACTTAACCGACGG	21	...............((((((((.(((...((((((((((((((((((((.((((((((((((((....((((((.(((((.((....)).))))).)))))).....)))))))))))))).))))))))))))))))))))..((.(((((.........(((((((((....))))))))).(((((...))))).))))).))......))).))))))))	-96.4	47	20	100	113	4	4	36.9	1.2
162	3'	297	TAAGAAAATCTTAGGCGACGGAAA	PC-3p-48268_74	gp4a	scf0513098	-	686531	686794	3'	aaaaaatcacttagccgacggaaaaataatattttcgtcgtcTAAGATCTACTTAGCCGACGGaaaaccttccgtagcctaagtttttacctaggcgacggaaaaatattccgtcggcTAAGAAGATCTTAGGCGACGGAAAttttcacctaaccgacggaacatttatatataaatataaatgattatttatgataacttaggcgacgaaaaattattccgtcg	20	18	18	15	3498	PC-3p-48268_74	TAAGAAAATCTTAGGCGACGGAAA	24	...............((((((((.(((...((((((((((((((((((((.((((((((((((((....((((((.(((((.((....)).))))).)))))).....)))))))))))))).))))))))))))))))))))..((.(((((.........(((((((((....))))))))).(((((...))))).))))).))......))).))))))))	-96.4	47	20	100	113	4	4	36.9	1.2
163	5'	296	TAAGATCTACTTAACCGACGG	PC-5p-224974_16	gp4a	scf0513187	-	2161884	2162144	5'	agaagaggaggaggaggaggtgccgccgagaagaggaggaggaggagttgccgccgagaagaggagggannnnnnnnnnnnnnnnnnnngccTAAGATCTACTTAGCCGACGGaaacctttcgtagcctaagtttttacctaggcgacggaaaaatattccgtcggctacggaaggttttccgtcggcTAAGTAGATCTTAGGCGACGAAAata	19	14	17	12	2720	PC-5p-224974_16	TAAGATCTACTTAACCGACGG		............((.((..(..((.((.............)).))..)..)).))..................................(((((((((((((((((((((((((((((((((((((((((.((....)).))).((((((((.....))))))))))))))))))).)))))))))))))))))))))))))))..........	-93	38	21	100	115	38	1	47.7	0.9
164	3'	297	TAAGAAAATCTTAGGCGACGGAAA	PC-3p-48268_74	gp4a	scf0513162	-	1334644	1334907	3'	aatattttcgtcgcctaagaTCTACTTAGCAGACGGAAAACCTTccgtagcctaagttttcacctagctgacggaaaaatattccgtcggcTAAGAAGATCTTAGGCGACGGAAAtttttacctaa	20	18	18	15	3498	PC-3p-48268_74	TAAGAAAATCTTAGGCGACGGAAA		...((((((((((((((((((((.((((((.(((((((....(((((((((.((.((....)).))))).)))))).....))))))).)))))).))))))))))))))))))))..........	-63.2	46	18	100	113	4	6	41.3	1.2
165	5'	298	ATGCTAGTATCTTCACAACCTG	PC-5p-2222_1443	gp4a	scf0513171	-	1458839	1459100	5'	tctgagtcgtcttccgataccgtaatccctgaaagtggcggcattgagggttctttcATGCTAGTACCTTCACAACCTGaatccatgtcacaatataaaacTTTTACATTGTGACATGGATTCAggttgtgaagatacttgcatgaaagaaccctcaatgctgccactttcagggattacggtgtcggaatacgactca	817	1111	749	940	6793	PC-5p-2222_1443	ATGCTAGTATCTTCACAACCTG		..((((((((.((((((((((((((((((((((((((((((((((((((((((((((((((.((((.(((((((((((((((((((((((((((.((((...)))).))))))))))))))))))))))))))).)))).)))))))))))))))))))))))))))))))))))))))))))))))))).))))))))	-165.5	93	20	100	197	3	4	43.7	1.9
165	3'	299	TTTTATATTGTGACATGGATTCA	PC-3p-466438_8	gp4a	scf0513171	-	1458839	1459100	3'	tctgagtcgtcttccgataccgtaatccctgaaagtggcggcattgagggttctttcATGCTAGTACCTTCACAACCTGaatccatgtcacaatataaaacTTTTACATTGTGACATGGATTCAggttgtgaagatacttgcatgaaagaaccctcaatgctgccactttcagggattacggtgtcggaatacgactca	8	13	7	11	3828	PC-3p-466438_8	TTTTATATTGTGACATGGATTCA	23	..((((((((.((((((((((((((((((((((((((((((((((((((((((((((((((.((((.(((((((((((((((((((((((((((.((((...)))).))))))))))))))))))))))))))).)))).)))))))))))))))))))))))))))))))))))))))))))))))))).))))))))	-165.5	93	20	100	197	3	4	43.7	1.9
166	5'	298	ATGCTAGTATCTTCACAACCTG	PC-5p-2222_1443	gp4a	scf0513171	+	1458839	1459100	5'	tgagtcgtattccgacaccgtaatccctgaaagtggcagcattgagggttctttcATGCAAGTATCTTCACAACCTGaatccatgtcacaatgtaaaagttttatattgtgacatggattCAGGTTGTGAAGGTACTAGCATgaaagaaccctcaatgccgccactttcagggattacggtatcggaagacgactcagaactcatcagattaaaagccaacgcttccctatcctcttttgcacagttttctcctggggcagt	817	1111	749	940	6793	PC-5p-2222_1443	ATGCTAGTATCTTCACAACCTG	22	((((((((.((((((.(((((((((((((((((((((.(((((((((((((((((((((.(((((((((((((((((((((((((((((((((((((...))))))))))))))))))))))))))))))))))))).))))))))))))))))))))).))))))))))))))))))))).)))))).))))))))..........(((...((((....))))....))).....((((.(((.......)))..)))).	-174.4	93	21	100	197	3	4	44.3	1.5
167	5'	300	GTTTGGATTTGCTTGGATGTCATA	PC-5p-146981_24	gp4a	scf0513177	-	3566193	3566456	5'	tcgcgtacggtaggtatacaaccaagatccggattctctgcttggatttaaattGTTTGGATTTGCTTGGATGTCTTAtaaccattaaattgagtaaggatgacatagaatgacatggtggtcttagattgtactcaaTCTAATTGTTAGAAGTCATCCAAGcaaatccaagcaacataaatccaagtagaaaagcca	44	47	40	39	2478	PC-5p-146981_24	GTTTGGATTTGCTTGGATGTCATA		..((...(((..(((.....))).....))).....((((((((((((((..(((((((((((((((((((((.(((.((((.((((.(((((((((((((..(((........)))...)))))......)))))))).)))).)))).))).)))))))))))))))))))))..))))))))))))))...))..	-80.6	62	22	100	155	8	7	36.9	1.1
167	3'	301	TCTAATTGTTAGAAGTCATCCAAG	PC-3p-320320_11	gp4a	scf0513177	-	3566193	3566456	3'	tcgcgtacggtaggtatacaaccaagatccggattctctgcttggatttaaattGTTTGGATTTGCTTGGATGTCTTAtaaccattaaattgagtaaggatgacatagaatgacatggtggtcttagattgtactcaaTCTAATTGTTAGAAGTCATCCAAGcaaatccaagcaacataaatccaagtagaaaagcca	54	45	49	38	6100	PC-3p-320320_11	TCTAATTGTTAGAAGTCATCCAAG	24	..((...(((..(((.....))).....))).....((((((((((((((..(((((((((((((((((((((.(((.((((.((((.(((((((((((((..(((........)))...)))))......)))))))).)))).)))).))).)))))))))))))))))))))..))))))))))))))...))..	-80.6	62	22	100	155	8	7	36.9	1.1
168	5'	300	GTTTGGATTTGCTTGGATGTCATA	PC-5p-146981_24	gp4a	scf0513018	-	76032	76295	5'	atgttttcccaacggatccggattctccgtttagatttaagttGTTTGGATTTGCTTGGATGTCTTAtaactattagatgaagtaaggatgacatgttcgtcttagattgtacttgatccaatggttagaagtcatccaagcaaatccaaacaacataaatccaagtagagaagccaaa	44	47	40	39	2478	PC-5p-146981_24	GTTTGGATTTGCTTGGATGTCATA	24	......(((....)))...((.(((((..(((.((((((.((((((((((((((((((((((.(((.((((((((.(((.((((((((((((.....)))))))......))))).))).)))))))).))).)))))))))))))))))))))).)))))).)))..))))).))...	-79.1	64	22	100	157	5	9	36.3	1.2
169	5'	302	ACATCAAACTGTGAGTCGTCCGAT	PC-5p-125857_28	gp4a	scf0513017	-	240300	240562	5'	gaccctactcatcaggtccggctgttatacaaatttgtatgatatACATCAAACCGTGAGTCGTCCGATcgtttagtaattcaaaattcaaGACGATCGGATGGCTCACGGCTTaatgtattctatacacatatgtatagtaaaaaagtctctactcatcaacgt	39	51	35	43	3046	PC-5p-125857_28	ACATCAAACTGTGAGTCGTCCGAT	24	((((..........)))).((((..((((((.((.((((((..((((((.((.(((((((((((((((((((((................))))))))))))))))))))).)).))))))..)))))).)).)))))).......))))...............	-58.1	47	22	100	131	16	6	38.2	0.9
169	3'	303	GACGATCGGATGACTCACGGCTT	PC-3p-24717_146	gp4a	scf0513017	-	240300	240562	3'	gaccctactcatcaggtccggctgttatacaaatttgtatgatatACATCAAACCGTGAGTCGTCCGATcgtttagtaattcaaaattcaaGACGATCGGATGGCTCACGGCTTaatgtattctatacacatatgtatagtaaaaaagtctctactcatcaacgt	199	199	182	168	5009	PC-3p-24717_146	GACGATCGGATGACTCACGGCTT	23	((((..........)))).((((..((((((.((.((((((..((((((.((.(((((((((((((((((((((................))))))))))))))))))))).)).))))))..)))))).)).)))))).......))))...............	-58.1	47	22	100	131	16	6	38.2	0.9
170	5'	302	ACATCAAACTGTGAGTCGTCCGAT	PC-5p-125857_28	gp4a	scf0513171	+	162793	163055	5'	acactaattgaatactagatttttctactatatatacatatgtgtataacatACATCAAACCGTGAGTCGTCCGATtattttgaattttaaattatttAACGATCGGACGGCTCACGGCTTgatatatgttatatacaaatgtgtatagtagtcgaacccattgaatactaggcattatatatttgtttaattagaat	39	51	35	43	3046	PC-5p-125857_28	ACATCAAACTGTGAGTCGTCCGAT		...((((((((((((((((((((((.(((((((((((((.(((((((((((((.(((((.(((((((((((((((((...((((((........)))))).))))))))))))))))).))))).))))))))))))).))))))))).)))).)))......)))).))))............)))))))))))...	-78.3	76	22	100	192	8	9	28.8	1.4
170	3'	304	AACGATCGGACGGCTCACGGCTT	PC-3p-22619_160	gp4a	scf0513171	+	162793	163055	3'	acactaattgaatactagatttttctactatatatacatatgtgtataacatACATCAAACCGTGAGTCGTCCGATtattttgaattttaaattatttAACGATCGGACGGCTCACGGCTTgatatatgttatatacaaatgtgtatagtagtcgaacccattgaatactaggcattatatatttgtttaattagaat	97	65	89	55	7185	PC-3p-22619_160	AACGATCGGACGGCTCACGGCTT	23	...((((((((((((((((((((((.(((((((((((((.(((((((((((((.(((((.(((((((((((((((((...((((((........)))))).))))))))))))))))).))))).))))))))))))).))))))))).)))).)))......)))).))))............)))))))))))...	-78.3	76	22	100	192	8	9	28.8	1.4
171	5'	305	ATGGTCAATCATCGTTGGATATAA	PC-5p-123313_29	gp4a	scf0512982	-	208552	208815	5'	ggtgttcacatggtcatctagtgaccaaagaaattATGGTCAATCATCGTTGGATGTAAatctaaaggtgtgaagtattattttaaagttgagttgtttgtttttcatccttagatttacATCCAACGGTGATTGATCATGATTtattggtcattaggtgatcatatgaacactactggctacgtacttgactacatcaagaaacatt	23	35	21	30	8085	PC-5p-123313_29	ATGGTCAATCATCGTTGGATATAA	24	((((((((.(((((((((((((((((((..(((((((((((((((((((((((((((((((((((.((.((((((...........................))))))))))))))))))))))))))))))))))))))))))).))))))))))))))))))).))))))))............(((((.....))))).......	-99.5	70	24	100	174	27	4	34.1	1.4
171	3'	306	ATCCAACGGTGATTGATCATGATT	PC-3p-93417_38	gp4a	scf0512982	-	208552	208815	3'	ggtgttcacatggtcatctagtgaccaaagaaattATGGTCAATCATCGTTGGATGTAAatctaaaggtgtgaagtattattttaaagttgagttgtttgtttttcatccttagatttacATCCAACGGTGATTGATCATGATTtattggtcattaggtgatcatatgaacactactggctacgtacttgactacatcaagaaacatt	33	28	30	23	4652	PC-3p-93417_38	ATCCAACGGTGATTGATCATGATT	24	((((((((.(((((((((((((((((((..(((((((((((((((((((((((((((((((((((.((.((((((...........................))))))))))))))))))))))))))))))))))))))))))).))))))))))))))))))).))))))))............(((((.....))))).......	-99.5	70	24	100	174	27	4	34.1	1.4
172	5'	307	ATGGTTAATCACCGTTGGATGTAA	PC-5p-108119_33	gp4a	scf0513171	+	234213	234476	5'	gtgttcacatggtcacctagtgactaaggaaatcATGGTTAATCACCGTTGGATGTAAatctaatggtgggaagtattattttaaaattaagttgttttgtttttcactcttggatttacATCCAACGGTGATTGATCATGATTtccttggtcactaggtgactatgtgaacaccat	15	19	13	16	5802	PC-5p-108119_33	ATGGTTAATCACCGTTGGATGTAA		((((((((((((((((((((((((((((((((((((((((((((((((((((((((((((((((..(((..(((........((((((......)))))))))..)))..))))))))))))))))))))))))))))))))))))))))))))))))))))))))))))))))...	-120.8	76	24	100	174	6	3	36.2	1.9
172	3'	306	ATCCAACGGTGATTGATCATGATT	PC-3p-93417_38	gp4a	scf0513171	+	234213	234476	3'	gtgttcacatggtcacctagtgactaaggaaatcATGGTTAATCACCGTTGGATGTAAatctaatggtgggaagtattattttaaaattaagttgttttgtttttcactcttggatttacATCCAACGGTGATTGATCATGATTtccttggtcactaggtgactatgtgaacaccat	33	28	30	23	4652	PC-3p-93417_38	ATCCAACGGTGATTGATCATGATT		((((((((((((((((((((((((((((((((((((((((((((((((((((((((((((((((..(((..(((........((((((......)))))))))..)))..))))))))))))))))))))))))))))))))))))))))))))))))))))))))))))))))...	-120.8	76	24	100	174	6	3	36.2	1.9
173	5'	307	ATGGTTAATCACCGTTGGATGTAA	PC-5p-108119_33	gp4a	scf0513123	+	212190	212453	5'	attacaatagtgatgtcacatggtcacctagagaccaatgaaatcATGGTTAATCACCGTTGGATGTAAatccaaaggtgggaattattattttaaagttaaattgttttgttttccaccattagattcacaTCCAACGGTGATTGACCATGAtttatttggtaggtgaccatgtgaacactactgtct	15	19	13	16	5802	PC-5p-108119_33	ATGGTTAATCACCGTTGGATGTAA	24	...(((.(((((...((((((((((((((....(((((..(((((((((((((((((((((((((((.((((.((.((((((((....((.((((....)))).))......)))))))).)).)))).)))))))))))))))))))))))))))..))))))))))))))))))).))))).)))..	-97.2	74	23	100	184	4	9	35.4	1.5
174	5'	308	AGGAGCCGTCCGATCGTCTTGAAT	PC-5p-177339_20	gp4a	scf0513105	-	1335168	1335431	5'	gtatatgtaatggaccggacttttttaccatacatatgtgtatagtttacatcaagccATGAGCCGTCCGATCGTCTTGAATtttgaattgttAAACGATCGGACGGCTCACGGCTTgatgtatgtcatacaaatgtgtatagcagccgaacccatatgtaatt	81	96	74	81	8160	PC-5p-177339_20	AGGAGCCGTCCGATCGTCTTGAAT	24	.(((((((...((..(((.((........((((((((.(((((....(((((((((((.((((((((((((((((....(((........)))..)))))))))))))))).)))))))))))....))))).))))))))...)))))..)).)))))))...	-69.8	57	19	100	160	8	8	39.6	1.1
174	3'	309	AAACGATCAGACGGCTCACGGCTT	PC-3p-9655_372	gp4a	scf0513105	-	1335168	1335431	3'	gtatatgtaatggaccggacttttttaccatacatatgtgtatagtttacatcaagccATGAGCCGTCCGATCGTCTTGAATtttgaattgttAAACGATCGGACGGCTCACGGCTTgatgtatgtcatacaaatgtgtatagcagccgaacccatatgtaatt	415	476	380	402	7200	PC-3p-9655_372	AAACGATCAGACGGCTCACGGCTT	24	.(((((((...((..(((.((........((((((((.(((((....(((((((((((.((((((((((((((((....(((........)))..)))))))))))))))).)))))))))))....))))).))))))))...)))))..)).)))))))...	-69.8	57	19	100	160	8	8	39.6	1.1
175	5'	310	AGCCGTGAGCCGTCTGATTGTCTT	PC-5p-73545_48	gp4a	scf0513170	-	1083109	1083372	5'	agggatcgaggctttaacaatcggacttttctattatacatatatgtatagcatacatcaAGCCGTGAGCCGTCCGATTGTCTTaagttttgaatttctAAACGATCAGACGGCTCACGGCTTgatgtatgtcataaaaatgtatatagcagccgaacccttaacaaacagacggactaatag	50	52	45	44	4886	PC-5p-73545_48	AGCCGTGAGCCGTCTGATTGTCTT	24	((((.(((..(((.........(((....)))..(((((((.....(((..(((((((((((((((((((((((.((((((...(((((...)))))....)))))).)))))))))))))))))))))))..)))...))))))).)))...))).))))......................	-70.4	44	20	100	112	3	4	39.3	1
175	3'	309	AAACGATCAGACGGCTCACGGCTT	PC-3p-9655_372	gp4a	scf0513170	-	1083109	1083372	3'	agggatcgaggctttaacaatcggacttttctattatacatatatgtatagcatacatcaAGCCGTGAGCCGTCCGATTGTCTTaagttttgaatttctAAACGATCAGACGGCTCACGGCTTgatgtatgtcataaaaatgtatatagcagccgaacccttaacaaacagacggactaatag	415	476	380	402	7200	PC-3p-9655_372	AAACGATCAGACGGCTCACGGCTT		((((.(((..(((.........(((....)))..(((((((.....(((..(((((((((((((((((((((((.((((((...(((((...)))))....)))))).)))))))))))))))))))))))..)))...))))))).)))...))).))))......................	-70.4	44	20	100	112	3	4	39.3	1
176	5'	311	TGGATTTGCTTGGATGTCTTATA	PC-5p-455346_8	gp4a	scf0513133	+	199964	200226	5'	ttagtggaacactggattggaggcaatatgcatggatccggattttctgcttggatttaagttggtTGGATTTGCTTGGATGTCTTATAaccattagatggagtaaaaatgacataaggatggcatgactatcttagattgtacTCAATCCAATGGTTAGAAGTCATCtcagcaaatctaagcaacataaatccaagtagagaagtc	18	22	16	19	4688	PC-5p-455346_8	TGGATTTGCTTGGATGTCTTATA	23	...........(((((((....((.....))...))))))).(((((((((((((((((.((((.(((((((((((..((((.(((.((((((((.(((.(((((...........(((((((.....)))))))......))))).))).)))))))).))).))))..))))))))))).)))).)))))))))))))))))...	-85.4	55	19	100	162	36	7	37.7	1.1
176	3'	312	TCAATCCAATGGTTAGAAGTCATC	PC-3p-832132_5	gp4a	scf0513133	+	199964	200226	3'	ttagtggaacactggattggaggcaatatgcatggatccggattttctgcttggatttaagttggtTGGATTTGCTTGGATGTCTTATAaccattagatggagtaaaaatgacataaggatggcatgactatcttagattgtacTCAATCCAATGGTTAGAAGTCATCtcagcaaatctaagcaacataaatccaagtagagaagtc	9	10	8	8	6295	PC-3p-832132_5	TCAATCCAATGGTTAGAAGTCATC	24	...........(((((((....((.....))...))))))).(((((((((((((((((.((((.(((((((((((..((((.(((.((((((((.(((.(((((...........(((((((.....)))))))......))))).))).)))))))).))).))))..))))))))))).)))).)))))))))))))))))...	-85.4	55	19	100	162	36	7	37.7	1.1
177	5'	313	TTGCTTGGATGTCTTATAACC	PC-5p-140879_25	gp4a	scf0513165	+	1964265	1964525	5'	ctgtttggatttaagttgttaagatTTGCTTGGATGTCTTATAACCattagatggagtaaagatgacataaggataacatgacggttttagattgtatTCAATCCAATGGTTAGAAGTCATCcaagcaaatccaaacaatataaatccagta	21	13	19	11	3063	PC-5p-140879_25	TTGCTTGGATGTCTTATAACC	21	....(((((((((..(((((..((((((((((((((.(((.((((((((.(((.(((((.....(((.................)))........))))).))).)))))))).))).))))))))))))))..)))))..)))))))))..	-55.3	47	19	100	146	36	6	32.2	1.1
177	3'	312	TCAATCCAATGGTTAGAAGTCATC	PC-3p-832132_5	gp4a	scf0513165	+	1964265	1964525	3'	ctgtttggatttaagttgttaagatTTGCTTGGATGTCTTATAACCattagatggagtaaagatgacataaggataacatgacggttttagattgtatTCAATCCAATGGTTAGAAGTCATCcaagcaaatccaaacaatataaatccagta	9	10	8	8	6295	PC-3p-832132_5	TCAATCCAATGGTTAGAAGTCATC		....(((((((((..(((((..((((((((((((((.(((.((((((((.(((.(((((.....(((.................)))........))))).))).)))))))).))).))))))))))))))..)))))..)))))))))..	-55.3	47	19	100	146	36	6	32.2	1.1
178	3'	314	GCATGATTGCATGGGGAGGGGTTC	PC-3p-69711_51	gp4a	scf0513190	-	1600752	1601015	3'	tatcGGATTCGGCTGTTATACATATTTGtataacatacataaagcagtgagctgtccgatttgtttagcaactcaaattttaAAATGATCGGACAGTTTACGGCTTtatatatgctatacacatgtatagtagaaaagtctgttcctttttgctttttcataagttaggactaa	19	19	17	16	4047	PC-3p-69711_51	AAATGATCGGACGGTTTACGGCTT		...((((((...((..(((((((...((((((.((((.(((((((.(((((((((((((((..(((((...........)))))..))))))))))))))).))))))).)))).)))))).)))))))..))...)))))).((((....((((......)))).))))....	-59	52	16	100	139	11	7	32.2	1.1
179	5'	315	AAATGTCGTCGGCTAAGGTAT	PC-5p-13611_266	gp4a	scf0513148	-	769179	769439	5'	taaccgacgaatattttaaattattcgtcggctaaagtttggaagataaccgacgacaaaAAATGTCGTCGGCTAAAGTATggactatagccgacaaaaaatgtcgtcggctaaagtcTGGACTATAGCAGACGACATTatttcgtcggctaaactctggactatagccgacaacttctacgtgtgtcgtcggctaaagtcac	283	343	259	290	3343	PC-5p-13611_266	AAATGTCGTCGGCTAAGGTAT	21	...((((((((((........))))))))))....(((((((.......(((((((..((.(((((((((.((((.(((..(((((.((((((((..........)))))))).)))))..))).)))).))))))))).))))))))))))))))...((((.((((((((.((..........)).)))))))).))))..	-92.6	45	16	100	121	10	7	42.4	1.1
180	3'	316	TGGACTATAGCAGACGACATT	PC-3p-4778_730	gp4a	scf0513148	-	769179	769439	3'	taaccgacgaatattttaaattattcgtcggctaaagtttggaagataaccgacgacaaaAAATGTCGTCGGCTAAAGTATggactatagccgacaaaaaatgtcgtcggctaaagtcTGGACTATAGCAGACGACATTatttcgtcggctaaactctggactatagccgacaacttctacgtgtgtcgtcggctaaagtcac	494	544	452	460	2218	PC-3p-4778_730	TGGACTATAGCAGACGACATT		...((((((((((........))))))))))....(((((((.......(((((((..((.(((((((((.((((.(((..(((((.((((((((..........)))))))).)))))..))).)))).))))))))).))))))))))))))))...((((.((((((((.((..........)).)))))))).))))..	-92.6	45	16	100	121	10	7	42.4	1.1
181	5'	317	GAGTCATCCGATCGTTTAACAATT	PC-5p-174962_20	gp4a	scf0512969	-	567638	567901	5'	tggctgctatacactatacacatttgtatgacatacatcaaaccgtGAGTCATCCGATCGTTTAACAATTcaaaattcaAGACGATCGGACGGCTCACGGCTTgatgtatgctatacacatatgtatatgtatagtagaaaagtctcac	44	71	40	60	4386	PC-5p-174962_20	GAGTCATCCGATCGTTTAACAATT	24	...((((((((((.((((((.((.(((((..((((((((((.(((((((((.(((((((((((................))))))))))).))))))))).))))))))))..))))).)).))))))))))))))))...........	-72	53	16	70	135	16	6	38.3	1.3
182	3'	318	AGACGATCGGACGGCTCACGGCTT	PC-3p-4594_757	gp4a	scf0512969	-	567638	567901	3'	tggctgctatacactatacacatttgtatgacatacatcaaaccgtGAGTCATCCGATCGTTTAACAATTcaaaattcaAGACGATCGGACGGCTCACGGCTTgatgtatgctatacacatatgtatatgtatagtagaaaagtctcac	459	405	420	342	2567	PC-3p-4594_757	AGACGATCGGACGGCTCACGGCTT	24	...((((((((((.((((((.((.(((((..((((((((((.(((((((((.(((((((((((................))))))))))).))))))))).))))))))))..))))).)).))))))))))))))))...........	-72	53	16	70	135	16	6	38.3	1.3
183	5'	319	ACATCAAGCTGTGAGCCGTCCGAT	PC-5p-18394_197	gp4a	scf0513173	-	1128692	1128955	5'	atcctgctgtacacatttatatgacatACATCAAGCCGTGAGCCGTCCGATcatttaacaattcaaaattcaAGACGATCGGACGGCTCACGGCTTgatatatgctatacatatatgtatagtagaaaagttcgttagtt	79	80	72	68	4383	PC-5p-18394_197	ACATCAAGCTGTGAGCCGTCCGAT	24	...((((((((((.((...(((..((((.(((((((((((((((((((((((.(((................))).))))))))))))))))))))))).))))..)))...)).))))))))))...............	-64.9	45	23	100	122	16	5	37.9	1.2
179	3'	318	AGACGATCGGACGGCTCACGGCTT	PC-3p-4594_757	gp4a	scf0513173	-	1128692	1128955	3'	atcctgctgtacacatttatatgacatACATCAAGCCGTGAGCCGTCCGATcatttaacaattcaaaattcaAGACGATCGGACGGCTCACGGCTTgatatatgctatacatatatgtatagtagaaaagttcgttagtt	459	405	420	342	2567	PC-3p-4594_757	AGACGATCGGACGGCTCACGGCTT		...((((((((((.((...(((..((((.(((((((((((((((((((((((.(((................))).))))))))))))))))))))))).))))..)))...)).))))))))))...............	-64.9	45	23	100	122	16	5	37.9	1.2
180	5'	320	GTGAGCCGTCTGATCGTTTAGCAA	PC-5p-503365_8	gp4a	scf0513149	-	311332	311595	5'	agtaagattgtagattttgcaggtaaaataagaaaggttcggctgctatacacatttatatggcatatataaaattGTGAGCCGTCAGATCGTTTAGCAAttcaaaattcaaaacgATCGGACGGCTCACGGCTTGATGTatgctatacatatatgtaattatgtatagtagaatagtccaaa	23	19	21	16	6501	PC-5p-503365_8	GTGAGCCGTCTGATCGTTTAGCAA	24	.((((((((...))))))))...............((.....(((((((((((((.((((((((((((((.((..(((((((((((.((((((((................)))))))).)))))))))))..)).))))))))))))..)).))))......)))))))))......))...	-62.2	50	18	79	145	16	7	33.9	1
181	3'	318	ATCGGACGGCTCACGACTTGATGT	PC-3p-45877_78	gp4a	scf0513149	-	311332	311595	3'	agtaagattgtagattttgcaggtaaaataagaaaggttcggctgctatacacatttatatggcatatataaaattGTGAGCCGTCAGATCGTTTAGCAAttcaaaattcaaaacgATCGGACGGCTCACGGCTTGATGTatgctatacatatatgtaattatgtatagtagaatagtccaaa	253	249	231	211	6274	PC-3p-45877_78	ATCGGACGGCTCACGACTTGATGT	24	.((((((((...))))))))...............((.....(((((((((((((.((((((((((((((.((..(((((((((((.((((((((................)))))))).)))))))))))..)).))))))))))))..)).))))......)))))))))......))...	-62.2	50	18	79	145	16	7	33.9	1
182	5'	321	ATTGCTAAACGATCAGACGGCTCA	PC-5p-99180_36	gp4a	scf0513190	-	2369433	2369696	5'	ctactatacatatgtgtatagcatatatcaagtcgtgagtcgtccgatcgtcttgaattttgaATTGCTAAACGATCGGACGGCTCACGACTTGATATatgtcatataaatgtgtatagcagccgaacccgctctatggggtgaggacgtgcatgagtttatgcta	151	175	138	148	8126	PC-5p-99180_36	ATTGCTAAACGATCAGACGGCTCA	24	...((((((((((.(((((..((((((((((((((((((((((((((((((....................))))))))))))))))))))))))))))))..))))).))))))))))...((..((((........))))..))....(((((....)))))..	-83.2	45	27	77	116	20	2	42.2	1.2
183	3'	318	ATCGGACGGCTCACGACTTGATGT	PC-3p-45877_78	gp4a	scf0513190	-	2369433	2369696	3'	ctactatacatatgtgtatagcatatatcaagtcgtgagtcgtccgatcgtcttgaattttgaATTGCTAAACGATCGGACGGCTCACGACTTGATATatgtcatataaatgtgtatagcagccgaacccgctctatggggtgaggacgtgcatgagtttatgcta	253	249	231	211	6274	PC-3p-45877_78	ATCGGACGGCTCACGACTTGATGT		...((((((((((.(((((..((((((((((((((((((((((((((((((....................))))))))))))))))))))))))))))))..))))).))))))))))...((..((((........))))..))....(((((....)))))..	-83.2	45	27	77	116	20	2	42.2	1.2
184	3'	322	AACATTAGGTTATTCGTCGGCTAA	PC-3p-32705_110	gp4a	scf0513057	-	226851	227114	3'	actgaagaTAGGGCTATAGTAGGTAATAGAAAAattttagagtttagcccacgaataccctaacgtattcgtcggctatagtatgtaattaaaaaattaaaaaataactaaagccgacgaAATATTAGGTTATTCGTCGGCTAAaacagtattagccgacgaaatacactataattcgtcggctaagatgggtttagccgacgaaatacactataattcgtcggctaagatggt	29	59	27	50	7808	PC-3p-32705_110	AACATTAGGTTATTCGTCGGCTAA	24	.((((((......((((........)))).....))))))..(((((((.(((((((.(((((..(.((((((((((.((((...(((((....))))).......)))).)))))))))))..))))).))))))).))))))).((...((((((((((((.((.....((.(((((((((((((.....))))))))))))).)).....)).))))))))))))..))..	-88.2	10	8	36	39	8	1	35.9	1.1
185	5'	323	TAGGGCTATAGTAGGTAATAGAAA	PC-5p-71619_50	gp4a	scf0513071	-	190251	190514	5'	gaagaTAGGGCTATAGTAGGTAATAGAAAaattttagaatttagccgacgaataccctaacgtattcgtcggctatagtatgtaattaaaaaattaaaaaataactaaagccgacgaAATATTAGGTTATTCGTCGGCTAAaactt	32	32	29	27	6512	PC-5p-71619_50	TAGGGCTATAGTAGGTAATAGANA	24	.(((((....((((........))))....)))))....(((((((((((((((.(((((..(.((((((((((.((((...(((((....))))).......)))).)))))))))))..))))).)))))))))))))))....	-52.5	9	9	37	34	8	1	31.5	1.1
185	3'	322	AACATTAGGTTATTCGTCGGCTAA	PC-3p-32705_110	gp4a	scf0513071	-	190251	190514	3'	gaagaTAGGGCTATAGTAGGTAATAGAAAaattttagaatttagccgacgaataccctaacgtattcgtcggctatagtatgtaattaaaaaattaaaaaataactaaagccgacgaAATATTAGGTTATTCGTCGGCTAAaactt	29	59	27	50	7808	PC-3p-32705_110	AACATTAGGTTATTCGTCGGCTAA		.(((((....((((........))))....)))))....(((((((((((((((.(((((..(.((((((((((.((((...(((((....))))).......)))).)))))))))))..))))).)))))))))))))))....	-52.5	9	9	37	34	8	1	31.5	1.1
186	5'	324	AAAATTCAAGACAATCGGACGGTT	PC-5p-36796_98	gp4a	scf0513029	-	17782	18045	5'	ctagttaacggattcggctggtatacacatttgtatgacatatattaagccgtgagtcgtccgatcatttaaaattAAAATTCAAGACAATCGGACGGTTCACGGCTTgatgtatgctatacacatatgtatagtaaaaaaaagtcactagctaactagctacaatggatttctaaaggagggaggatt	109	113	99	95	6588	PC-5p-36796_98	AAAATTCAAGACAATCGGACGGTT	24	((((((.........((((((((((((.((.(((((..(((((((((((((((((..((((((((..(((..(((....)))..)))..))))))))..)))))))))))))))))..))))).)).)))))..............)))))))))))))..........(..((.....))..).....	-63.1	43	23	90	110	4	6	36.5	0.9
186	3'	325	AGACAATCGGACGGTTCACGGCTT	PC-3p-16978_214	gp4a	scf0513029	-	17782	18045	3'	ctagttaacggattcggctggtatacacatttgtatgacatatattaagccgtgagtcgtccgatcatttaaaattAAAATTCAAGACAATCGGACGGTTCACGGCTTgatgtatgctatacacatatgtatagtaaaaaaaagtcactagctaactagctacaatggatttctaaaggagggaggatt	148	178	135	150	5384	PC-3p-16978_214	AGACAATCGGACGGTTCACGGCTT	24	((((((.........((((((((((((.((.(((((..(((((((((((((((((..((((((((..(((..(((....)))..)))..))))))))..)))))))))))))))))..))))).)).)))))..............)))))))))))))..........(..((.....))..).....	-63.1	43	23	90	110	4	6	36.5	0.9
187	5'	326	ACATCAAGCCGTGAACTGTCCGAT	PC-5p-210557_17	gp4a	scf0513194	-	2570840	2571103	5'	tggctgctatgcatatgtgtacagcacACATCAAGCCGTGAACCGTCCGATcatttagcaatttaaaattcaAGACAATCGGACGGTTCACGGCTTgatgtatgctatatacatatgtacagcagaaa	29	19	26	16	5457	PC-5p-210557_17	ACATCAAGCCGTGAACTGTCCGAT	24	...(((((.((((((((((((.((((.((((((((((((((((((((((((..(((................)))..)))))))))))))))))))))))).)))).)))))))))))).)))))...	-75.2	48	24	100	122	16	4	41.4	1.4
187	3'	325	AGACAATCGGACGGTTCACGGCTT	PC-3p-16978_214	gp4a	scf0513194	-	2570840	2571103	3'	tggctgctatgcatatgtgtacagcacACATCAAGCCGTGAACCGTCCGATcatttagcaatttaaaattcaAGACAATCGGACGGTTCACGGCTTgatgtatgctatatacatatgtacagcagaaa	148	178	135	150	5384	PC-3p-16978_214	AGACAATCGGACGGTTCACGGCTT		...(((((.((((((((((((.((((.((((((((((((((((((((((((..(((................)))..)))))))))))))))))))))))).)))).)))))))))))).)))))...	-75.2	48	24	100	122	16	4	41.4	1.4
188	5'	327	AAGCTGTAAGCCGTCCGATCATTT	PC-5p-238833_15	gp4a	scf0513158	+	3153491	3153754	5'	tttagggacttttctactatacatatatgtatagcatacatcAAGCCGTAAGCCGTCCGATCATTTtgaattttgaattgttAAACGATCGGACGACTCACGGCTTgatgtatgtcatacaaatatgtatagtagccgaaccccttta	27	28	25	23	3619	PC-5p-238833_15	AAGCTGTAAGCCGTCCGATCATTT	24	...((((..((..(((((((((((((.(((((..(((((((((((((((.((.(((((((((..(((((...........))))).))))))))).)).)))))))))))))))..))))).)))))))))))))..))..))))...	-73.7	55	20	100	142	11	7	37.2	1.3
188	3'	328	AAACGATCGGACGACTCACGGCTT	PC-3p-15440_235	gp4a	scf0513158	+	3153491	3153754	3'	tttagggacttttctactatacatatatgtatagcatacatcAAGCCGTAAGCCGTCCGATCATTTtgaattttgaattgttAAACGATCGGACGACTCACGGCTTgatgtatgtcatacaaatatgtatagtagccgaaccccttta	424	432	389	365	2574	PC-3p-15440_235	AAACGATCGGACGACTCACGGCTT		...((((..((..(((((((((((((.(((((..(((((((((((((((.((.(((((((((..(((((...........))))).))))))))).)).)))))))))))))))..))))).)))))))))))))..))..))))...	-73.7	55	20	100	142	11	7	37.2	1.3
189	3'	328	AAACGATCGGACGACTCACGGCTT	PC-3p-15440_235	gp4a	scf0513148	-	452806	453069	3'	attcggctgttatacatatttgtatgatatatattaaGCCGTGAATCGTTCGATTGTTTAgtaatttaaaattcaAAACGATCGGACGACTCACGGCTTaatatatgttatacacgtatgtgtataa	424	432	389	365	2574	PC-3p-15440_235	AAACGATCGGACGACTCACGGCTT	24	..........((((((((..((((((((((((((((((((((((.((((((((((((((................)))))))))))))).))))))))))))))))))))))))..))))))))...	-62.2	46	21	95	114	16	2	30.7	1.6
190	5'	329	AATTTGACTGAGAAAATTAACGGA	PC-5p-209108_17	gp4a	scf0513131	-	2051256	2051519	5'	ggttttattttaatctgaatagtttttaaagtcacgatttttcatctaaatgatcattcgtcaattttctcagttaaaggccacttcaacaatttaacggccatgtcagcAATTTGACTGAGAAAATTAACGGAATaactatttggatgaaaaattgtgactttaaggaccattcagattaaaataaactacaagaactaaacaaatgttgacttcaaaccataaggactacacaaatttcaatt	11	13	10	11	5552	PC-5p-209108_17	AATTTGACTGAGAAAATTAACGGA	24	((((((((((((((((((((.((..(((((((((((((((((((((((((((....(((((.((((((((((((((((((((................)))).((....)).)))))))))))))))).))))).....)))))))))))))))))))))))))))..)).)))))))))))))))))......(((...(((....)))...)))..)))........................	-89.2	67	22	92	185	34	4	29.4	1.2
190	3'	330	TTTGACTGAGAAAATTAACGGAAT	PC-3p-131756_27	gp4a	scf0513131	-	2051256	2051519	3'	ggttttattttaatctgaatagtttttaaagtcacgatttttcatctaaatgatcattcgtcaattttctcagttaaaggccacttcaacaatttaacggccatgtcagcAATTTGACTGAGAAAATTAACGGAATaactatttggatgaaaaattgtgactttaaggaccattcagattaaaataaactacaagaactaaacaaatgttgacttcaaaccataaggactacacaaatttcaatt	32	23	29	19	3508	PC-3p-131756_27	TTTGACTGAGAAAATTAACGGAAT	24	((((((((((((((((((((.((..(((((((((((((((((((((((((((....(((((.((((((((((((((((((((................)))).((....)).)))))))))))))))).))))).....)))))))))))))))))))))))))))..)).)))))))))))))))))......(((...(((....)))...)))..)))........................	-89.2	67	22	92	185	34	4	29.4	1.2
191	3'	330	TTTGACTGAGAAAATTAACGGAAT	PC-3p-131756_27	gp4a	scf0513146	-	582132	582395	3'	TGAAGTCGACATCTGTTTAAtatttatgattttattttactctgaataatccttaaaatcgcgatttttcatccaaatagtcattctgacaattttctcagttaaaggtcacgttagcaaTTTAACTGAGAAAATTAACGGAATgactatttggatgaaaaattgtgactttaaggactatttaaattaaaataaaatctaaaagactaaacagacgtcgacttcaaaccacaacgat	32	23	29	19	3508	PC-3p-131756_27	TTTGACTGAGAAAATTAACGGAAT		((((((((((.((((((((...((((.((((((((((((...((((((.((((((((.((((((((((((((((((((((((((((((..((((((((((((((((.((.......))..))))))))))))))))..)))))))))))))))))))))))))))))).)))))))).))))))...))))))))))))))))....)))))))).))))))))))............	-112.9	96	18	100	226	7	8	28.6	1.7
192	5'	331	CTCTGTTAGAATAATGACGTGGCC	PC-5p-936419_4	gp4a	scf0513073	+	622274	622537	5'	gattgaatagtccttaaactcacggtttttcttccaaatagtcattcagtcaattttCTCCGTTAGAATAATGACGTGGCCgttaaagacatagcatttttttaacggtcacgtcagcagTCTAACGGAGAAAATTGACGGAATgaccatttggaagaaaaatcctgagtttaaggaccatttagtttaaaatgaaaccacaaggactgaacatatgccgacttcaaactacagggactaaacaaatttcaaa	12	11	11	9	6004	PC-5p-936419_4	CTCTGTTAGAATAATGACGTGGCC	24	((((((((.(((((((((((((.((((((((((((((((.(((((((.(((((((((((((((((((....((((((((((((((((((.........))))))))))))))))))....))))))))))))))))))).))))))).)))))))))))))))).))))))))))))).)))))))).....(((((((....))............((..............))...........)))))..	-118.5	81	20	100	187	9	5	36.4	1.3
192	3'	332	TCTAACGGAGAAAATTGACGGAAT	PC-3p-105473_34	gp4a	scf0513073	+	622274	622537	3'	gattgaatagtccttaaactcacggtttttcttccaaatagtcattcagtcaattttCTCCGTTAGAATAATGACGTGGCCgttaaagacatagcatttttttaacggtcacgtcagcagTCTAACGGAGAAAATTGACGGAATgaccatttggaagaaaaatcctgagtttaaggaccatttagtttaaaatgaaaccacaaggactgaacatatgccgacttcaaactacagggactaaacaaatttcaaa	45	32	41	27	5639	PC-3p-105473_34	TCTAACGGAGAAAATTGACGGAAT	24	((((((((.(((((((((((((.((((((((((((((((.(((((((.(((((((((((((((((((....((((((((((((((((((.........))))))))))))))))))....))))))))))))))))))).))))))).)))))))))))))))).))))))))))))).)))))))).....(((((((....))............((..............))...........)))))..	-118.5	81	20	100	187	9	5	36.4	1.3
193	3'	332	TCTAACGGAGAAAATTGACGGAAT	PC-3p-105473_34	gp4a	scf0513099	-	467649	467912	3'	tgaatagtccttaaagtcacgattttccttctaattaaatgatcattccgtcaaatttctccgttaaattgttgacgtggccggtaaaatttacaatatttTTAACGGCCACGTCAATATTCTAACGGAGAAAATTGACGGAATgactatttggaaggaaaattatgactttaaggatcattcagattaaaatgaaaccacaaagactgaacatatatcaacttcaaaccacagagactaaacaaatttcaatt	45	32	41	27	5639	PC-3p-105473_34	TCTAACGGAGAAAATTGACGGAAT		(((((..((((((((((((..((((((((((((....(((..((((((((((((.(((((((((((...((((((((((((((.(((((..........))))).))))))))))))))...))))))))))).))))))))))))..)))))))))))))))..))))))))))))..)))))........(((((..........(((.......)))..(((........)))..........)))))...	-105.9	74	38	100	184	10	7	31.9	1.3
194	5'	333	GAGCCGTCCGATCGTTTAGCAATT	PC-5p-154087_23	gp4a	scf0510270	+	2314	2577	5'	actaatgtgcaaatggacaagggcttggctactatacacatttgtatggtatacattaagccgtGAGCCGTCCGATCGTTTAGCAATTcaaaattcaagatgATCGGACGACTCACGGCTTGATGTatgctatacatatgtatagtagaaaagtccaatggacaaaccgcattcat	53	56	49	47	3229	PC-5p-154087_23	GAGCCGTCCGATCGTTTAGCAATT	24	...((((((....((..((.((((((..((((((((((....(((((((((((((((((((((((((.(((((((((((((................))))))))))))).)))))))))))))))))))))))))..))))))))))..))))))..))..))...))))))...	-91.5	64	16	70	170	16	6	40.3	1.3
194	3'	334	ATCGGACGACTCACGGCTTGATGT	PC-3p-10529_341	gp4a	scf0510270	+	2314	2577	3'	actaatgtgcaaatggacaagggcttggctactatacacatttgtatggtatacattaagccgtGAGCCGTCCGATCGTTTAGCAATTcaaaattcaagatgATCGGACGACTCACGGCTTGATGTatgctatacatatgtatagtagaaaagtccaatggacaaaccgcattcat	275	281	252	237	2368	PC-3p-10529_341	ATCGGACGACTCACGGCTTGATGT	24	...((((((....((..((.((((((..((((((((((....(((((((((((((((((((((((((.(((((((((((((................))))))))))))).)))))))))))))))))))))))))..))))))))))..))))))..))..))...))))))...	-91.5	64	16	70	170	16	6	40.3	1.3
195	3'	335	TTTAACTGAGAAAATTGATGGAAT	PC-3p-35703_101	gp4a	scf0513127	+	309603	309866	3'	ctgaatggtccttaaagtcacaatttttcatccaaatggtcattccatcaatttttttttgttacaatactaacgtggccgttaaAGACATTGTAATTTTTAACGGCCAcgtcagccataTTTAACTGAGAAAATTGATGGAATgaccatttagatgaaaaatcgtgactttaaggaccattcagattaaaataaaaccacaatgactgaacagatatcgactttaaacaa	67	34	61	29	2959	PC-3p-35703_101	TTTAACTGAGAAAATTGATGGAAT	24	(((((((((((((((((((((.((((((((((.(((((((((((((((((((((((((..((((.((((((.((((((((((((((((........)))))))))))))))).))...)))))))).))))))))))))))))))))))))).)))))))))).)))))))))))))))))))))..............................................	-112.3	82	16	54	185	8	6	32.5	1.5
196	3'	336	TAACTGAGAAAATTGACGGAATGA	PC-3p-5056_694	gp4a	scf0513196	+	777282	777545	3'	atatgaatagtcattcaagtcacgatttttcatccaatggtctttccgtcaattttttctgttagaatactgacctggctgttaaAGACATTGTAATTTTTAACGGCCAcatcaacaataTAACTGAGAAAATTGACGGAATGActatctaaatgaaaaatcgtgactttaaagatcattcagattaaaataaaaccacaaagactgaatatatattgactttaaaccacaagaactttacagtatt	325	229	298	193	5748	PC-3p-5056_694	TAACTGAGAAAATTGACGGAATGA	24	...(((((..((.((.(((((((((((((((((...((((((.((((((((((((((((.((((......(((..(((((((((((((........)))))))))))))..)))......)))).)))))))))))))))).))))))....))))))))))))))))).)).))..))))).....................((((........(((...........)))........))))...	-82.4	68	16	54	179	8	8	30	1.1
197	5'	337	TGGACTTGCTTGGATGACTTCTAA	PC-5p-78194_45	gp4a	scf0513143	-	1923977	1924239	5'	tgaagttgcactcggattctcttcaacttcattcttgaaaaaggacgaagctgaatttggcttctctacttggatttatgttgctTGGATTTGCTTGGATGACTTCTAAccattagattgagtacaatctATGACTACCATGTTATTTTTATGTcatatttactccaactaatagttattagacattcaaacaaatccaaacaacttaaatctaagtagagaacctga	47	62	43	52	5963	PC-5p-78194_45	TGGACTTGCTTGGATGACTTCTAA	24	.....................((((.((((.(((((....))))).)))).))))...((.(((((((((((((((((.((((.(((((((((.(((((((.((..((((.(((((...(((((.....((((((.................))))))..)))))...))))).))))..)).))))))).))))))))).)))).)))))))))))))))))))...	-78.9	61	20	100	167	17	9	33.3	1
198	5'	337	TGGACTTGCTTGGATGACTTCTAA	PC-5p-78194_45	gp4a	scf0513157	-	1976215	1976477	5'	ttgagttaacatttctttacttggatttatgttgctTGGACTTGCTTGGATGACTTCTAActattggattgagtacaatctaagaccaccatgtcatccttattttattcttacttcatatctaatagttatAAGACATCTAAACAAATCCAAACAacttaaatctaaacagagaatcc	47	62	43	52	5963	PC-5p-78194_45	TGGACTTGCTTGGATGACTTCTAA		............((((((..(((((((((.((((.(((((.(((.(((((((.(((.((((((((((((((((..........(((......)))..........((....)).)))).)))))))))))).))).))))))).))).))))).)))).)))))))))..))))))...	-50.4	53	20	100	164	41	8	30.7	0.9
199	5'	338	GAGGACTTTCAAATGAACGGTTGG	PC-5p-22031_164	gp4a	scf0513041	+	57282	57545	5'	tattgcagagagagcttctaatgaagagcttctaatgaggaccttataatgaggactaagtGAGGACTTTCAAATGAACGGTTGGattaaggttttgacttttaattgatatttTCTAATTCCCATGTGCATATCATCtatcccttcatttgaaagtcctcacttggtcctcattataaggtcctcattggaagctctccccatt	57	88	52	74	3368	PC-5p-22031_164	GAGGACTTTCAAATGAACGGTTGG	24	....((.......))....((((.((((((((((((((((((((((((((((((((((((((((((((((((((((((.((.((((..(((((....)))))....((((((..................)))))))))).)).))))))))))))))))))))))))))))))))))))))))))))))))))))))...))))	-105.2	64	22	100	186	50	3	37.6	1.4
200	5'	338	GAGGACTTTCAAATGAACGGTTGG	PC-5p-22031_164	gp4a	scf0513048	+	105411	105674	5'	gcaggagagcttctaatgaggaccttattatgaggactaagtGAGGACTTTCAAATGAACGGTTGGatgaatgttttaacttttaattgatattttcaaattcctatatacatgtaatacaactgttcatttgaaagtcctcacttggtcctcattATAAGGTTCTCATTAGAAGCTCTTccat	57	88	52	74	3368	PC-5p-22031_164	GAGGACTTTCAAATGAACGGTTGG		...(((((((((((((((((((((((((.((((((((((((((((((((((((((((((((((((.((..((((............((((.....))))..........))))...)).)))))))))))))))))))))))))))))))))))).)))))))))))))))))))))))))...	-108.8	67	23	100	178	35	3	34.2	1.7
201	5'	339	AAGCTGTTGTTGACGATGTGT	PC-5p-21316_170	gp4a	scf0513123	-	467878	468138	5'	tatacactgacctgtttatataacatacggattgttttcatttaatgatcatattaactaatccttatacatatatgcagggcgattcgattcatgcctgggttaaggAAGCTGTTGTTGACGATGTGCttgggtcaaggaagTTGATGTTGAGAATGTGTTAGctaagatgacacatcgtcaacaacagcttccttgacccagacatgaatcgaatcaccttgcatatatgtataaggattagttaat	203	146	186	124	4036	PC-5p-21316_170	AAGCTGTTGTTGACGATGTGT		((((.((......)).)))).........(((..((.......))..)))..((((((((((((((((((((((((((((((.(((((((((((((.(((((((((((((((((((((((((((((((((((...))))..((((((..(.......)..)))))).......))))))))))))))))))))))))))))))).))))))))))))).))))))))))))))))))))))))))))))	-136.9	74	21	95	197	45	2	36.9	1.5
202	5'	339	AAGCTGTTGTTGACGATGTGT	PC-5p-21316_170	gp4a	scf0513123	+	467814	468074	5'	taaaagtttgtgtgtgtaggatgtggagaggaaaaatccacagttttcatttaatgatcatattaactaatccttatacatatatgcaaggtgattcgattcatgtctgggtcaaggAAGCTGTTGTTGACGATGTGTcatcttagctaacacattctcaacatcaacttccttgacccaagcacatcgtcaacaacagcttccTTAACCCAGGCATGAATCGAATcgccctgcatatatgtataaggattagttaat	203	146	186	124	4036	PC-5p-21316_170	AAGCTGTTGTTGACGATGTGT	21	.......(..(..(((.....((((((.........)))))).....)))...)..)....(((((((((((((((((((((((((((.(((((((((((((((((((((((.(((((((((((((((((((((((((...........................................))))))))))))))))))))))))).))))))))))))))))))))))).)))))))))))))))))))))))))))	-135.412	75	21	100	197	43	2	38	1.4
203	5'	340	ATCCCAATTGGTGATCGTTGAGGT	PC-5p-105763_34	gp4a	scf0513165	+	1622652	1622915	5'	ttggggttatatgagggattaaggattacaccaacttttcgatcaccatttccaatcttaaccgttcaatctcttcatatatatgagtggatcatttctggaaattttcATCCCAATTGGTGATCGTTGAGGTgctcaaAACTGCGATTTGCATGAACGGTTCaaatcagttcaaagccttaacgatcacctattaggatgaaaatttccagaaatgatccactcatatatatgaagagattgaaaggttaac	33	35	30	30	4957	PC-5p-105763_34	ATCCCAATTGGTGATCGTTGAGGT		(((((((.((.(((..(..................)..))))).)))....))))..((((((.(((((((((((((((((((((((((((((((((((((((((((((((((.(((.(((((((((((((((((........))........((((((((....))).)))))..))))))))))))))).))).))))))))))))))))))))))))))))))))))))))))))))))))).)))))).	-128	73	22	100	195	43	3	36.4	1.4
204	5'	340	ATCCCAATTGGTGATCGTTGAGGT	PC-5p-105763_34	gp4a	scf0513094	-	1542849	1543112	5'	agtggatcatttctggaaattttcATCCCAATTGGTGATCGTTGAGGTgctcaaaactgcgatttgcatgaacggttcaaatctggcagatttgaaccgtcaaTTGATTTAAGTTAGTTCAAAGCCTtaacgatcaccaattgggatgaaaattttcagaaatgatcc	33	35	30	30	4957	PC-5p-105763_34	ATCCCAATTGGTGATCGTTGAGGT	24	...(((((((((((((((((((((((((((((((((((((((((((((......((((((......(((((.(((((((((((.....))))))))))))))..))......).)))))....)))))))))))))))))))))))))))))))))))))))))))))	-96.6	67	24	100	165	5	5	38.1	1.5
205	3'	341	AAGTAGATCTTAGGCGACGAAAAT	PC-3p-29767_121	gp4a	scf0513137	+	659417	659680	3'	atatatAAATGTTCCGTCGGCTAGGTAAAAatttccatcgcctaagatcttcttagccgacggaatatttttcagtcggctaggtgaaaacttaggctacggaaggttttccgtcggctAAGTAGATCTTAGGCGACGAAAATa	74	52	67	44	8129	PC-3p-29767_121	AAGTAGATCTTAGGCGACGAAAAT	24	.............((........))......((((..(((((((((((((.((((((((((((((.(..((((.((.((((((((....))))).)))))))))..).)))))))))))))).))))))))))))).))))...	-64.6	2	4	8	12	8	0	41.7	1.1
206	3'	341	AAGTAGATCTTAGGCGACGAAAAT	PC-3p-29767_121	gp4a	scf0513162	+	1334732	1334995	3'	aaaatttccgtcgcctaagatcttcttagccgacggaatatttttccgtcagctAGGTGAAAACTTAGGCTACGGAAGgttttccgtctgctAAGTAGATCTTAGGCGACGAAAATattattgttctgtcggctaa	74	52	67	44	8129	PC-3p-29767_121	AAGTAGATCTTAGGCGACGAAAAT		...((((.(((((((((((((((.((((((.(((((((....(((((((.((((((((....))))).))))))))))...))))))).)))))).))))))))))))))).))))....................	-67.9	47	19	66	113	4	6	41.9	1.2
207	3'	342	CAACGGTTAGAAGTCATCCAAGCA	PC-3p-233110_16	gp4a	scf0513018	-	75956	76219	3'	tccggattctccgtttagatttaagttgtttggatttgcttggatgtcttataacTATTAGATGAAGTAAGGATGACATgttcgtcttagattgtacttgatcCAATGGTTAGAAGTCATCCAAGCAaatccaaacaacataaatccaagtagagaagccaaatttt	29	26	26	22	6412	PC-3p-233110_16	CAACGGTTAGAAGTCATCCAAGCA	24	...((.(((((..(((.((((((.((((((((((((((((((((((.(((.((((((((.(((.((((((((((((.....)))))))......))))).))).)))))))).))).)))))))))))))))))))))).)))))).)))..))))).)).......	-77.8	64	19	87	157	5	9	34.7	1.3
208	3'	342	CAACGGTTAGAAGTCATCCAAGCA	PC-3p-233110_16	gp4a	scf0513174	-	230796	231059	3'	ccagattctctgtttggatttaagttgtttggatttgcttggatgtcttataaccattagatggagtaaagatgacataagaatgacatggtggtcctaaattgtactcaatcCAATGGTTAGAAGTCATCCAAGCAacataaatccaagtagagaagtcaaattcgatcagagatgtgtattcaa	29	26	26	22	6412	PC-3p-233110_16	CAACGGTTAGAAGTCATCCAAGCA		.((.(.((((((.((((((((...((..(((((((((((((((((.(((.((((((((.(((.(((((...(((.(((....))).)))((....)).......))))).))).)))))))).))).))))))))))).....))))))..)).......)))))))).))))))).)).......	-60.1	55	21	100	178	36	10	35.5	0.9
209	3'	343	ACGGTGGAGATGGACGGATGC	PC-3p-140510_25	gp4a	scf0513170	+	5102442	5102702	3'	TCGAAAATTATACAACGCACCCGGgtgcgccgcgcacccgtccatctccgccttccattttgaaaaagtcaaaaggctctgccaagtccgcgtcaaatggACGGTGGAGATGGACGGGTGCgctgaat	20	19	18	16	4963	PC-3p-140510_25	ACGGTGGAGATGGACGGATGC		...............(((((....)))))..(((((((((((((((((((((.(((((((.((...((((....))))..((.......)).))))))))).))))))))))))))))))))).....	-69.2	5	5	20	14	4	0	55.5	1
210	3'	344	AGACGATCGGACAGTTCACGGCTT	PC-3p-11513_312	gp4a	scf0513082	-	342404	342667	3'	gatagtggattagcaaacaaacgggtttggctgctatacatatgtatataacatgtttcaagccatGAACCGTCCGATCGTTTAGCAATTtaaaattcaAGACGATCGGACAGTTCACAGCTTgatgcatgttatacatatgtatagcagaaaagttccaaacaaa	343	302	314	256	5576	PC-3p-11513_312	AGACGATCGGACAGTTCACGGCTT		.....((((....(((((......))))).((((((((((((((((((..(((((..((((((..(((((.((((((((((((................)))))))))))).)))))..))))))..)))))))))))))))))))))))......))))......	-74.2	46	16	70	120	16	4	36.7	1.2
211	3'	344	AGACGATCGGACAGTTCACGGCTT	PC-3p-11513_312	gp4a	scf0513044	-	2213446	2213709	3'	tacaggtttggctgctatacacatttgtatgacatacatcaatccgtgAGCCATTCGATCGTTTAACAATTCaacatgcaAGACGATCGGACTGTTCACGGCTTgatgtatgttatacacatatatatagtagaaaagtccacaa	343	302	314	256	5576	PC-3p-11513_312	AGACGATCGGACAGTTCACGGCTT	24	....(((((..((((((((...((.(((((((((((((((((.((((((((..(((((((((((..((........))..)))))))))))..)))))))).))))))))))))))))).))...))))))))..))).))....	-64.5	53	16	83	137	8	7	37.9	1.2
212	3'	345	ACTGTGACTGGGCAGCAATTTCCA	PC-3p-168882_21	gp4a	scf0512991	-	275956	276219	3'	aaaaaacgtgtagattTCAATTTAGAGTGTGTGGATTTCAcatctctataagagcaagttcacctgttaggttagaatgaatacagtaacctgagtcACTGTGACTGGGCAGCAATTTCCAtccgtttaaaatgtgagattgctgtcacgtggcagtgactgtttattgaattttaaattacatttttacatgcaattaatcgt	24	51	22	43	6974	PC-3p-168882_21	ACTGTGACTGGGCAGCAATTTCCA	24	......((((((((........(((((.(((((.....)))))))))).......(((((((....((((((((............))))))))(((((((..((..(((((((((((((((.........))).))))))))))))..))..))))))).......)))))))...........))))))))...........	-58.1	10	12	45	26	5	1	35.3	0.8
213	3'	346	GAATACCCTAACGTATTCGTCGG	PC-3p-18236_199	gp4a	scf0510642	+	177	439	3'	accgatgagacgcaagaagtcgtctaaaaattttacggaaaataacaaccgaagATAGGGCTATAGTAGGTAATAGAAAaattttagagtttagccgacGAATACCCTAACGTATTCGTCGGctatagtatgtaattaaaaaattaaaaaataactaaagccgacgaaatattaggttattcgttggctaaaactttatta	55	59	50	50	2664	PC-3p-18236_199	GAATACCCTAACGTATTCGTCGG	23	(((....((((((.....).)))))....(((((.(((..........))))))))............))).............((((((((((((((((((((.(((((..(.((((((((((.((((...(((((....))))).......)))).)))))))))))..))))).))))))))))))))).)))))...	-63.4	3	5	12	71	65	0	32.3	1
214	3'	347	ACGGCGGAGATGGATGGGTGCACG	PC-3p-142435_25	gp4a	scf0513170	-	4191893	4192156	3'	agtgtaattggatagcgtattcggcgcacccgtccatctccgcCGTCCATTTGACGCGGACTTTTAactttttcaaaagtggACGGCGGAGATGGACGGGTGCACGacgcacccgggtgcgctgtataattttcatgaaaggtaggccaaa	76	59	70	50	7751	PC-3p-142435_25	ACGGCGGAGATGGATGGGTGCACG	24	.(((.((((..((((((((..(((.(((((((((((((((((((((((((((((...((........))...))))..))))))))))))))))))))))))).........)))..))))))))..))))..)))....((....))...	-78	49	13	69	135	8	6	52.3	1
215	3'	348	ATGGGATGGGACGGGACGGGACGG	PC-3p-214824_17	gp4a	scf0513074	+	406242	406505	3'	attAAAATAATCGGGACGGGACGGGCCtaaatgggatttgaattatccgtcccatgtcccgtcccgttgtatagggATGGGATGGGACGGGACGGGACGGgccgaacgttttaatatttaaatcccgtcccgtcccggcaaatttcaggataggaccggga	11	22	10	19	6655	PC-3p-214824_17	ATGGGATGGGACGGGACGGGACGG	24	..........(((((((((((((((..((((((.((..((.....((((((((..((((((((((((..(((....)))..)))))))))))))))))))).....))..))..))))))...))))))))))))))).....(((.((......)).)))	-76.8	48	15	70	128	4	6	52.2	0.9
216	5'	349	AGCTAATTTGGTGATCGTTTGAGT	PC-5p-31838_113	gp4a	scf0513149	-	541591	541854	5'	attaaagtgcgaaagtccttatttgactcactttttggtcatattttttgatcataaccagtcattatctagatatatatgacatgaccatctatacagattttcAGCCAATTTGGTGATCGTTTGAGTTttcgtaatcgtgatttacacgaacggttctaattggacaaatttcgcttgtttattgatttaatgtagtttcgacaccttaacgatcaccaaatcagctgaaaagt	51	73	47	62	2455	PC-5p-31838_113	AGCTAATTTGGTGATCGTTTGAGT	24	....(((..(....)..)))...(((((.......((((((.......)))))).....)))))..((((...((((.(((.......))).)))).))))(((((((..((((((((((((((.(((...(((...(((((.....)))))...((((.....)))).......(((...(((......)))...)))..)))...)))))))))))))))))..)))))))...	-58	27	20	100	132	67	3	33.1	0.7
217	5'	350	AGTCGTGAATCGTCTGATCGTTTA	PC-5p-149776_24	gp4a	scf0513158	-	179281	179544	5'	caacaaaagggtttggctgttatacatattatatatatttgtatgacatacatcaAGTCGTGAACCGTCTGATCGTTTAataATTCAAAATTTAAGATGATCAGACgatttatggcttgatgtatactatacgtatgtatcgtagaaaagtccccaa	43	55	39	47	4274	PC-5p-149776_24	AGTCGTGAATCGTCTGATCGTTTA	24	........((((((..(((..((((((((...........(((((..(((((((((((((((((.(((((((((((((..(((........)))))))))))))))).)))))))))))))))))..)))))))))))))..)))..))).)))...	-58.1	55	22	100	146	8	7	31.8	1.2
218	3'	351	GCTCGCTCTTCTTCTGTCAGCA	PC-3p-12607_286	gp4a	scf0513058	+	367281	367542	3'	caaggtgattgatgtgtacagatggtttgtgagggagagaggttatgttgacagaagagagtgagcacaacccggcatTGGTGGAAGAGAGCTTTGTCActgttgggagtgtGCTCGCTCTTCTTCTGTCAGCAacatcatcaacacttaaccccctctttgatcatctcgatcatcagcacaaactgaccttcatccaacacataat	197	128	180	108	3977	PC-3p-12607_286	GCTCGCTCTTCTTCTGTCAGCA	22	....(((.((((((.....((((((((...(((((.....(((((((((((((((((((((((((((((.(((..((.(((..((.......))..))).))..)))..))))))))))).)))))))))))))..............))))))))))...))))))))....)))))))))..........................	-83.7	34	10	33	89	7	5	46.2	0.9
219	3'	352	ATTTAACTGAGAATATTGACGGAA	PC-3p-177279_20	gp4a	scf0513160	-	1055266	1055529	3'	ccatgtggttgtattttaatctgaatggtctttaaagtcacgatttttcatccaaatggtccttccgtcaatTTTCTCAGTTTAACGGCCACGTCAgtaatttaacggccacatcagcaATTTAACTGAGAAAATTGACGGAAagactatttggatgaaaaatcgtgactttaaggaccattccgattaaaataaaaccataagaactaaatagatgtcgatttcaaaccagaaggactaaacaaatttta	75	69	69	58	2873	PC-3p-177279_20	ATTTAACTGAGAATATTGACGGAA	24	...(((((((.((((((((((.(((((((((((((((((((((((((((((((((((((((.((((((((((((((((((((....((((................)))).............)))))))))))))))))))).))))))))))))))))))))))))))))))))))))))).)))))))))).)))))))..............(((..((((......))))))).............	-119.9	76	14	41	199	41	3	34.3	1.4
220	3'	353	GTTTATATATAACGGGACGGGACA	PC-3p-169609_21	gp4a	scf0513073	+	763076	763339	3'	cccgaaatttACTGGGACGGGACGGGATTTAAATctcaaaacgtctcgtcccgtcccgtttatatataacgggtcccgtcccGTTTATATATAACGGGACGGGACAtgggatagataattcaagtctcgtttaggccgtcccgtctcgtcccgactat	58	36	53	30	4480	PC-3p-169609_21	GTTTATATATAACGGGACGGGACA	24	............((((((((((((((((....((((......((((((((((((((((((.((((((((((((......)))).)))))))))))))))))))))..))))))))).......((((.....)))).)))))))))))))))).....	-77.7	16	18	66	141	109	0	49.4	1
221	5'	354	AGGGAAAATGATCGGGAACGCC	PC-5p-135046_26	gp4a	scf0513104	-	587930	588191	5'	cgccgaatttcagttttccagcgagatcaatcttctgtgaagttttgggtggaggttgctgcccagaccttcaaatcaatctcgccgggaAGAGAAAATGATCGGGAACGCCgctagagtccgctcattagcgcgcccccACCCGAGCGGACACCAGCGGTgtccccgatcactttctcttcccggcgagatcgatttgaaagtctaggcagcaacctccacccaaaacttc	14	9	13	8	3644	PC-5p-135046_26	AGGGAAAATGATCGGGAACGCC	22	(((.(((........)))..)))...............(((((((((((((((((((((((((.((((.((((((((.(((((((((((((((((((.((((((((.((((((((...((((((((..................))))))))...)))))))).)))))))).))))))))))))))))))).)))))))).)))).)))))))))))))))))))))))))	-153.1	80	20	100	194	18	6	54.7	1.2
222	5'	355	TAAGTTGTTTGGATTTGTTTGGAT	PC-5p-71982_49	gp4a	scf0513073	-	639868	640131	5'	gaaacctcgtcagacatgttgaaagccgaggattgggtgttgagcggcgagagaaggagaaatctctaaggatatcagaaggatctggattctctgcttggattTAAGTTGTTTAGATTTGTTTGGATgtcttataaccattatatggagtaAGGATGACATGGTGGTCTTAGATTgtactcaatctaatggttaaaagtcatccaagcaaattcaagcaacataaatctaagtagagaagccaca	44	59	40	50	2358	PC-5p-71982_49	TAAGTTGTTTGGATTTGTTTGGAT	24	.....((((((......(((.((..((........))..)).)))))))))....((((....))))..((...(((((....))))).(((((((((((((((((.(((((((..(((((((((((((.(((.(((((((((.((.(((((.....(((......)))........))))).)).))))))))).))).)))))))))))))..))))))).))))))))))))))))).))...	-93.7	56	21	100	151	25	6	39	1
223	5'	356	TAGTCGTCGACTAAGATCCGTCGG	PC-5p-45172_80	gp4a	scf0513164	-	345043	345306	5'	gaaTAGTCGTCGACTAAGATCCGTCGGctaacagtcgtctgctaagacaatagccgacggaaatatatatttccgtcgactAAGTTATATCTTAATCGACGGATCttagtcgacgactaagt	80	121	73	102	2313	PC-5p-45172_80	TAGTCGTCGACTAAGATCCGTCGG	24	...(((((((((((((((((((((((..(((.....((((....))))..(((.((((((((((....)))))))))).))).........)))..)))))))))))))))))))))))...	-66.3	26	23	100	116	60	1	42.6	1.3
224	5'	357	TTACCCTTGCAATATCCGTTG	PC-5p-931_3343	gp4a	scf0513168	-	261466	261726	5'	gttgtaattgcgttggtcaacggatattgctagggtagagaagtcaacaaggctaagttagccttagggcttaggaacatatTTACCCTTGCAATATCCGTTGatcaatataattacttgtaccgctcttggtgaagctttttgtaccgctcttggtgaagctttttgcaaagcggGGAGAATTCAAGACGGAAGATttattctctgaaacagaatatggtgg	648	1507	594	1275	3911	PC-5p-931_3343	TTACCCTTGCAATATCCGTTG	21	...(((((((..((((((((((((((((((.((((((((.(((((...(((((((...)))))))..))))).........)))))))).))))))))))))))))))..))))))).....(((((.(((..((((((((....((((....))))))))))))...)))))))).....((((....((((.((.....)))))).....)))).......	-81.7	45	20	100	114	3	4	41.3	0.9
225	5'	358	GAAATATTAGGTTATTCGTCGGTA	PC-5p-92412_38	gp4a	scf0512863	-	175	438	5'	tagggtttagccgacgaataccctaacgtattcgtcggctatagcatgtaattaaaaaattaaaaataactatagccgacGAAATATTAGGTTATTCGTCGGCAaaaccatcttagccgacgaattATAGTGTATTTCGTCGGCTAAAGGaaaaaatacattaaaaaaacagacgatattagtaaaccat	80	116	73	98	3476	PC-5p-92412_38	GAAATATTAGGTTATTCGTCGGTA	24	...(((((.(((((((((((.(((((..(.((((((((((((((....(((((....))))).......)))))))))))))))..))))).))))))))))).)))))...((((((((((((.(((...))).))))))))))))...........................................	-75.4	41	20	100	106	4	5	34.2	1.2
226	5'	359	TCTGATAAGGGACGGGCGGTGGGT	PC-5p-63512_56	gp4a	scf0513170	+	2877789	2878052	5'	taaaaatTCTGATAAGGGACGGGCGGTGGGTtcccggttgtagcggtcctttttggggtagagtgggtgctttgtcaaccaccagactgctACAGAGGAGCTGATATCGCCTAATccttgtcagttt	61	63	56	53	2634	PC-5p-63512_56	TCTGATAAGGGACGGGCGGTGGGT	24	........((((((((((..((((((((((((((...(((((((((((.....(((((((((((....)))))....))).)))))))))))))).))))))..))))))))..))))))))))...	-56.2	46	21	95	116	4	6	50.4	0.9
227	5'	360	TCAATTTTCCGTCGACTAAGGTGA	PC-5p-133313_27	gp4a	scf0512939	-	225905	226168	5'	tattcactcttggccgacagaaaattttattttccgtcggtaagatttgtacaagtactgaattttccgtcagtaagatttgtacaagtaccgacggattTCAATTTTCCGTCGACTAAGGTGAtcagaatctttttttttagaatctttttttcacaaataattatttgttttggtttttaatttttttaccgATAAAATAGATATTTGTTTCGGTTgttttaga	13	16	12	14	6607	PC-5p-133313_27	TCAATTTTCCGTCGACTAAGGTGA	24	...((((.(((((.((((.(((((((......(((((((((...(((((((((((((((((........)))))...)))))))))))))))))))))....))))))).)))).)))))))))..(((.(((........))).))).......(((((((..(((((...(((((.............)))))..)))))..)))))))...............	-66.5	46	20	100	121	8	6	29.6	1
228	5'	361	AGCCGTAAGCCGTCTGATTGTCTT	PC-5p-95534_37	gp4a	scf0513004	+	439816	440079	5'	ttattatacatatctgtatagcataaattaAGCCGTAAGCCGTCCGATTGTCTTaaattttAAATTGTTAAATAATCGGACGGGTtacgacttaatgtatgtcatacaaatgtgtatgacag	40	23	37	19	5418	PC-5p-95534_37	AGCCGTAAGCCGTCTGATTGTCTT	24	...((((((((((.(((((..((((.((((((.(((((.((((((((((((.((((...........)))))))))))))))).))))).)))))).))))..))))).))))))))))...	-51.8	46	21	100	116	11	6	31.1	1.4
229	3'	362	ACCACTTTAAGAACAAATGAGGAC	PC-3p-301300_12	gp4a	scf0513086	-	334761	335024	3'	ttctagttacaacattagtaatcatgtgtccttaaagtggtaattgagttctcaaagtgattaaaaaacgttgttacaACTTTGATGACTCATATTACAACTttaaggactcaattACCACTTTAAGAACAAATGAGGACtaatattgtaactaattttttttacaattttatcgactcatattacaactatgaagactaatattactagtttgaggatgcattttacaacttgaggacaaagtta	14	10	13	8	6617	PC-3p-301300_12	ACCACTTTAAGAACAAATGAGGAC	24	...(((((((((.((((((..((((.(((.((((((((((((((((((((((.(((((...........((..(((......)))..))..........))))).)))))))))))))))))))))).))).))))..)))))).)))))))))................((((...(((((.......)))))((((((.......))))))...))))........(((((.......))))).	-71.6	5	8	29	20	6	1	28	1
230	5'	363	TTTCTGTTAGAATATTGACATGGC	PC-5p-229810_16	gp4a	scf0513187	-	2047998	2048261	5'	tttaatctgaatgatccttaaagtcatgatttttcatccaaatggtatttccgtcaattTTTCTGTTAGAATATTGACATGGCcgttaaagacattgtaatttttaacggccacgtcagcAATTTAACTGAGAAAATTGACGGAatgactatttgaatgaaaaatcgtgactttaaggaccatatattcagattaaaata	22	27	20	23	5580	PC-5p-229810_16	TTTCTGTTAGAATATTGACATGGC	24	(((((((((((((.(((((((((((((((((((((((.((((((((..(((((((((((((((.((((((...(((((.(((((((((((((........))))))))))))).)))))...)))))).))).))))))))))))..)))))))).))))))))))))))))))))))).....)))))))))))))...	-100.7	83	19	100	197	8	7	30.5	1.7
231	5'	364	TGTCGCAGTAGAGATGGCACG	PC-5p-1004_3092	gp4a	scf0512983	+	263464	263724	5'	gtccTGTCGCAGGAGAGATGGCACGagctagctagtttgtatatgtatgctttacgtatcgagatacgtacctggtaaatatatatacatagaagagctgttgatggtgtagcagccagcttgtgccatcctcttgtgacagtaa	225	2296	206	1943	4646	PC-5p-1004_3092	TGTCGCAGTAGAGATGGCACG	21	...((((((((((((.(((((((((((((..(((...(((((((((.((((.(((((((....)))))))...)))).)))))))))..)))....(((((((......))))))).)))))))))))))))))))))))))...	-70.2	25	20	100	139	88	1	44.1	1.1
232	3'	365	CAGGTTGTGAAGGTACTAGCAT	PC-3p-82_35024	gp4a	scf0513171	+	1458839	1459100	3'	tgagtcgtattccgacaccgtaatccctgaaagtggcagcattgagggttctttcATGCAAGTATCTTCACAACCTGaatccatgtcacaatgtaaaagttttatattgtgacatggattCAGGTTGTGAAGGTACTAGCATgaaagaaccctcaatgccgccactttcagggattacggtatcggaagacgactcagaactcatcagattaaaagccaacgcttccctatcctcttttgcacagttttctcctggggcagt	9563	12665	8765	10717	4438	PC-3p-82_35024	CAGGTTGTGAAGGTACTAGCAT	22	((((((((.((((((.(((((((((((((((((((((.(((((((((((((((((((((.(((((((((((((((((((((((((((((((((((((...))))))))))))))))))))))))))))))))))))).))))))))))))))))))))).))))))))))))))))))))).)))))).))))))))..........(((...((((....))))....))).....((((.(((.......)))..)))).	-174.4	93	21	100	197	3	4	44.3	1.5
233	3'	366	TTTGAAGTGGGATTTGGCGAA	PC-3p-4_731579	gp4a	scf0513142	+	55703	55963	3'	ttcggggatccgagtctgctgcgtgttcgggaactgtacgtgcagatctagggtcttctatcagcgattcgtcagattccaattcaaactgagtagtcggatggtcgactgtaaagagTTTGAAGTGGGATTTGGCGAAttgagggtcaagattaatagagccgcacgttgtcggcacgcaggagaaacgggtttcttgtttttgatgggtagt	237203	332497	217417	281359	2500	PC-3p-4_731579	TTTGAAGTGGGATTTGGCGAA	21	...((..(((((..(((.(((((((.((((.......((((((...((((..(((((..(((..(((((((((((((((((.((((((((...(((((((....))))))).....)))))))).)))))))))))))))))..))).)))))...))))...))))))..))))))))))).)))..)))))..)).................	-90.5	71	16	100	194	4	11	48.6	0.9
234	3'	367	TGAAGTGGGATTTGGCGAATT	PC-3p-24_126989	gp4a	scf0513142	+	52384	52644	3'	gggatccgagtccgctgcgtttttaaaacggtgaagatctagggtcttcgatcagcaaTTCGTCACATTCCAGTTCAAActgagcagcagtcggatatggccgacgtactgaagagagtcTGAATTGGGATTTGGCGAATTgagggtcgcgattaatagatgtccatcgttttgagacacaggagaagcgggttccttg	41460	45238	38001	38280	4031	PC-3p-24_126989	TGAAGTGGGATTTGGCGAATT	21	((((((((..((..(((.(.(((((((((((((...(((((..(((..(((((..((((((((((.(((((((((((.(((...(((..(((((......)))))...))).....))).))))))))))).))))))))))..))))).)))...)))))...)))))))))))))).)))..))..))))))))...	-88.8	72	19	100	196	6	12	48.7	0.9
235	5'	368	TCTAAATCCAAGGGTGAGAAGTA	PC-5p-996680_4	gp4a	scf0513085	-	462931	463193	5'	cgagcagtagtgttcacatggtcacctagtgaccaagaaaatcatggtcaatcaccgtttgaTGTAAATCCAAGGGTGAGAAGTAttatttttaggtaaagttattttgtttctcaccttTGGATTTACATCCAACGATGATTgaccatgatttctttggtcactaggtgaccatgtgaacaccactgtgtattggagtttgtctta	11	5	10	4	7723	PC-5p-996680_4	TCTAAATCCAAGGGTGAGAAGTA	23	...(((((.(((((((((((((((((((((((((((..((((((((((((((((.((((.((((((((((((((((((((((..(..(((((.....))))).....)..)))))))))))))))))))))).)))).))))))))))))))))..))))))))))))))))))))))))))).)))))..................	-127.4	80	21	100	186	5	6	38.6	1.6
236	5'	369	GGGTAATTCTCCCTTGGCAGA	PC-5p-99177_36	gp4a	scf0513082	+	809474	809734	5'	aactcaactctgcaacaacgcatgccatggctgcaatccaacaggatcgatagcgctgaaggtagagatgaataacaGGGTAATTCTCCCTTGGCAGAaatgtattatggtgcatttacgtaactgttaaatggcactgttttcagccaaaggagaattgccctgaaattcaaaactactcgaccgtataaatccttac	8	15	7	13	4993	PC-5p-99177_36	GGGTAATTCTCCCTTGGCAGA	21	.......((((((..((.(((..((....))....((((....)))).....))).))...)))))).(((((..((((((((((((((.(((((.((((......(..(((((((((((....)).))))).))))..))))).))))).))))))))))))))..)))))...........................	-64.9	40	19	100	104	4	7	42.2	0.8
237	5'	370	AGCCAATTTGATGATCGTTAAAGT	PC-5p-98718_36	gp4a	scf0513061	+	336537	336800	5'	agatcatctctgtaaaatttcAGCCAATTTGATGATCGTTAAAGCcctcaaaattgtgtttttctggtataaacatgaaccggacagaattcagtccgtccatttgtttttcaagtttgagggccttaacgattaccaaattgactgaaattttgcagagatgat	16	20	14	17	3643	PC-5p-98718_36	AGCCAATTTGATGATCGTTAAAGT	24	..(((((((((((((((((((((.(((((((.((((((((((.(((((((((.(..(((((.........)))))..)..(((((........))))).................))))))))).)))))))))).))))))).)))))))))))))))))))))	-76.9	47	21	100	163	63	3	35.8	1.3
238	5'	371	TGGAATGTAAGACCACGTCATA	PC-5p-98416_36	gp4a	scf0513139	-	153750	154013	5'	ataatgacaccgattataagttttagtgctcatctatnnnnnnnnnnnnnnnnnnnnaaataaaaaactttagtttatattttagttgtaataaattcacgtgtcaatatttgatTGGAATGTAAGACCACGTCATACTGTCATgtggtcctcctgtagcatctaaaaatttctcatccagttagagatgctccggtcttcatcgagaaatttttaagtgctacgggaggaccacgtggcagtctgacgtggtcctacattcca	32	57	29	48	2485	PC-5p-98416_36	TGGAATGTAAGACCACGTCATA	22	....((((((........(((......)))...................................((((..(((....)))..)))).............)))))).........(((((((((.((((((((((.(((((((((((((((((((((((((..((((((((((((((..(((..(((...)))..).))..)).))))))))))))..))))))))))))))))))))))))).)))))))))).)))))))))	-108.3	64	27	100	149	3	7	34.1	1.2
239	5'	372	TGAGGACTTTCGAATGAACGGTT	PC-5p-98074_36	gp4a	scf0513162	-	214488	214750	5'	tatgggagagcttctaatgaggacttttataatgaggaccaagTGAGGACTTTCAAATGAACGGTTggatcaaggttttgacttttaattgatattTTCTAATTCTCATGTGCATATCATccaaccattcatttgaaagtcctcacttggtcctcattataagatcctcattggaaactctcccct	24	29	22	24	4228	PC-5p-98074_36	TGAGGACTTTCGAATGAACGGTT	23	...(((((((.((((((((((((.(((((((((((((((((((((((((((((((((((((.((((((((....((..(((...(((...((.....)))))...)))...)).....)))))))).))))))))))))))))))))))))))))))))))))))))))))))))).)))))))..	-108.2	74	22	100	181	5	7	37.1	1.6
240	5'	373	CCAAATTGGTGATCGTTAAGGTAT	PC-5p-97994_36	gp4a	scf0513094	-	2225379	2225642	5'	catgatcatctatgcaaaatttaagCCAAATTGGTGATCGTTAAGGTATtgaaactatatgattataatgaacgaaccaaatctgttcaacaagaactgttcgtgtaattcacttttttgaataccttaatgattatcaaTTTGGCTGAAATTTTGTAGAGATGatcta	23	26	21	22	3819	PC-5p-97994_36	CCAAATTGGTGATCGTTAAGGTAT	24	...((((((((.((((((((((.(((((((((((((((((((((((((((.(((......(((((((.((((((..........((((.....)))))))))))))))))......))).))))))))))))))))))))))))))).)))))))))).))))))))..	-71.9	65	24	100	164	5	6	29.6	1.4
241	5'	374	CAATTAATTTGGTGATCGTTAA	PC-5p-977833_4	gp4a	scf0513114	-	269134	269395	5'	ataaattttCAACTAATTTGGTGATCGTTAAgttatcgaaaatgaattaaatcaatgaacgaactgaaACTGTTCAATCAGAACCGTTCGTGtttttagttctaaatcatagttttgaatgcctcaacgattatcaatttagttaaaaatt	9	7	8	6	8040	PC-5p-977833_4	CAATTAATTTGGTGATCGTTAA	22	...((((((.((((((.((((((((((((.((..(((((((..((((((((...(((((((..((((..........))))...)))))))...))))))))..........))))).))..)).)))))))))))).)))))).))))))	-41.4	52	19	100	148	10	8	27.2	1
242	5'	375	GAGTTCGGTTTGATTCGGTTCGGT	PC-5p-974561_4	gp4a	scf0512888	-	8068	8331	5'	atgggactaggggtGGGTTCGGTTTGATTCGGTTCGGTttttagcctaaACCGAAAACCAAACCGAAAATAAA	8	11	7	9	7362	PC-5p-974561_4	GAGTTCGGTTTGATTCGGTTCGGT	24	.............((..(((((((((.(((((((.(((.....)))..)))))))...)))))))))..))..	-22.3	21	20	100	58	5	3	43.8	0.7
243	5'	376	ATCGAATTTGATGATCGTTTGGAT	PC-5p-964159_4	gp4a	scf0513124	-	806323	806586	5'	ttatgtaaagtttcATCGAATTTGATGATCGTTTGGGTgtttataatcgtgatttactcaaacagttcagagcagacagatttatggtccccgttcattgATTTAACCTAATTCGGTACCTAAAcaattatcaatttgaatgaaattttgcagga	4	6	4	5	3144	PC-5p-964159_4	ATCGAATTTGATGATCGTTTGGAT	24	...(((((((((((((((((((.((((((.((((((((......((((.(((.....))).........((((.(((.........)))...))))...))))..(((......))))))))))).)))))))))))).)))))))))))))...	-40	33	22	100	149	79	3	32.9	0.8
244	5'	377	GATGGACTTTTGAATGAACGGTTG	PC-5p-92591_38	gp4a	scf0513081	+	824109	824372	5'	gcatgactttgatttggtgggtgacattctgtgaaattgagtgaggatGATGGACTTTTGAATGAACGGTTGAATGACATGGTATCAATtaatgtttaaaacacttacacaactgttcattcaaaggtccacacttgatccttactata	53	44	49	37	5847	PC-5p-92591_38	GATGGACTTTTGAATGAACGGTTG	24	................(..((......))..).......((((((((((.((((((((((((((((((((((...(((((...........))))).............)))))))))))))))))))))))).....))))))))...	-46.1	32	28	58	107	37	2	36.2	0.9
245	5'	378	GTGAGGACTTTCGAATGAACGGTT	PC-5p-92511_38	gp4a	scf0513157	-	61996	62259	5'	ttaaaggaaaagaaaggacgagcttccaatgaggaccttataataaggaccaaGTGAGGACTTTCAAATGAACGGTTggatcaaagttttgacttttaattgatattttctaATTCCCATGTGCATATCATCCAACcattcatttgaaagtcctcacttggtcctcattataaggtcctcattggaagctctcccga	37	34	34	29	4656	PC-5p-92511_38	GTGAGGACTTTCGAATGAACGGTT	24	...............(((.(((((((((((((((((((((((((.(((((((((((((((((((((((((((.(((((((..(((((....)))))....((((((..................))))))))))))).))))))))))))))))))))))))))).))))))))))))))))))))))))))))...	-112.7	62	23	100	179	50	3	38.1	1.5
246	5'	379	CCAAGCAGGCTCTGATACCAGCTA	PC-5p-92263_38	gp4a	scf0513034	+	273362	273625	5'	aaagactgataatttttaagtttcgattctctcttgttggtcaagagaagccaactttgtggcataagccttttgtcacctacttttgagtCCAAGCAGGCTCTGATACCAGCTAaggcgcttagctggtatcagagcctgcttggctcaaaagtaGGTGACAAAAGGCTTATGCCACAaagttggcttctcttgaccaacaagagagaatcgaaacttaaaaattatcagtctt	4	10	4	8	6955	PC-5p-92263_38	CCAAGCAGGCTCTGATACCAGCTA	24	.(((((((((((((((((((((((((((((((((((((((((((((((((((((((((((((((((((((((((((((((((((((((((.((((((((((((((((((((((((((...)))))))))))))))))))))))))))))))))))))))))))))))))))))))))))))))))))))))))))))))))))))))))))))))))))))))))))))))))))	-212.9	115	24	100	234	3	1	41.3	2.2
247	5'	380	AGTGAGGACTTTCAAATGAACGGT	PC-5p-92205_38	gp4a	scf0513114	+	505845	506108	5'	ttattatgaggattaAGTGAGGACTTTCAAATGAACGGTatgatgaatgttttaacttttaattgatattttcaaATTCCCATGTGCATGTAATCCAACcgtttatttgaaagtcctcacttggt	16	18	15	15	3670	PC-5p-92205_38	AGTGAGGACTTTCAAATGAACGGT	24	.............((((((((((((((((((((((((((..(((..((((............((((.....))))..........))))...)))..))))))))))))))))))))))))))..	-46.4	33	24	100	110	35	2	31.2	1.2
248	5'	381	GCGGACACCAAAGGCATCACCGAC	PC-5p-914454_4	gp4a	scf0513179	-	299013	299276	5'	tatatatatatataggcccgttctggtgcggacgtccctccgttctccaccggacggctccgacgacggcgtgcctccacccgaGCGGACACCAAAGGCATCCCCGACcactttctcttcccagcgagattgatttgaaggtctaggcagcaacctccacctaaaacttcacacaagatcgatctcgccgagaAGGGAAACTGGTCGGGGACGCCTCtggtgtccgct	6	5	5	4	6833	PC-5p-914454_4	GCGGACACCAAAGGCATCACCGAC	24	..............((.((((.((((((.(((((......)))))..))))))))))..)).....(((.(((....)))))).((((((((((.((((.((((((((((.(((((((((...(((((((((((((((((...((((............))))...))))).....))))))))))))...))))))))).)))))))))).)))).)))))))))).	-115.3	54	22	100	143	12	6	57.5	0.9
249	5'	382	AGAAGGGCCCTGATATATATATAT	PC-5p-90028_39	gp4a	scf0513146	+	353846	354109	5'	tgatatatccctagaaatgataaaaaaaaaagatccctcattAGAAGGGCCCTGATATATATATATatatatatatatatatatatATATATATATATATCAGGGCCCTTctaatgagggattcctattttttatcacttttagggatatgcccatac	17	12	16	10	5691	PC-5p-90028_39	AGAAGGGCCCTGATATATATATAT	24	...(((((((((((((.((((((((((....((((((((((((((((((((((((((((((((((((((((((((....))))))))))))))))))))))))))))))))))))))))))))....)))))))))).))))))))))))).......	-96.5	67	24	100	148	4	2	27.2	2.2
250	5'	383	AGACGATTGGACTGTTCACGGCTT	PC-5p-8857_406	gp4a	scf0513002	+	136405	136668	5'	ataatatattgggtttggctgctatacatgtatataacatacattaATCCGTGAACCGTCCGATCATTTAacgagttaaaattcaAGACGATTGGACGGTTCACGGCTTgatgtatgcttatacatatgtatatgtatagtagaaaagtcctaatatataacatgttatatacatgtatataacatacattaatccgtgaaccgtccgatcatttaacaag	952	961	873	813	2412	PC-5p-8857_406	AGACGATTGGACTGTTCACGGCTT	24	...(((((((((((((..((((((((((((((((((.((((((((((.(((((((((((((((((.(((...((((....)))).))).))))))))))))))))).))))))))))........))))))))))))))))))..))).))))))))))...((((((((((....)))))))))).........((.((....)))).............	-86.3	65	21	100	156	4	6	32.1	1.2
251	5'	384	GGACCACGTCAGACTGCCACACGG	PC-5p-88523_40	gp4a	scf0512959	-	257406	257669	5'	tttagggattagggtttagggtttaaaaaacaacataaaacccaaactagtctttgacaaaatagctgaaatgatttttcatgaagaaaatccacatgtctaaatttaattggaatgcaGGACCACGTCAGACTGCCACATGGTCCtcccgtaacactgaaaaatttctcgttgcaacatacggagaaatttttcaatgctcccgaatgactacgtgatagtctgacgtggtcctcccttaccaattaaattttaacacgtag	49	40	45	34	6689	PC-5p-88523_40	GGACCACGTCAGACTGCCACACGG	24	.(((..((((((......((((((.............))))))...))))))..)))...............(((((((......))))))).((.(((..((((((((((((.....((((((((((((((((..(((.(((((....((...((.(((((((((((((((........)).))))))))))))).))....))...))))).)))..))))))))))))))))......))))))))))))..))).))..	-89	60	23	100	168	8	9	37.6	0.9
252	5'	385	CGAATTAAAGCATATTTCGTCGG	PC-5p-88451_40	gp4a	scf0512721	+	1	244	5'	atctatggccgacgaaatatactatatttcgtcggctttatagagatttagccgaCGAATTAAAGCATATTTCGTCGGctaaaacttattttaaaaaaataaaaaactTTAGCCGACGAATTAAGGCTTTTTttgtcggctataagt	16	24	15	20	7187	PC-5p-88451_40	CGAATTAAAGCATATTTCGTCGG	23	.(((((((((((((((((((...))))))))))))))..)))))....(((((((((((..(((((....(((((((((((((..(((((((...))))))).....))))))))))))).....))))).))))))))))).....	-66.2	36	17	100	94	3	3	32.7	1.4
253	5'	386	AGAGGAATTATTAGATGCGTCGGG	PC-5p-878842_5	gp4a	scf0513073	+	133428	133691	5'	ttaggtactAGAGGAATTATTAGATGCGCCGGGcacactagctgtggagctgatttggtgtcccggttattgggttcggtacaccatatcaacttgACAGTTGGTGTTCCCGGAACacctaataattcctctaggtactaaa	21	13	19	11	3436	PC-5p-878842_5	AGAGGAATTATTAGATGCGTCGGG	24	((((...((((((((((((((((.((..(((((.(((((((((((..((.((((.((((((.((((.........)))).)))))).)))).))..))))))))))).)))))..)).))))))))))))))))...)))).	-79	54	21	100	141	9	8	45.8	1.2
254	5'	387	ATGGTCAATCACCGTTGGATGTTA	PC-5p-87800_40	gp4a	scf0513152	-	2250346	2250609	5'	aatagtggtgttgacatggtcacctagcgactaaggaaatcATGGTCAATCACCGTTGGATGTAAatctaagggtgaaaagtattattttaaAATTAAGTTGTTTTGTTTTCCACAtttggatttatattcaacggtaattgatcacgatttctttgatcactaggtgattatgtaaacactact	29	29	27	25	7283	PC-5p-87800_40	ATGGTCAATCACCGTTGGATGTTA	24	...(((((((((.((((..((((((((.((..(((((((((.((((((((.((((((((((((((((((((..(((.((((........((((((......)))))))))).)))..)))))))))))))))))))).)))))))).)))))))))..)).))))))))..)))).)))))))))	-85.7	73	22	100	182	6	9	33	1.4
255	5'	388	GAGGACTTTCAAATGAACGGTTG	PC-5p-86142_41	gp4a	scf0513163	+	1897123	1897385	5'	accttataatgaggaccaagtGAGGACTTTCAAATGAACGGTTGgatcaaggttttgatttttaattgATATTTTCTAATTCCCATGTGCATattatccaaccattcatttgaaagtcctcacttggtcctcattataaagt	60	58	55	49	5567	PC-5p-86142_41	GAGGACTTTCAAATGAACGGTTG	23	((.(((((((((((((((((((((((((((((((((((.((((((((....((..............((.....))............)).....)))))))).))))))))))))))))))))))))))))))))))).))	-71.8	47	22	100	142	35	3	33.8	1.5
256	5'	389	ATCTGCCATCGAACAAGGAGGACG	PC-5p-856503_5	gp4a	scf0513179	+	1020315	1020578	5'	tctatggctcagtcactctgaagacctatatcctgaaggagatattgatttgactgttgatcATCTGCCATCGAACAAGGAGGACGacttagctagagagatgtgtgcagtctgtgagcaaaggaacaagtagattccttcgattcaccttcaggagactgcacacatctctagcaaaaatgtcctccttgtttcgatggcagagg	18	12	16	10	7324	PC-5p-856503_5	ATCTGCCATCGAACAAGGAGGACG	24	.....(((((((.....))).)).))....(((....))).....(((((........)))))(((((((((((((((((((((((..((.((((((((..(((((((((((((((((..((((((........))))))...))))).......)))))))))))))))))))).))..))))))))))))).))))))))))..	-91.1	56	24	95	141	8	6	45.1	1
257	5'	390	TCAAGAGATTCATGGTCAGTCACC	PC-5p-854004_5	gp4a	scf0512898	+	552	815	5'	attcatggtttagggtttacggttaggtcactatgttcattctaacccaacgggtgaacttgctctaagtgcagggatttcaacaagcagtgtttacatgatcagtaactgaTCAAGAGATTCATGGTCAGTCACCattggatttacatccaatagttgaaaataaatcaactcttcttaaaattaattctccccaccattggatttaaatctaacggtgattgaccataaatctcttggtcagtcactaattagg	8	17	7	14	6277	PC-5p-854004_5	TCAAGAGATTCATGGTCAGTCACC	24	.....(((.((((..(..(((..(((....))))))..)..)))).)))....(((((((((((.....((...((...))..))))))).)))))).((((.(((.(((((((((((((((.(((((((((((((.(((((((((.(((((((((((((.......)))))).........................))))))).))))))))).))))))))))))).))))))))))))))).))).))))..	-89	51	23	100	156	44	5	37.1	0.9
258	5'	391	GAGGACTTTCGAATGAACGGTTG	PC-5p-84723_42	gp4a	scf0513137	-	302792	303054	5'	aagatggaagggggagtttctaatgaggaccaagtGAGGACTTTCAAATGAACGGTTGgattaaatgcacatgggaatttgaaaatatcaattaaaagttAAAACATTCATCCAACCGTTCATTtgaaagtcctcacttagtcatcataataagtcattagaagctctcctcaa	30	18	27	15	2865	PC-5p-84723_42	GAGGACTTTCGAATGAACGGTTG	23	.........(((((((((((((((((.(((.((((((((((((((((((((((((((((((..((((...........((((.....)))).............)))).)))))))))))))))))))))))))))))).)))...........)))))))))))))))))...	-79.2	54	23	100	162	37	3	35.6	1.3
259	5'	392	CGGACGACTCACGGCATAATGTAT	PC-5p-84600_42	gp4a	scf0513190	-	662220	662483	5'	atacaataggttcggccgctatacatatttgtatgacatacattaagccgtgagccgtccaaccgtcttgaataacaaaacagtCGGACGGCTCACGGCATAATGTATgtcatacacATATGTATAGTAGAAAAGTCTATAtacaactgtctacatatgtcttttatttgggtacggtggaatggtagatgatgtgacttgttcta	86	76	78	64	6434	PC-5p-84600_42	CGGACGACTCACGGCATAATGTAT	24	....((((((((.....(((((((((((.((((((((((((((((.((((((((((((((.((.((.(((.....))).)).)).)))))))))))))).)))))))))))))))).)))))))))))......((((((.....(((((((.((.(((.....))).)))).)))))......)))))).....))))))))...	-89.7	48	22	100	111	5	5	38.8	1.1
260	5'	393	CGAAATAAGCTTTAATTCGTCGG	PC-5p-84540_42	gp4a	scf0511532	-	91	353	5'	atggtaattcagaaatttcgggggttttttttttactggaatggacttatagccgacgaaaaaagccttaattcgtcggctaaagttttttatttttttttaaaataagttttagccgaCGAAATATGCTTTAATTCGTCGGCTAAATCcctataaagccgacgaaatatactatgtatatttcgtcggccatagatgtttttttattttttttattacaaactttagccgacgaatattttaaattattcgtcggctaaag	36	32	33	27	4607	PC-5p-84540_42	CGAAATAAGCTTTAATTCGTCGG	23	...(((((..(((((((((((..(........)..)))))).(((....(((((((((((.(((((..((.((((((((((((((...((((((((.....)))))))))))))))))))))).)).)))))..)))))))))))..)))((((...(((((((((((((((...))))))))))))))).))))............)))))..)))))...((((((((((((((((........))))))))))))))))	-106.3	43	24	100	108	5	5	31.3	1.3
261	5'	394	TGGATTTGCTTGGATGACTTCTAA	PC-5p-84311_42	gp4a	scf0513105	+	3563	3826	5'	tgaatttggtttctctattTGGATTTGCTTGGATGACTTCTAAtcactggattgagtacaatttaagacaatcatgtcATCCTTATGTCATCATTACTTCATctaatggttataagacattcaagcaaatttaaacagagaattcgaatccttt	41	48	37	41	6314	PC-5p-84311_42	TGGATTTGCTTGGATGACTTCTAA	24	...(((((..((((((.(((..(((((((((((((.(((.((((((.(((((..((((........((((....))))......(((....)))))))..))))).)))))).))).)))))))))))))..))).))))))..))))).....	-50.4	45	20	100	146	36	7	31.2	1
262	5'	395	ACAATGACTACTAAGGACAATAAT	PC-5p-833862_5	gp4a	scf0513030	-	493604	493867	5'	accagacctcactctattgtgaattattaaatgacatatatatatatatatcctcatacACAATGACTATTAAGGACAATAATtgtacaaaaagaaatattatatttattatgtctagactttccaattcaataataattaattacattctttattattttccttatatattcttgtttt	12	1	11	1	6258	PC-5p-833862_5	ACAATGACTACTAAGGACAATAAT	24	........((((......))))........((((.((((((....))))))..))))..((((.((.(((((((((.((((((.......((((((.........(((((((...................))))))).........)))))))))))).)))))).))).))))))...	-22.7	27	21	100	118	51	5	21.1	0.6
263	5'	396	TGATTTAGTGATTGTTAAGGC	PC-5p-83218_43	gp4a	scf0512961	-	67747	68007	5'	aaatttcataTGATTTAGTGATCGTTAAGGCtttcaaagtttgatttagttttaataatcttgaACGATCCAGCTTATGTCAAACTAAaaccgttgaaggtcattaaaactaaattgaacttttgaaagccttaacgatcaccaaatcata	27	43	24	36	5991	PC-5p-83218_43	TGATTTAGTGATTGTTAAGGC	21	........((((((((.((((((((((((((((((((((((..(((((((((((((.(((((.((((........................)))).))))).)))))))))))))..))).))))))))))))))))))))).))))))))	-68.4	54	20	100	143	24	5	29.1	1.6
264	5'	397	TTGTTGAGGACGATGTTAGTT	PC-5p-8288_432	gp4a	scf0513190	+	52679	52939	5'	ttcacctcagaaccaaagaagaaatcggaaaggtaaaagcatttactggagtaattcacatttagatgatcttctgctgctgcttctggttcttgcTTGTTGAGGACGATGTTAGTTcgttgacttgcttctttcattcgatttaatgtgacaggcaagtcaacgaaccaacatcatcctcaacaagcaagaaccagaagcagcagcagaagatcatctaaatgtgaattactccag	362	433	332	366	3811	PC-5p-8288_432	TTGTTGAGGACGATGTTAGTT	21	...((((.....((............))..))))...........(((((((((((((((((((((((((((((((((((((((((((((((((((((((((((((.((((((.((((((((((((((((.(..((((......))))..).)))))))))))))))).)))))).)))))))))))))))))))))))))))))))))))))))))))))))))))))))))))))	-155	88	19	100	192	6	4	40.5	1.6
265	5'	398	ATCTAATTTGATGATTGTTTGGGT	PC-5p-82427_43	gp4a	scf0513050	-	81451	81714	5'	agaaaatctgtgtatatatatatatatatattggactaacttttcggtcatatttccacatttccaccgttgagtttgtaaaacctaatgcatagattacttctgcaaagtttcATCTAATTTGATGATCGTTTGGGTTTTCGTAAtcgtgatttacacaaatagctctggttagacaaatttatggtccgttcattgatttaatctaattcggtacctaaacgatcgtcaatctgaatgaaattttgtaggaatg	61	64	55	54	5914	PC-5p-82427_43	ATCTAATTTGATGATTGTTTGGGT	24	....(((((((((((.(((((....)))))....((.(((((..((((.................))))..))))).))........)))))))))))..((((((((((((((((..(..(((((((((((((((((..(((.....(((.....)))...........((((((.((((..((((.....))))..))))..)))))).))).)))))))))))))))))..)..))))))))))))))))...	-74.8	37	23	90	153	68	3	31.6	0.9
266	5'	399	ATGGGTAGTGTATTAAGTAAGGAG	PC-5p-818586_5	gp4a	scf0512945	+	83765	84028	5'	attagttttagatattgaaggtattttaggcagtttgagatgtgtatttagtataatattgaaatgaaaaaactagATGGGTAGTGTATTAAGTAAGGAGtgtgtatgaagagattagtagtgtgtatttaaaattacttttttttacctttcattacgacatacaaaaatgttaaacagtgtctccccttaatatattgccattaagtatcataac	16	7	15	6	3313	PC-5p-818586_5	ATGGGTAGTGTATTAAGTAAGGAG	24	.(((((.....((((((((..((((((((.....))))))))....))))))))...))))).((((....(((..((.((((((((((((((...((((..(((....(((((..((((((...........))))))..)))))............(((((......)))))..)))....)))).))))))))))))))))..))).))))...	-40.2	30	20	100	151	71	5	27.2	0.7
267	5'	400	ATCTAATTTGACGATCGTTTGAGC	PC-5p-80571_44	gp4a	scf0513142	-	387662	387925	5'	tccctctgaaattaaagtgtgaaggttctttttttggctcacttttcggtcacgtatccacatctctgccgttcagtttttagaacataatgtatagatcacatctgtcaagtttcATCTAATTTGACGATCGTTTGAGCTTttgcaatcgtgatttacacgaacatttctagttagacaaattttagtctgttcatgcatttcacacaattcggctccttaatgatcgtcaaattggatgaaacttggtagacgtgatc	50	47	46	40	7669	PC-5p-80571_44	ATCTAATTTGACGATCGTTTGAGC	24	....(((((((.......((..((((........(((((........))))).........))))..))........)))))))............((((((.(((..(((((((((((((((((((((((((((.(((((..((((.(((((.....)))))...........(((((........)))))....)))).............)))))...)))))))))))))))))))))))))))..))).))))))	-80.7	41	24	96	164	72	3	36.9	0.8
268	5'	401	AGCTAAATTAGTGATCGTTAAGGT	PC-5p-78627_45	gp4a	scf0513111	+	425894	426157	5'	tatgacatgattatctttgcaaaatttcAGCTAAATTAGTGATCGTTAAGGTacgtatcgaaactatataattacaatgaacgaaccaaatctgttcaataagaattgttcgtgtaattcacagttttgaatacCTTAATGATTATCAATTTGGCTGAaattttgtagagat	21	24	19	20	5590	PC-5p-78627_45	AGCTAAATTAGTGATCGTTAAGGT	24	............(((((((((((((((((((((((((..((((((((((((((....((((((((....(((((((.(((((((......(((........))).))))))))))))))...)))))))).))))))))))))))..)))))))))))))))))))))))))	-67.9	64	22	100	160	8	5	28.5	1.4
269	5'	402	TAAGTAGAACTTAGGCGACGGAAT	PC-5p-77981_45	gp4a	scf0513187	+	1217464	1217727	5'	agaatgacaaagtatgggcactactgaaaaaaaggtcttaggagacggaattattttaattctgtctccTAAGTAGAACTTAGGCGACGGAATactgttccgtagcctaagtggtcacttaggctacggaatcatattctgtcgcctaagttctacttagctAGGGACCACTTAGGCTACGGAACAgtatttcgttgcctaagttctacttag	83	66	76	56	6914	PC-5p-77981_45	TAAGTAGAACTTAGGCGACGGAAT	24	.....(((..((((.......)))).........)))..((((((((((((((...))))))))))))))((((((((((((((((((((((((((((((((((((((((((((((.(((((((.(((((((...))))))).)))))))..(((......))).))))))))))))))))))))))))))))))))))))))))))))))..	-122.2	46	24	95	141	49	0	41.8	1.4
270	5'	403	AAAGAAGAGGGACACAACTGA	PC-5p-779715_5	gp4a	scf0512959	-	83737	83997	5'	agcgtgatggattttaagagtataaagatacacgtaattaaaaaaaaaaAAAGAAGAGGGACACAACTGAtaactaatccaaaatacaggacagtacactgaatttaatcataatttcaatgtttgttttttggtTTCTAGTTTTAGTTTTGGGCTTTattttttttttctttttgttt	11	13	10	11	7092	PC-5p-779715_5	AAAGAAGAGGGACACAACTGA	21	.(((((.((..(((((......))))).)))))))...((((((.((((((((((((((..((.((((((.(((((..((((((.....(((((.(((.((((.(((....))).)))).))))))))))))))....))))))))))).))..)))).)))))))))).))))))...	-37.3	54	18	100	138	4	10	26.3	0.8
271	5'	404	AGTCAAATTAGTGATCGTTAAGGG	PC-5p-77542_46	gp4a	scf0513178	+	324943	325206	5'	attaagttgagaattagttgatgacttttctattaatggtttattacacgtacttttcaataagtctatataagtatatcacttatacaaattttcAGTCAAATTGGTGATCGTTAAGGGattgaaCTAAATCAAATCAATGGACGATCcaaatctattaaacaggagatgtttaagtttataattggtaaatcacatttatggatgccttaacgattttcaattttgatgaaaatttat	19	19	17	16	7780	PC-5p-77542_46	AGTCAAATTAGTGATCGTTAAGGG	24	.....((((((((.((((((((((((...........)).)))))).)).)).)))))))).......(((((((.....))))))).(((((((((.((((((((..(((((((((((.(((((......)).....((((((....((((.....(((((((.....)))))))........))))....)).))))....))).)))))))))))..)))))).)))))))))))..	-50.2	31	20	100	150	80	4	26.2	0.8
272	5'	405	CGGACATGAATCATATGGTGA	PC-5p-7681_466	gp4a	scf0513190	-	2002764	2003024	5'	ttcggttttttatcgaaagtaacagagttgagcCAGACATGAATCATATGGTGAgtcatttcaagagcaagactctgcgactccgaatgcaaaaagtgtcttgctcttgaaataccccaccatatgattcatatctggcttaACTCTGTTACTTTCAATAAAAAACcaaa	139	228	127	193	2359	PC-5p-7681_466	CGGACATGAATCATATGGTGA	21	...((((((((((.(((((((((((((((((((((((.(((((((((((((((.((.((((((((((((((((.(((((........)))....)).))))))))))))))))))..))))))))))))))).))))))))))))))))))))))).))))))))))...	-102.3	71	19	100	164	8	6	37.6	1.6
273	5'	406	GTTTTTGGTTTCGATTGTGGGTC	PC-5p-765734_5	gp4a	scf0513090	-	143089	143351	5'	atggttcttgaattgtcccatttttggacagtttgggagaataagactttgttatgtgatttgcagttcttttGTTTTTGGTTTCGATTGTGGGTAtatatatttcgacagagtctcctatattgttcctcgagTGCATACTAGGCTTAGATATTCATgcacttggggaactatagggagatgctgccgaaattttaccacatcgaaatcgaaaca	5	7	5	6	6297	PC-5p-765734_5	GTTTTTGGTTTCGATTGTGGGTC	23	....((((..((((((((.......))))))))..))))...((((..((((..........)))).))))....((((((((((((.(((((........((((((.(((..((((((.(((.(((((((((((((((.................))))))))))))))).)))))))))..))).))))))....)))))))))))))))))..	-81.3	50	17	91	139	17	6	38	1
274	5'	407	TTGGAACTGACAAAGGGACCCATA	PC-5p-757807_5	gp4a	scf0512983	+	149941	150204	5'	aaataagttcgccccttcaacttttgtaaacacatcagttaggtccaatttttgaatttccctcaaaatatgacgtcaccaaaactgTTGGAACTGACAAAGGGACCCATAattcaactttatcccctcattttcaataaaatgtctgaaattatgggTCCCTTTGTCAGTTCCAACAGCtttggtgatgtcatatttcgaggggaattcaaaaattgga	7	23	6	19	5529	PC-5p-757807_5	TTGGAACTGACAAAGGGACCCATA	24	.............(((..((((..(((....)))..)))))))(((((((((((((((((((((.((((((((((((((((((.((((((((((((((((((((((((((((((((............((((((....))))))..)).)))))))))))))))))))))))))))))).)))))))))))))))))).)))))))))))))))))))))	-118.4	71	24	100	177	30	3	36.8	1.5
275	5'	408	TACTGACCAGGTGAACGGGACTGC	PC-5p-757470_5	gp4a	scf0513120	+	343620	343883	5'	aaagttaaccattaaatatgaaccatctgatataatgctaggcaaccaaatgttctgtgatcagcTACTGACCAGGTGAACGGGACTGCtaagcaaagagtcttgttcacctggtcagtagcttaacaaggaaacatttggtcACTTACCATTAGATCATGACAATTtgtatccaacggttaacaag	5	5	5	4	3179	PC-5p-757470_5	TACTGACCAGGTGAACGGGACTGC	24	...(((((((.((..(((..((...((((((.(((((.((((..(((((((((((..((...(((((((((((((((((((..((((.((......))))))..)))))))))))))))))))...))..))).))))))))..)))).))))).)))).))...))..)))..)).)))))))...	-83.3	67	21	100	181	6	13	39	1.1
276	5'	409	TGAGAACAATGTGAGGACTTTCAG	PC-5p-750698_5	gp4a	scf0513170	-	1605892	1606155	5'	tgtaatgaggatcatataaTGAGAACAATGTGAGGACTTTCAGttgaatggttggataagtattttaaactttaattaattgataatttcaaatttcaatgtgcatgttttctaaccgttcatttgaaagttctcacttattcttttatatatggtcctcatt	9	19	8	16	3721	PC-5p-750698_5	TGAGAACAATGTGAGGACTTTCAG	24	...(((((((((((((((..(((((.((.(((((((((((((..((((((((((((.((((.......))))......(((((............)))))..........))))))))))))..))))))))))))))).)))))...)))))))))))))))	-61.9	47	20	100	160	54	4	27.6	1.4
277	5'	410	TCGGGTGAACGCTGAGAACCGGCA	PC-5p-74986_47	gp4a	scf0513177	+	3945589	3945852	5'	tttctttgaaggcggtttcTCGGGTGAACGCTCAGAACCGGCAacgcaacacaaggaaccatcatgccggttctagaccgttcgctgtcttcatgg	18	34	16	29	5883	PC-5p-74986_47	TCGGGTGAACGCTGAGAACCGGCA	24	......(((((((.........((((((((.((((((((((((.....................)))))))))).)).)))))))))))))))...	-35.1	27	20	100	87	21	3	53.1	0.7
278	5'	411	TCACGTCTCGGATTCGGTGTTAAG	PC-5p-742357_5	gp4a	scf0513154	+	485669	485932	5'	tcctcTCACGTCTCGGATTCGGTGTCAAGtgcttagaaactatcgacaccagatacgggatgtgagtgt	9	14	8	12	4098	PC-5p-742357_5	TCACGTCTCGGATTCGGTGTTAAG	24	....(((((((((((.((..((((((.(((........)))...))))))..)).)))))))))))...	-30	22	20	100	62	8	3	49.3	0.9
279	5'	412	ATCGGTACACAGATGATTCACGGG	PC-5p-73299_48	gp4a	scf0512991	-	1690224	1690487	5'	tctgacaccatgtcaaacagcgacaagcgtgggtcgtggatcatctgtgtaccgaggccttttgtaattaaaacccaacaccttaaaggtggttaagttatgacagtATCGGTACACAGATGATCCACGGGCCACGCttgtcgctgtttgacattgtcttctttctcagtttctcatatcaaggtctccttgcaacaagcccgcaaccctcgatttctctgagtctaagttctctccgacgaa	36	50	33	42	5142	PC-5p-73299_48	ATCGGTACACAGATGATTCACGGG	24	...((((..(((((((((((((((((((((((..(((((((((((((((((((((...((.(..(((((..((((....(((.....))))))).)))))..).))..)))))))))))))))))))))..)))))))))))))))))))))))))))......(((((........(((.(((.....((((.........)))).))).)))....)))))....................	-110.7	63	27	100	155	5	7	46.9	1
280	5'	413	CTAAACTTTTGAAAATTTTGTCGG	PC-5p-730307_5	gp4a	scf0513087	-	398641	398904	5'	ttcgtcggCTAAACTTTTAAAAATTTTGTCGGctaaagtttgaaaatttcgtcggctaaacttttaaaaatttcgtcggctaaagtttaaaaatttcgtcggctaaacttttaaaaatttcgtcggctaa	7	14	6	12	7695	PC-5p-730307_5	CTAAACTTTTGAAAATTTTGTCGG	24	...((((((.(((.((((((((.(((.((((((..((((((..((((((.((((((.(((.((....)).))).))))))..))))))..)))))).)))))).))).)))))))).))).))))))...	-33	49	20	100	124	4	9	31.5	0.8
281	5'	414	ATATAGAGGATCAGAAGTGGACGT	PC-5p-715845_5	gp4a	scf0513176	+	1269496	1269759	5'	tatatatatATATAGAGGATCAGAAGTGGACGTccgcactcagcttaaagtgcggacgtctgtcggtccgttctccactctccggcgccggcgnnnnnnnnnnnnnnnnnnnncggtgcggacgtccgctcctgatccggcctgtatatatat	11	13	10	11	7134	PC-5p-715845_5	ATATAGAGGATCAGAAGTGGACGT	24	...((((((((((((.(((((((.((((((((((((((((........((..(((((........)))))..)).......(((....))).......................)))))))))))))))).)))))))...))))))))))))	-68.3	35	22	100	150	74	2	47.7	0.9
282	5'	415	AGTTTCATCTAATTTGGAGATCGT	PC-5p-712930_6	gp4a	scf0510244	-	457	720	5'	ttatgcatAGTTTCATCTAATTTGGAGATCATttgagcttccgtaattatgatttacacgaacggttccgtttggacatattttgttcaattaaTTTATTTAATCTAATTCGGTACCTaaatgatcttcacatttgatgaaactttgcagga	14	16	13	14	4719	PC-5p-712930_6	AGTTTCATCTAATTTGGAGATCGT	24	...((((.(((((((((.(((.((((((((((((.((...(((.(((((.((((.....(((((....)))))(((((.....))))).............))))))))))))...)))))))))))))).))).))))))))).))))...	-50.7	42	22	100	146	47	7	30.9	1.1
283	5'	416	TTTAGCCGACGAAATACACTGTAA	PC-5p-70984_50	gp4a	scf0513074	-	456457	456720	5'	acgaaatattaggttattcgtcggctaagatggtTTTAGCCGACGAAATACACTATAAttcgtcggctaagatggttttagccgacgaattatggTGTATTTCGTCGGCTAAAGGAAAA	41	34	37	28	3600	PC-5p-70984_50	TTTAGCCGACGAAATACACTGTAA	24	..................((((......)))).(((((((((((((((((((((((((((((((((((((((...))))))))))))))))))))))))))))))))))))))).....	-65.5	39	24	100	81	3	0	39.5	1.4
284	5'	417	GCTAAATTGGTGATCGTTAAGGTA	PC-5p-69099_51	gp4a	scf0513135	+	1903213	1903476	5'	atgatcatctatgcaaaatttcaGCTAAATTGGTGATCGTTAAGGTAtcgaaactatatgattacaatgagcgaaccaaatctgttcaacccgaatcgtttgtgtaattcatagttttgaataccttaatgattatgaatttggctgaaactttatagagatgatat	18	27	16	22	2743	PC-5p-69099_51	GCTAAATTGGTGATCGTTAAGGTA	24	...(((((((....(((.(((((((((((((..((((((((((((((((((((((((..((((((.(..(((((..........(((.....))))))))..))))))).))))))))).)))))))))))))))..))))))))))))).)))....)))))))..	-63.9	62	22	100	162	5	8	31.1	1.2
285	5'	418	CAATTTGGTTATCGGTAAGACACT	PC-5p-690617_6	gp4a	scf0513178	+	2942586	2942849	5'	tctctgcaaaatttcaacCAATTTGGTTATCGTTAAGACACTcaaaactgcgtttttctgttataaacaTAAACGGTTCAAGTTCGACAGAATtatgttcatccattggtttaatcgagtttgagtgccttaatgataaccaaattggttgaaattttacag	10	15	9	13	3127	PC-5p-690617_6	CAATTTGGTTATCGGTAAGACACT	24	...(((.((((((((((((((((((((((((((((((.((((((((...((((..(((((((...(((.............))).)))))))..)))).......(((((...))))).)))))))).)))))))))))))))))))))))))))))).)))	-63.8	41	23	100	159	73	2	32.7	1.2
286	5'	419	TGAAGGATGAGCCGGTATTGT	PC-5p-67794_53	gp4a	scf0513134	+	1639069	1639330	5'	tctccgcacacagattctccagctttcaacaagaccggctcatccttcaagaaaaagaaatttttgtaaaagatttacaaaattatgtgtactttttctTGAAGGATGAGCCGGTATTGTtgaaacctggagaatctgtgtgcggagacaacaatcttgttaatacagccttggtaaatagagagaccacttcaaccaattcttccattcttgcaactgacaaggcgggaaaagatttgtcgactgatttagaggcac	101	153	92	129	4978	PC-5p-67794_53	TGAAGGATGAGCCGGTATTGT	21	((((((((((((((((((((((.(((((((((.((((((((((((((((((((((((..(((((((((((...)))))))))....))...)))))))))))))))))))))))).))))))))).)))))))))))))))))))))).((((....))))......((((((((..........)))........(((.((((((..(((((.......)))))..)))..))).)))............)))))..	-120.3	66	41	100	148	3	4	39.9	1.2
287	5'	420	AGCTAAATTAGTGATCGTTAAGAG	PC-5p-673511_6	gp4a	scf0513160	-	578787	579050	5'	cacttttcggtcatatttttcgatcatagccaaccagtatctagatatatatgacatgatcatttctgaaaaatttcAGCTAAATTAGTGATCGTTAAGATgtcgAAACTATATGATTACAATGAATGAaccaaatctattcaatagaaaccgttcgtgtaattcatagttttgaataccttaatgattatcaatttggctgaaattttgtagagatgata	10	13	9	11	3440	PC-5p-673511_6	AGCTAAATTAGTGATCGTTAAGAG	24	.........(((((((...((......................))...)))))))...(((((((((..(((((((((((((((((..(((((((((((...((((((((((..(((((((.((((((.......(((((...)))))...))))))))))))).))))))))))....)))))))))))..)))))))))))))))))..))))))))).	-72	65	20	100	162	3	6	29.4	1.1
288	5'	421	ATAGGATTTTTCTCAGCTGCGGAC	PC-5p-66949_53	gp4a	scf0513154	+	1088538	1088801	5'	tgaaaagttagtgtaaagtggaaatccgtaccgtaaaaataaatgcggacgttcgcagctgagaagttctatatgtatATAGGATTTTTCTCAGCTGCGGACgtccgcaccaaaccattggtgcggattttcattttttcaccacttttcgatcgaatttcctcatctttaccgtctagtat	20	18	18	15	4063	PC-5p-66949_53	ATAGGATTTTTCTCAGCTGCGGAC	24	((((((((..(((.(((((((((((((((((((..........((((((((((((((((((((((((((((((....))))))))..)))))))))))))))))))))).........)))))))))))))))))))..))).))))))))...............................	-85.3	30	24	100	66	4	1	40.1	1.2
289	5'	422	TCTGATTGGCTTGCAGACACTC	PC-5p-64420_55	gp4a	scf0513125	-	365730	365991	5'	ttaagctcaattttcaggtTCTGATTCGCTTGCAGACACTCtcaatgggagatagcttagcttcataagaggatgTCTGCAAGACAATCAGAACTTgaggatatgtgctaagcttg	21	29	19	25	6535	PC-5p-64420_55	TCTGATTGGCTTGCAGACACTC	22	...(((.((((..(((((((((((((..((((((((((..(((....((((.........))))....)))..))))))))))..)))))))))))))..)).)).))).......	-51.1	37	18	100	106	9	6	41.4	1.1
290	5'	423	TGGACGGCGGAGATGGACGGGTTT	PC-5p-63005_57	gp4a	scf0513146	-	344994	345257	5'	aattatacagcgcacccgggtgcgccgcgcacctgtccatctccgccgtccattttgaaaaaatcaaaagtccgcgtcaaaTGGACGGCGGAGATGGACGGGTGTacggcgcacccgggtgcgctgaatacgctctctactcgatgtcattttcgtagctagatatttccaatctagactagatcgacTACACACCTCACGTTTTTGTTTAC	39	43	36	36	3385	PC-5p-63005_57	TGGACGGCGGAGATGGACGGGTTT	24	...(((.((((((((((((((((((((..((((((((((((((((((((((((((.((..................))))))))))))))))))))))))))))..)))))))))))))))))))).)))...............(((....((.(((((((((.......)))))).)))))..)))........................	-116.7	51	23	100	127	18	3	51.4	1.1
291	5'	424	AGCGGGACGGGACGAGATAGATTT	PC-5p-629910_6	gp4a	scf0513130	-	327690	327953	5'	gatcatgtaccggttccgtcctgaaagttAGCGGGACGGGACGAGATAGGTTTtgaaaatagcaatcccgtcccgtcccgtcccgttttaacATTACCATAACGGGACGGGACGGG	12	15	11	13	5425	PC-5p-629910_6	AGCGGGACGGGACGAGATAGATTT	24	.........((.(((((((((((((.(((((((((((((((((.(((.((..(((.......)))..))))).)))))))))))))..)))).)).......))))))))))).))	-57.7	40	20	100	107	7	7	53.4	0.9
292	5'	425	ATTACAGTGTATTTCGTCGGCTAA	PC-5p-62513_57	gp4a	scf0513115	-	539709	539972	5'	ttttatactttagcagacgaaatataccataaatcgtcggcttaaaccatcttagccgacgaATTACAGTATATTTCGTCGGCTAAaaccatcttaaatatgtcctaattcgtcggctaagatgaggttagccaatgaataccctaatatacgacttgttgcgtctcatcgatttgaaactATTTTCAGTTGAAGGTCCGGT	68	94	62	79	3387	PC-5p-62513_57	ATTACAGTGTATTTCGTCGGCTAA	24	........((((((.((((((((((((..(((.(((((((((...........))))))))).)))..)))))))))))).)))))).........((((.(((.((((((((.((((((.......)))))).)))))).........)).))).)))).((..((.((((((.((((....)))))))))).))..))..	-61.4	30	20	100	79	11	3	37.6	0.8
293	5'	426	TCTGGAAGGGGACTGTGTATATA	PC-5p-616364_6	gp4a	scf0513162	-	2455999	2456261	5'	nagtgagcgaaataaggagtctcttattttaattttaaagagggatcccacTCTGGAAGGGGACTGTGTATATAtatatatatatatcagtttctatccagagcgaagcttcactctgaaattaaattatgaagtttcttatttgactcaatt	19	21	17	18	8130	PC-5p-616364_6	TCTGGAAGGGGACTGTGTATATA	23	...((((..((((((((((..((.((.(((((((((..(((((((.....(((((((..(..((((((((((((....)))))))).))))..)..)))))))......))).))))))))))))).)).))..))))))))))..))))...	-52.6	54	19	100	147	4	10	32	1.1
294	5'	427	ACGTTAGGGTATTCGTCGGCTA	PC-5p-61232_58	gp4a	scf0510386	+	906	1167	5'	taaagttttagccgacgaataacctaatatttcgtcggctttaattattttttaattttttaattacatactatagccgacgaatACGTTAGGGTATTCGTCGGCTAaactctaaaatttttctattacctactatagccctatcttcggttgttattttccgtaaaatttttagacgacttcttgcgtctcatcggtttgaaactattttcagttggagatccggc	8	23	7	19	7365	PC-5p-61232_58	ACGTTAGGGTATTCGTCGGCTA	22	...((.(((((((((((((((.((((((..((((((((((...........((((....))))...........))))))))))...)))))).)))))))))))))))))..........................(((..((((((..(((..........((((......(((((........)))))......))))..........)))..))))))..)))	-69.4	33	19	100	108	34	3	33.9	0.9
295	5'	428	TTAAGTGGGACTTAGACGACGGAA	PC-5p-61159_58	gp4a	scf0513145	-	200182	200445	5'	gtagcCTAAGTGGGACTTAGACGACGGAAaacagtttcgtagcctaagaACGACTAAGGCGAAGAAATAAGGTtttccgtcgcttaagtttgacttaggcgacgtaaatatatactta	50	38	46	32	4629	PC-5p-61159_58	TTAAGTGGGACTTAGACGACGGAA	24	((.((((((((..((((((..(((((((((((.(((((...((((.((.....)).))))...)))))...)))))))))))..))))))..)))))))).))...............	-52.3	38	20	100	103	5	6	41.5	1.1
296	5'	429	TTATGGTTTGAAGTCGACATTTA	PC-5p-61157_58	gp4a	scf0513152	-	686250	686512	5'	aaattgaaatttgtttagtccTTATGGTTTGAAGTCGACATTTAtttatggttttattttaatctgaatggtccttaaagtcacgatttttcatccaaatggtcatttcgtcaattgtctcagttaaattattgacgtggcgatgttgacttcaaaccgcaagg	62	72	57	61	2652	PC-5p-61157_58	TTATGGTTTGAAGTCGACATTTA	23	...................((((..((((((((((((((((.((((((.((((.......)))))))))).........((((((..........(((.(((........))).)))..(((((......))))))))))).))))))))))))))))..))))	-41.8	20	20	86	145	101	1	32.9	0.8
297	5'	430	CAAAATTCATCAAAGCCGGACAAA	PC-5p-611479_6	gp4a	scf0513145	-	235563	235826	5'	gtaggattaaattcagtgtgctaccttgaactttaggtcatctttcacttatatccatgatttttttttttaatcacgtgtacccttgtattctcaaaattattctCAAAATTCATCAAAGCCGGACAAAatttcaaatcatctccaaatatcatttacgtcatattcggagatgatttgaaattttgtccagctttgatgaattttgagagtacaaaggtacacataatcaaaaaaaaaaaaaaattgg	12	22	11	19	3255	PC-5p-611479_6	CAAAATTCATCAAAGCCGGACAAA	24	...((((.......((((....((((........)))).......))))...))))....(((((((((((.((...(((((((.((((((............(((((((((((((((((((.(((((((((((((((((((((((.(((((.((....)).))))).))))))))))))))))))))))).))))))))))))))))))))))))).)))))))...)).)))))))))))........	-95.4	75	23	100	182	4	7	29.6	1.3
298	5'	431	CGAAATAATGTCGTCGGCTATA	PC-5p-61068_58	gp4a	scf0512700	+	1109	1290	5'	tggtgactttagccgaCGAAATAATGTCGTCGGCTATAgtccagacttttagccgacgacattgtttcgtcggctata	16	31	15	26	6215	PC-5p-61068_58	CGAAATAATGTCGTCGGCTATA	22	.........(((((((((((((((((((((((((((.(((....)))..)))))))))))))))))))))))))))..	-51.8	30	21	100	67	4	1	46.2	1.4
299	5'	432	AAATTTCATTGAATTTGATGATCG	PC-5p-608729_6	gp4a	scf0512965	-	175753	176016	5'	acagatcacttcagccAAATTTCATTGAATTTGATGATCGtttgggtgttcataatcgtgatttacacaaacagttctggttagacatatttatggtccgttcatttatttaacctaattcggtacataaacgatcatcaatttgaatgaaattttgcat	10	8	9	7	5759	PC-5p-608729_6	AAATTTCATTGAATTTGATGATCG	24	.............((.((((((((((.((.((((((((((((((.((((((((....))))...)))).....((.((((((((....((..((((.....))))..)).....)))).)))).)).)))))))))))))).)).)))))))))).))..	-44.5	28	22	100	145	83	3	31.9	0.9
300	5'	433	TTTGTGATCGAAAAGTTGGTGTAA	PC-5p-59957_60	gp4a	scf0513164	+	369909	370172	5'	atTTTGTGATCGAAAAGTTGGTGTAAtcccttaatggaatgaccctgtagtggaaaggtcctatatacagggtcattccactaaggatccctttttttgacatatatgagagatgagagattgcaccaactttttgattatattt	19	20	17	17	2226	PC-5p-59957_60	TTTGTGATCGAAAAGTTGGTGTAA	24	....(((((((((((((((((((((((((((((.(((((((((((((((..(((....)))....))))))))))))))).)))))....((..((((..((....)).))))..)).))))))))))))))))))))))))...	-69.5	24	22	91	138	90	0	35.9	1.3
301	5'	434	GAGGACTTTCAAATGAACGGTTA	PC-5p-58424_61	gp4a	scf0513147	-	501280	501542	5'	tgaaggagggcttttaatgatgactttattatgagaactaagtGAGGACTTTCAAATGAACGGTTAgattaatgttttaacttttaattaatatttttaaattcccatgtgcatgtaatccaactattcatttgaaagtcttcacttggttgtcattataaggttctcattacaagctctcctatg	78	72	71	61	7366	PC-5p-58424_61	GAGGACTTTCAAATGAACGGTTA	23	...((((((((((.((((((..(((((((.((((.(((((((((((((((((((((((((..(((.(((((((((.......(((((.........))))).........)))).))))).)))..))))))))))))))))))))))))).)))).)))))))..)))))).))))))))))...	-84.2	64	20	100	180	35	7	30.6	1.5
302	5'	435	TGAACGTCCGCAGCTGAGAAGC	PC-5p-58298_61	gp4a	scf0513154	-	767057	767318	5'	ttatgggtcgcagagatgatctatacattagtatctaaatactagacggtggagatgtgaaaattcgattgaaaaatgagtgtaaagtggaaatccgcaccgtaagaataaatgCGAACGTCCGCAGCTGAGAAGCgttgtatatatatatatatatatatataaatatatatatacaattttTCTCAGCTACGAACGTCCGCACCAaagttttggtgcggatttccatttttgcaccacttttcgatcgaatttc	18	46	16	39	5983	PC-5p-58298_61	TGAACGTCCGCAGCTGAGAAGC	22	.......(((((.......(((((...(((((((....)))))))...)))))..)))))(((((((((((((((.((.(((((((((((((((((((((((.(((......((((.((((.((.((((((((((..((((((((((((((.((((....)))).))))))))))))))..)))))))))).)).)))).))))......)))))))))))))))))))))).)))))).))))))))))))))).	-111	81	18	100	195	4	10	35.5	1.2
303	5'	436	CTAAATTGGTGATCGTTAAGGTAT	PC-5p-58080_62	gp4a	scf0513125	+	2036646	2036909	5'	ctttttggtcatatttttcgatcatagccaactagtatctagatatatatgacatgatcatctctgcaaaatttcagCTAAATTGGTGATCGTTAAGGTATcgaaactatataattacaatgaacgaaccaaatctgttcaacatgaaccgttcgtgtaattcatagttttgaataccttaatgattatcaatttggctgaatttttgtagagatgatcta	52	65	48	55	3304	PC-5p-58080_62	CTAAATTGGTGATCGTTAAGGTAT	24	.......(((((((...(((((..(((....)))..)))..))...)))))))..((((((((((((((((.((((((((((((((((((((((((((((((((((((((..(((((((.((((((..........((((.....))))))))))))))))).))))))))).))))))))))))))))))))))))))))).))))))))))))))))..	-98.9	71	24	100	164	5	5	30.8	1.5
304	5'	437	GTGGTTAAGTTGCTGACTGGACA	PC-5p-56846_63	gp4a	scf0513189	+	416066	416328	5'	tgtcacacaattaggtccatccattaagtggtcgtccaaatcaGTGGTTAAGTTGCTGACTGGACAtattttcaactagaaattccatttaacaccnnnnnnnnnnnnnnnnnnnngagagagagagagatgggataatggaatttccaattgaaaaatatgtctagtcagcaacttaaccactga	22	21	20	18	6899	PC-5p-56846_63	GTGGTTAAGTTGCTGACTGGACA	23	.............((.....((((...))))....))...(((((((((((((((((((((((((((((((((((...(((((((((((.....((...................................))...)))))))))))...))).))))))))))))))))))))))))))))))))	-69.134	48	23	100	146	35	3	33.9	1.1
305	5'	438	TTAGGTTATTCGTCGGCAAAAACC	PC-5p-56576_63	gp4a	scf0512759	+	371	634	5'	tagggtttagccgacgaataccctaacgtattcgtcgggtatagtgtgtaattaaaaaattaaaaaataactagagccgacgaaataTTAGGTTATTCGTCGGCAAAAACCatgttagccgacgaattatagtgtattcgtcggctatactatgtaattaaaaattaaaaataactatagccgacgaattaaactataattatatttcgtcggctaaa	18	38	16	32	4241	PC-5p-56576_63	TTAGGTTATTCGTCGGCAAAAACC	24	...(((((.(((((((((((.(((((..(.((((((((...((((...(((((....))))).......))))...)))))))))..))))).)))))))))))..)))))...(((((((((((((((((((..((((((((((((((.....(((((...)))))........))))))))))))))...))))))))......))))))))))).	-92	39	21	100	108	4	6	33	1.3
306	5'	439	CAATGAGAGATGGACAAGTGTTAA	PC-5p-56125_64	gp4a	scf0513123	-	266496	266759	5'	attatctagtacattaacatatgaaaataacttgagtgactagttatggttacttatgggtgtcaaacacCAATGAGAGATGAACAAGTGTTAAcaataatcataaacaaatatatcaaatactcaaaacccttttgtcatgcctttaaattgcagctaagccttttgaaattgACACGTGTTTCATGTTCATTGGTTgttgtcaa	34	30	31	25	8409	PC-5p-56125_64	CAATGAGAGATGGACAAGTGTTAA	24	..((((((...........(((....)))...((((((((((....))))))))))))))))...((((((((((((..(((((((.(((((((............(((((......................)))))......((((((..((......))..)))))).))))))).)).))))).)))))))).)))).....	-41.9	26	21	100	136	77	4	31.1	0.7
307	5'	440	GCAGATCTGACGGCAGTTAGACCA	PC-5p-558915_7	gp4a	scf0513160	+	3206927	3207189	5'	ggtcagtaggtgaccatggattatctggtcaactgctgtcagatctgctcgattttgatccaagggttgagacatatcagaagctttattatttctgccattggatcaaaatcgaGCAGATCTGACGGCAGTTAGACCAGATAatccctggtcacctactgaccaggtgaacggggctgaggtacctataatgacttggtaatgtgctctgcgactgattacaatcaacgtgattactatatctgcaatccttacacaa	19	23	17	19	6402	PC-5p-558915_7	GCAGATCTGACGGCAGTTAGACCA	24	((((((((((((((((.((((((((((((((((((((((((((((((((((((((((((((((.((..((((.(((..........)))..))))..)).))))))))))))))))))))))))))))))))).))))))))))))).))))))))))))))))..(((...(((..(((((((....((((.(((((((..(((..((.......))..)))))))).)).))))...))))).))..)))..)))..	-142.5	71	27	100	164	10	5	44	1.2
308	5'	441	AGACTTTTAAATGAACGGTTGGAT	PC-5p-55484_64	gp4a	scf0513017	+	187634	187897	5'	tgagggagagcttctaatgaggacctagtaagagcactaagtgaAGACTTTTAAATGAACGGTTGGATgacatattcacattgaaatttggatatatcaattaaTGTTTAAACCACTCATCATCCAACcgttcatttgaaagtccccgcttgtaatccattatccattataaggtcctcatcggaact	119	137	109	116	2294	PC-5p-55484_64	AGACTTTTAAATGAACGGTTGGAT	24	........((.(((..((((((((((..(((((..((.(((((..(((((((((((((((((((((((((....(((.....))).(((..((((........))))..))).......)))))))))))))))))))))))))..)))))))..)).........)))..))))))))))..)))))	-69.3	52	23	100	180	49	7	37.2	1
309	5'	442	ACTGACCCTAGTAGAAGTTTACTG	PC-5p-553267_7	gp4a	scf0513091	+	396551	396814	5'	tgaaagggacatagtgtattgaagtttACTGACCCTAGTAGAAGTTTACTGggaggcagtaaacttccactgggtttactagggttcaatgaagttgtttattagg	1	12	1	10	7236	PC-5p-553267_7	ACTGACCCTAGTAGAAGTTTACTG	24	...((..((((.....(((((((..(((.(((.((((((.(((((((((((.....))))))))))).)))))).))).)))..)))))))....))))..))...	-34.7	36	21	100	100	5	6	39.6	0.8
310	5'	443	TAGTAATCGTTAAGGCCTTCA	PC-5p-552866_7	gp4a	scf0513130	-	1240270	1240530	5'	caatggtttttgtgcggattttcatttttacaccactttttgatcgaatttcctcatctccaccgtctagtatcgagataatattgtgtagatcatctctgcaaaatttcagccaattTAGTAATCGTTAAGGCCCTCAAAATtgcgtctttctgttataaacatgaacggttcatgtttgacagaattcagtccgtccatttgtttttcgagtttgagggccttaacggttaccaaattggctgaaattttgcaaaga	10	9	9	7	7928	PC-5p-552866_7	TAGTAATCGTTAAGGCCTTCA	21	..(((((....(((.(((..((((((...............))).)))..))).)))....))))).............................(((.((((((((((((((((((((.((((((((((((((((((((....((....((((((((..((((((((...))))))))))))))))....))......(((((.....))))))))))))))))))))))))).)))))))))))))))))))).)))	-94.2	43	21	88	164	74	2	37.1	1
311	5'	444	TCCCCGGTGAGTTCGTTGAAT	PC-5p-54956_65	gp4a	scf0512745	-	529	789	5'	ccaccccagcggactccagcaacttccccaaccactttccaTCCCCGGCGAGTTCGTTGAATtgcagttttccggccaaattgacttgtttgaagttttgggtgatttggccAGAAAACTGCAATTCGGCGGACTcgccggggatggaaagtggtcggggaagctgctggagtccgctgggg	18	22	16	19	3416	PC-5p-54956_65	TCCCCGGTGAGTTCGTTGAAT	21	...((((((((((((((((((.(((((((.((((((((((((((((((((((((((..((((((((((((((.(((((((((.((..(..........)..))))))))))).))))))))))))))..)))))))))))))))))))))))))).))))))).))))))))))))))))))	-154.6	77	19	100	179	10	6	56.6	1.5
312	5'	445	TCTGGATTATGTTAGGTTATGGTT	PC-5p-54865_65	gp4a	scf0513187	+	501567	501830	5'	cttcttgaggttaattgtgaggatgtatcgagactTCTGGATTAAGTTAGGTTATGGTTgaaccatttttggttctggtccaccgtAATCGTTGATTTAGGTTAGGAGGAgagtggatgttttata	48	47	44	40	4167	PC-5p-54865_65	TCTGGATTATGTTAGGTTATGGTT	24	..((((((.....(((.....)))...))))))((((((..(((((((((((((((((.((((((....))))))......)))))))))..))))))))..))))))..................	-29.5	29	21	100	75	4	3	38.9	0.6
313	5'	446	ACGTTAGGGTATTCGTCGGCTAAA	PC-5p-5478_644	gp4a	scf0513140	+	760932	761195	5'	atcaggttttagccgacgaataacctaatatttcgtcggctttagttattttaaaattttttaattacatactatagccgacgaatACGTTAGGGTATTCGTCGGCTAAAccctaaaatttttctattacctactatagtcctatcttcggtggttattttccgtaaaatttttagacgacttcttgcatctcatcggtttgaaactattttcagttggaggtccggtca	218	323	200	273	2784	PC-5p-5478_644	ACGTTAGGGTATTCGTCGGCTAAA	24	...(((.(((((((((((((((.((((((..((((((((((.((((....(((((....)))))......)))).))))))))))...)))))).))))))))))))))).)))((((((((.....((.(((((..((......))..))))).))........))))))))..((((((((((..............((((((....))))))..)))))))..))).	-73.3	43	21	100	111	4	5	35.2	0.9
314	5'	447	AGGGAAAATGTAGAGGAAAGTGGT	PC-5p-54494_66	gp4a	scf0513147	-	640266	640529	5'	gtttgggaaagcaaaaagaaaggaaagactttcctcaacttcctgcatgaAGGGAAAATATAGAGGAAAGTGGTcccttccaaaatccaaataaaccactttcattcATTCTTTCCCTGCATTTATTACTCacaccattatactttattatatattttaacaactttcccgatgacttt	14	12	13	10	4007	PC-5p-54494_66	AGGGAAAATGTAGAGGAAAGTGGT	24	..(((((((((......(((((......))))).............(((.(((((((..((.((((((((((((....................))))))))).)))))..))))))).))).........................................))))))))).......	-39.8	24	21	100	76	20	4	34.1	0.7
315	5'	448	AGTCAATTTAGTAATCGTTAAGGC	PC-5p-544627_7	gp4a	scf0513104	-	1115626	1115889	5'	agatcatctctgtaaaatttcAGTCAATTTGGTAATCGTTAAGGCcctcaaactacaaaaaccaaatggacggattaaattctgtcctgttcatgtttatacaagaaaaacacaattttaagggccttaacgatcaccaaattggctgaaattttgcagagatga	10	11	9	9	4707	PC-5p-544627_7	AGTCAATTTAGTAATCGTTAAGGC	24	...((((((((((((((((((((((((((((((.((((((((((((((.(((...............(((((((......)))))))..(((.(((....))).))).........))).)))))))))))))).))))))))))))))))))))))))))))))	-85.1	47	23	100	162	64	2	34.5	1.5
316	5'	449	TGACAGACTGTGCGAGCTAGATGC	PC-5p-543563_7	gp4a	scf0513030	-	581423	581686	5'	tcagctTGACAGACTGTGCGAGCTAGATGCaactagatggattcatgacgcttggagtaccgcaattaagcggagttggctctggtttcatgtttctgtagtatctcagtttgtttctagtttaat	25	27	23	23	3284	PC-5p-543563_7	TGACAGACTGTGCGAGCTAGATGC	24	..........((((((.(((((((((((((.((.....(((..(((((...(..((((.((((......)))).....))))..)..)))))..))))).)))))).)))))))...))))))...	-36.5	38	19	83	113	6	8	42.9	0.7
317	5'	450	AGGGTGGAAGCGCGTCGTCGTCGG	PC-5p-53697_67	gp4a	scf0513161	-	975409	975672	5'	tgatcggggacgctgctggaggccactAGGGTGGAGGCGCGTCGTCGTCGGagccgtacggtggagaacggagggacatccgcactttaagggtgtgcggacatccgcacttTAAGGGCACCGGCGAGGGCGCGCCtccaccccagcggactccagcagcttccccgacct	50	37	46	31	4766	PC-5p-53697_67	AGGGTGGAAGCGCGTCGTCGTCGG	24	...(((((((.((((((((((.((.((.(((((((((((((((.(((((((.(((.((..(((.....((((......(((((((.........)))))))..)))))))..))..))).))))))).))))))))))))))).)).)).)))))))))).)))))))...	-117.7	62	22	100	165	9	10	67.3	1
318	5'	451	AATGAGGACCAAGTGAAGACTTTC	PC-5p-53574_67	gp4a	scf0512983	+	385669	385932	5'	cctcgtcagaggtcggccgaagacttttccagataagagagtagttgttgatttttacaatagtggtattttcataaatataaaagagagggagagcttccaatgaggaccttatAATGAGGACCAAGTGAAGACTTTCaaatgaatggtcggatgatatgtacatgggaattagaaaatatcaattaaaagtcaaaaccttgatccaaccgttcatttaaaagtcctcacttggtcctcatcataaggtcctcattaga	71	98	65	83	4807	PC-5p-53574_67	AATGAGGACCAAGTGAAGACTTTC	24	((((....))))......((((.(((((((.............(((((........)))))....((((((....))))))........))))))))))).((((((((((((((.(((((((((((((((.((((((.(((((((((((.((.((((((..................)))))).......(((((....))))))).))))))))))).)))))).))))))))))))))).))))))))))))))...	-101.5	48	24	100	156	52	4	37.3	1
319	5'	452	ACTGACAAGGGACCCATAATTCAG	PC-5p-535475_7	gp4a	scf0513056	-	242757	243020	5'	ccccttcaactttcataaacacatcagttagatccaatttttgaatttccctcgaaatatgacgtcaccaaaactgttggaATTGACAAGGGACCCATAATTCAGctttatcccttcattttcaacgaaATGTCTGAAATTATGGGTCCCTTTctcagttccaacagctttagtgacgtcatatttcgagaggaattcaaaaattagacctaactgatgtgttta	10	14	9	11	5735	PC-5p-535475_7	ACTGACAAGGGACCCATAATTCAG	24	...............((((((((((((((((.((.((((((((((((((.((((((((((((((((((.(((.(((((((((((((.((((((((((((((((((...........((((((....)))))).))).)))))))))))))))..))))))))))))).))).)))))))))))))))))).)))))))))))))).)).))))))))))))))))	-118.8	90	23	100	210	4	8	36.9	1.4
320	5'	453	AATTTGGTGATTGTTAAGGCT	PC-5p-53499_67	gp4a	scf0513168	+	898600	898860	5'	gtagatcatctctgcaaaatttcagccAATTTGGTGATTGTTAAGGCTctcaaaatcgaaaacaaatggagatgatgaaccggacataattcagtccgtcagatttgtttttcgattttgaaggccttaacgatcaccaaattggctgaaattttagagagatgatct	37	38	34	32	5792	PC-5p-53499_67	AATTTGGTGATTGTTAAGGCT	21	..(((((((((((..((((((((((((((((((((((((((((((((..(((((((((((((...(..((..(((.....(((((........))))))))..))..))))))))))))))..))))))))))))))))))))))))))))))))..)))))))))))	-97.1	67	20	100	166	8	6	36.9	1.6
321	5'	454	TCTGGGACTATAGCCGACGACAT	PC-5p-53269_67	gp4a	scf0513121	+	737626	737888	5'	aaacTCTGGGACTATAGCCGACGACATcttcatgtgtcgtcggctaaagtcaccacagacg	78	86	71	73	6638	PC-5p-53269_67	TCTGGGACTATAGCCGACGACAT	23	...((.(((((((.(((((((((((((......))))))))))))).)))).))).))...	-33.6	22	21	100	55	6	3	50.8	1.1
322	5'	455	CTAAGTGGGACTTAGCCGACGGAA	PC-5p-531373_7	gp4a	scf0513100	-	508248	508511	5'	aaattcgtagcCTAAGTGGGACTTAGACGACGGAAaacacattcatggcttaaGAAGGACTAAGGCGACAAAATGAGgtttccgtcaactaagtcacacttaggcgacgaaattatttt	15	29	14	25	4354	PC-5p-531373_7	CTAAGTGGGACTTAGCCGACGGAA	24	...(((((.(((((((((.(((((((..((((((((...((((....((((.((.....)).)))).....))))...))))))))..))))))).))))))))).)))))........	-49.9	39	21	100	108	5	6	41.2	1
323	5'	456	TCTAAAATGGAGAAACTGTTGGAG	PC-5p-530381_7	gp4a	scf0513051	-	141055	141318	5'	aaatcTCTAAAATGGAGAAACTGTTGGAGttagagcataaattttttagagatttggcttttgcttccctatttccctattttagagaaattttaggaaagctgttggagatagtttaaccaaactatggggttaactatgagcatt	13	13	12	11	5081	PC-5p-530381_7	TCTAAAATGGAGAAACTGTTGGAG	24	...((((((((((((.((((.((..((((..(((((.((((((((...)))))))))))))..))))..)))))).)))))))))))).......((.((((((((...))))))))..))....(((((......)))))......	-37.6	35	20	100	85	3	5	32.7	0.8
324	5'	457	ATTACCCTAACGTATTCGTCGGCT	PC-5p-526523_7	gp4a	scf0510632	-	649	912	5'	ttagccgacgAATACCCTAACGTATTCGTCGGCTatagtatgtaattaaaaaattaaaaaataactaaagccgacgaaATATTAGGTTATTCGTCGGCTAAAaccatcttaaccaacgaaatatagtatatttcgtcggctaagatggt	8	9	7	8	5990	PC-5p-526523_7	ATTACCCTAACGTATTCGTCGGCT	24	((((((((((((((.(((((..(.((((((((((.((((...(((((....))))).......)))).)))))))))))..))))).)))))))))))))).(((((((((.((.(((((((((...))))))))).)).)))))))))	-71.7	39	20	100	101	4	5	34.2	1.4
325	5'	458	TGAGAACCAAGTGAGGACTTTCA	PC-5p-526358_7	gp4a	scf0513099	+	559724	559986	5'	gcttctaacgagaaccttataaTGAGAACCAAGTGAAGACTTTCAaatgaatggttggattaaggttttgacttttaattgatATTTTCTAATTCCCATGTGCATATgattcaaccattcatttgaaagtcctcacttggtcctcattataaggtcctcattgga	14	13	13	11	6088	PC-5p-526358_7	TGAGAACCAAGTGAGGACTTTCA	23	...(((((.(((.(((((((((((((.(((((((((.(((((((((((((((((((((((((..((..............((.....))............))...))))))))))))))))))))))))).))))))))).))))))))))))).))).)))))	-78.2	57	21	100	162	35	5	34.5	1.4
326	5'	459	ATAATGAGGAACAAGTGAGGACTT	PC-5p-514834_7	gp4a	scf0513099	-	559828	560091	5'	cttctccaaacgcaagaacagaataatttttgttttttgatgcttacttctcgcgaactataaaagatcttaaggtaagggagaacttccaatgaggaccttATAATGAGGACCAAGTGAGGACTTTCAAATGAATGGTTGaatcatatgcacatgggaattagaaaatatcaattaaaagtcaaaaccttaatccaaccattcatttgaaagtcttcacttggttctcattataaggttctcgtt	10	6	9	5	6686	PC-5p-514834_7	ATAATGAGGAACAAGTGAGGACTT	24	.((((((......((((((((((....)))))))))).....(((((((.....((.((.....)).))...))))))))))))).....(((((((((((((((((((((((((((((((((((((((((((((((((((..((((......))))......((.....)).......................)))))))))))))))))))))))))))))))))))))))))))))))))))	-101.5	51	39	100	156	54	0	34.1	1.2
327	5'	460	TCTTGTGTGGGCAATAGAGGTG	PC-5p-51464_70	gp4a	scf0513018	+	37811	38072	5'	atatcacacaTCTTGTGTGGGCAATAGAGGTGttgtatttttccatacgtgtggcaaatgagggtattagtgaagaatgagagaaaattgtcatatatgtgggattctatgatgagattgcaacacccttattacccacacaaaatgtgtgg	42	30	38	25	4566	PC-5p-51464_70	TCTTGTGTGGGCAATAGAGGTG	22	...((((((((.(((((((((.((((..(((((((((...(((((((..((((((((.......((((.......))))........))))))))..))))))).(((......))).)))))))))..)))).))))))))).))))))))	-59.1	30	18	100	149	81	3	38.2	1
328	5'	461	AGGAGGTCCTCTCTAGATTCGGAC	PC-5p-51278_70	gp4a	scf0513105	-	307677	307940	5'	taagtaactagggaattggtggctttgattgtcaaaatacatgttagaactaaaaacatcctcactttaagagtttaAGGAGGTCCTCTCTAGATCCGGACtatataTATATATGGAGGATCTAAAGAGGAcctccttactttaagaatttgaggatttctactattttacattagtagatggcttcttttaacgatctcaaccgttgatcctctagatt	43	54	39	46	7038	PC-5p-51278_70	AGGAGGTCCTCTCTAGATTCGGAC	24	.......((((((.(((..(((....((((((.((((....................(((((((..((...((..((((((((((((((.(((((((...((((((....)))))).))))))).))))))))))))))..))...))..))))))).(((((((........))))))).......)))).))))))....)))..))).))))))...	-78.5	38	20	100	100	4	5	34.5	1
329	5'	462	AACTAATTTGATGATCGTTAAGGC	PC-5p-510835_7	gp4a	scf0513113	-	300847	301110	5'	agatcatctctgcaaaatttcAACCAATTTGATGATCGTTAAGGCtcttaaaatcgaaaaacaaatggagatgatgaaccggacagaattcaatctgtcagattTGTTTTTCGATTTTGAGGGCCTTAacgatcaccaaattggttgaaattttacagagatgat	13	7	11	6	4284	PC-5p-510835_7	AACTAATTTGATGATCGTTAAGGC	24	..((((((((((.((((((((((((((((((.((((((((((((((((((((((((((((((((((((..........)).((((((......))))))..)))))))))))))))))))))))))))))))))).)))))))))))))))))).))))))))))	-97	62	23	100	163	35	2	34.5	1.7
330	5'	463	TTAAAACGGGACGGGACGGGACGG	PC-5p-508147_7	gp4a	scf0513159	+	1921529	1921792	5'	attctaatattacgggacgggatgggatttttcgggatagtcccgtcccgtcccgtcccgttatggtaatgTTAAAACGGGACGGGACGGGACGGgattgctattttcaaaacctatctcgtcccgtcccgctaactttcgggacgggaccggtacgggatcgagat	14	16	13	14	6752	PC-5p-508147_7	TTAAAACGGGACGGGACGGGACGG	24	...........(((((((((((((((.((((...((.(((((((((((((((((((((((((.............)))))))))))))))))))))))))))......)))))))))))))))))))((((........)))).(((..(((...)))..)))....	-92.2	46	21	84	116	13	3	53.3	1
331	5'	464	ACGAAACATGCTATAATTCGTCGG	PC-5p-505035_8	gp4a	scf0513178	+	1155519	1155782	5'	ttatagccgACGAAACATGCTATAATTCGTCGGctatagttttttttttttaaataaggtttagacgacgaattatggcatgtgtcgtcggctaaacccttctaacgccgacgaaatagactatatttcatcggctat	4	5	4	4	5258	PC-5p-505035_8	ACGAAACATGCTATAATTCGTCGG	24	...((((((((((.((((((((((((((((((.(((.((..((.(((....))).))..))))).)))))))))))))))))).))))))))))............(((((.((((((.....)))))).)))))...	-63.7	38	22	100	91	4	5	37.7	1.2
332	5'	465	AAGTGGGAGGTTGTGAATTTGACT	PC-5p-501471_8	gp4a	scf0513187	-	151199	151462	5'	gtctgcgggcatacaaggtggaaaatcttgccccagtatcatttagtctagtgacatagatagtctcccttttagtAAGTGGGAGGTTGTGAGTTTGACTcacgcagttgtaattcacctgatcaaaaaaaaaaaaacaacaacaacaacgagtctattgtgtgtggaactcataacctctcacttATAAAGAGAGACTTATGCCAGTAGaccaaatggt	17	22	16	19	7783	PC-5p-501471_8	AAGTGGGAGGTTGTGAATTTGACT	24	..(((.(((((....((((.....)))))))))))).(((((((.(((((.((.((((...((((((.((((..((((((((((((((((((((((....((((((((....((((..................................))))..))))))))..)))))))))))))))))))))))))).)))))))))).)).))))).)))))))	-81.965	62	20	100	183	34	8	40	0.9
333	5'	466	TCATTAAGACACTCAAAACTGCAT	PC-5p-496167_8	gp4a	scf0513082	+	668496	668759	5'	atgtatagatcatctctgtaaaatttcagccaatttagttaTCATTAAGACACTCAAAACTGCATttttctgttataaacatgaacggttcaagttcgacagaattatgttcatccattggtttaatcagtttgagtgtcttaatgataactaaattggctgaaattttacagagatgatctata	6	3	5	3	5510	PC-5p-496167_8	TCATTAAGACACTCAAAACTGCAT	24	...(((((((((((((((((((((((((((((((((((((((((((((((((((((((.((((((..(((((((...(((.((((...)))).))).)))))))..))).(((.....)))......))))))))))))))))))))))))))))))))))))))))))))))))))))))))))	-99.4	58	23	87	182	65	1	29.7	1.8
334	5'	467	AGGGGACTGTACATATATATATA	PC-5p-494551_8	gp4a	scf0513117	+	180677	180939	5'	ctatccctagaaagtggccaaaaatagggatcctcaatggaAGGGGACTGTACATATATATATAtatatatgatatatatatatatatgatatatatatgtacagtccccttccaaagtgggatcccgct	13	6	12	5	2202	PC-5p-494551_8	AGGGGACTGTACATATATATATA	23	.....((........)).........((((((((...(((((((((((((((((((((((((((((((((((.......))))))))).))))))))))))))))))))))))))....))))))))...	-64.6	43	23	100	101	7	2	34.6	1.4
335	5'	468	AACCAATTTGGTGATCGTTAAGGT	PC-5p-48865_73	gp4a	scf0513143	-	1874678	1874941	5'	cgaaggtttcggtgcggatttctatttttgcaccacttttcgatcgaatttcctcaaacttccttctaaacatatctagatcatcttgtgtagatcatctctgcaaaatttcAACCAATTTGGTGATCGTTAAGGCcctcaaaatcgaaaaacaaatggagatgatgaaccagaCAGAATTCAGTCCGTCAGATTTAtttttcgattttgagggccttaacaatcaccaaagtggctgaaattttgcagagatgat	15	30	13	25	5635	PC-5p-48865_73	AACCAATTTGGTGATCGTTAAGGT	24	.(((((....(((((..(........)..)))))....(((....))).............)))))...(((((............)))))..((((((((((((((((((((.(((.(((((((((.(((((((((((((((((((((((....((..(..(((((.....(((........))))))))..)..))))))))))))))))))))))))).))))))))).))).))))))))))))))))))))	-110.4	66	21	100	163	8	7	37.9	1.1
336	5'	469	TGGAAGAAGAAAGACCGCAAA	PC-5p-4839_722	gp4a	scf0513113	-	286579	286839	5'	ttcttcctccgcctacctagagcattctccttcagggctgtgattataaagagagaggcttgagtgggtcttctcaaagattttggaaaaccctaattcgacTGGAAAAAGAAAGACCGCAAAGAAGCCCAGGACTttcgccgcccctttcttcacagaaaggctggctcttggcgcccgggaaatcctttgcggtcttgtctcttccaattcgaattcgggtttttttg	539	516	494	437	5474	PC-5p-4839_722	TGGAAGAAGAAAGACCGCAAA	21	.((((.....((((((...((((.((((((((................))).)))))))))..)))))).......)))).....((((((((.(((((((.(((((..(((((((((((((((...(((.((.....((((((((((((((....)))))))..)))....)))))).))).....)))))))))))).))).)))))..))))))).))))))))...	-84.9	54	25	100	142	4	9	48.3	0.8
337	5'	470	CGGGACACCGCTCTGGAAGGGAAC	PC-5p-483270_8	gp4a	scf0513112	+	676148	676411	5'	agatgaaactgtgcagaaatgatatacacactatgttttaaacattgtacggtagagatgtggaaatgagacctgaaagtgagcgaaataaggaggttcacactttaatttcaaaaCGGGACACCGCTCTGGAAGGGAACCGATATCTATacagttcccttccaaagcggtgtcttgctttgaaattaaagtgtgaaactccttatttcgctcattttcatgtcgcatttccacaactccacatttcaatgtctaaaaca	6	19	5	16	2525	PC-5p-483270_8	CGGGACACCGCTCTGGAAGGGAAC	24	.........((((((....)).....))))...(((((((.((((((....((.(((.((((((((((.(((.((((((((((((((((((((((.(((((((((((((((((((.(..(((((((((.(((((((((((.............))))))))))).)))))))))..).))))))))))))))))))).)))))))))))))))))))))).))).)))))))))).))).))....)))))).)))))))	-142.9	93	21	70	227	13	10	38.8	1.4
338	5'	471	TACATCAAGCCATGAGCCGTC	PC-5p-480701_8	gp4a	scf0513194	-	1151833	1152093	5'	aagtcccaagtcttaaatccgtcaggttcggttgctactatacacatttgtatagcaTACATCAAGCCATGAGCCGTCcgatcatttagcaattcaaaattcaaaacgattagatggtttacggtttgatgtatgttatacacatatgtatagtagaaaaaactaaatccgtcataccgcgcaactagct	16	18	14	15	7309	PC-5p-480701_8	TACATCAAGCCATGAGCCGTC	21	........................((((..(((.((((((((((.((.((((((((((((((((((((.(((((((((..(((.(((................))).)))..))))))))).)))))))))))))))))))).)).))))))))))....)))..)))).........((.......)).	-63.7	54	20	100	145	16	7	37.4	0.9
339	5'	472	ATTAAAATTTCGTCGGCTAAATAA	PC-5p-480102_8	gp4a	scf0513155	+	399079	399342	5'	tgctttagtcgacgaaattttccttcgtcggctatagtgaactttagccgacgaaATTAAAATTTCGTCGGCTAAATAAtttattttcgtcggctaaagtctgtgactttagccgacgacttaaaacattctttaaccgacgaaattaaaatttcgtcggctaaagttgactatagccgacgaaaatataatttcgtcg	13	12	12	10	7318	PC-5p-480102_8	ATTAAAATTTCGTCGGCTAAATAA	24	.........((((((((((....(((((((((((((((.(((((((((((((((((((..(((((((((((.((((.((((((...(((((((((((((((...)))))))))))))))..)))...))).)))).)))))))))))..))))))))))))))))))).))))))))))))))).....))))))))))	-112.8	80	20	100	190	3	7	37.2	1.5
340	5'	473	AGGTGAACGCTGAGAACCGGCAAC	PC-5p-478321_8	gp4a	scf0513159	+	2302504	2302767	5'	ttttttctttgaagacggtttcccAGGTGAACGCTCAGAACCGGCAACgcaacacaaggaaccatcatgccggttctagaccgttcgctgtcttcatggacgaggcggccagggaacatccagaggtcaaccagtacgtctatacgtACGAGAGGGCATATCTTGACT	13	9	12	8	6708	PC-5p-478321_8	AGGTGAACGCTGAGAACCGGCAAC	24	.....((..(((((((((....)).((((((((.((((((((((((.....................)))))))))).)).)))))))))))))))..))(((((..(((.(((....)))...((....)).((((((....)))))).....)))...)))))...	-57.6	20	20	87	64	21	2	51.8	0.7
341	5'	474	CTGACAGAAGAAGAGTGAGCA	PC-5p-47125_76	gp4a	scf0513091	+	123282	123542	5'	ctgatgaagatcagctgcttggcgacatgattagtgatgggaattactgtttagcgatgCTGACAGAAGAAGAGTGAGCAcactcccaacagtgacaaagctctctttcgccaatgaggggttgtgctcactctcttctgtcaacataattcctcataaccatccatagatcagtcat	131	132	120	112	4162	PC-5p-47125_76	CTGACAGAAGAAGAGTGAGCA	21	(((((....))))).........(((.((((..(((((((.......((.......(((.(((((((((.((((((((((((((((((...((((..(((....)))))))...)).)))).))))))))))))))))))))).))).......))...))))).))..)))))))..	-64	37	19	100	91	4	6	44.9	0.8
342	5'	475	ACTGACCATGAATCTGTTGATCAA	PC-5p-469201_8	gp4a	scf0512933	-	375950	376213	5'	gagattcatgatcagtcaccgttagatgttaatctaagggtggagagaattatttttaagttgagttgttttattttcaacctttggttgcaaatctaacagtgACTGACCATGAATCTATTGATCAAttactaactaagtgaacactactgaaatccagtagtgttcacatgataagtcACTGACCAAGAGATTCATGTTCAGtcgccattagatttacatccaagggttgaaaacaaaacaactct	16	17	14	14	7920	PC-5p-469201_8	ACTGACCATGAATCTGTTGATCAA	24	..(((((....((..(((((.((((((....)))))).))))).)))))))...........((((((((((.((((((((((((((.((.((((((((..((((((((.(((((((((.(((.(((...(((......(((((((((((((.....)))))))))))))......)))...))).))).))))))))).))))))))..)))))))).)).)))))))))))))).)))))))))).	-110.6	73	20	100	185	5	9	35.1	1.3
343	5'	476	CAGCTGCAGAGCCGTTGGCCATT	PC-5p-467670_8	gp4a	scf0513062	+	206496	206758	5'	aaagccagaCAGCTGCAGAGCCGTTGGCCATTcatgggttgccaggtggcaccctgtctggtgcaacggctctttcagctgcccaatggtaaa	14	11	13	9	4000	PC-5p-467670_8	CAGCTGCAGAGCCGTTGGCCATT	23	...((((..((((((.((((((((((((((..((.((((.(((....)))))))))..)))).))))))))))..)))))).....))))...	-50	33	20	100	87	4	6	57	0.9
344	5'	477	AGTGAGGACTTTCAAATAAACGGT	PC-5p-46744_77	gp4a	scf0512980	+	385023	385286	5'	ttatgggagagctcttaacgaggaacttataatgaggaccaAGTGAGGACTTTCAAATAAACGGTtggatcaaggttttgacttttaattgatattttctaattctcatgtgcatatcatccaaccgttcattcgaaagttctcacttgatccttattataaggtccttattggaagctctccca	109	112	100	94	2963	PC-5p-46744_77	AGTGAGGACTTTCAAATAAACGGT	24	...((((((((((..(((..((((.(((((((((((((.(((((((((((((((.(((.(((((((((((....((..(((...(((...((.....)))))...)))...)).....))))))))))).))).))))))))))))))).))))))))))))).))))..)))..))))))))))	-89.8	69	22	100	182	5	10	36.8	1.3
345	5'	478	GGAGATGAACGGGTGTGCGGCGCA	PC-5p-466052_8	gp4a	scf0513031	+	181092	181355	5'	aattatacagcgcacccgggtgcgtcgcgcacccgtctatctcggccgtccattttgaaaaatcaaaagtccgcgtcaaatggacggtGGAGATGAACGGGTGCGCGGCGCAcccgggtgcgctgaatacactcttttcatacactagtagactagcttaggttgattccgagttactccacgactaCAGAAAATTGGTCTACATTTG	21	14	19	11	8306	PC-5p-466052_8	GGAGATGAACGGGTGTGCGGCGCA	24	...(((.(((((((((((((((((((((((((((((..(((((..((((((((((.((.................))))))))))))..)))))..))))))))))))))))))))))))))))).)))..................(((((((((....((......)).((((.......))))........))))))))).....	-109.1	49	21	100	126	17	4	51	1
346	5'	479	AGGACTTTTAAATGAATGGTTG	PC-5p-465718_8	gp4a	scf0513119	+	1138155	1138416	5'	aggaaagcttctaacgaggactaagtaAGGACTTTTAAATGAATGGTTGgatgaatgttttaacttttaattgatatttttcaaattcctatgtacatgtgatccaaccgctcatttgagagtcctcacttgat	11	16	10	14	4526	PC-5p-465718_8	AGGACTTTTAAATGAATGGTTG	22	.......((((....))))..(((((.(((((((((((((((..((((((((..((((............((((......))))..........))))...))))))))..))))))))))))))).)))))..	-46.3	32	20	100	111	36	3	33.6	1
347	5'	480	GAATTTTTCAATTTCGTCGCATAG	PC-5p-463933_8	gp4a	scf0513159	-	106681	106944	5'	agttctcacttatgcgacGAATTTTTCAATTTCGTCGCATAAgttttcacttaagagaggaaaccagtttcgtctcataagtGCTCACTTAAGAGACGAAAAATAAtttcgtctcttaagttgttacttaagcgacgaatttgaaaaatttcgtctct	36	50	33	42	5921	PC-5p-463933_8	GAATTTTTCAATTTCGTCGCATAG	24	...............((((((((((((((.((((((((.(((((....((((((((((.((((....(((((((((.(((((....))))).))))))))).....)))).))))))))))....))))).)))))))).)))))))))).))))...	-70.4	55	22	100	140	4	7	34.8	1.3
348	5'	481	TTCACGGCCTAATATATGTTATAC	PC-5p-461797_8	gp4a	scf0513040	-	195161	195424	5'	tctgtatatatataacatacattaagttatgaaccgtccaattgtttaacatttaaaatttaaaatgatcatatggTTCACGGCTTAATATATGTTATACacgtacgtggtaaaaaaaataataaaaaagtctcacaccgttagcttccgactaaggggggtgtattgtaTTTGGATTCATACAGACTTATTTTaatcaactg	11	9	10	7	5367	PC-5p-461797_8	TTCACGGCCTAATATATGTTATAC	24	..(((((...(((((((((.(((((((..((((((((...((..(((...............)))..))...))))))))..))))))).)))))))))...)))))...............((((((((((.(((.((.((((.......)))).))..)))...(((((........)))))))))).)))))........	-46	34	20	100	105	15	5	29.6	0.8
349	5'	482	CCAATTTGGTGATCGTTAAGGCAT	PC-5p-460739_8	gp4a	scf0513134	-	1790615	1790878	5'	ttttgacatatatgagggatgggggattacaccaacttttcgattatattttcacatctccaccgttcaatatgtagttctatatgagtagatcacttctgcaaattttcagCCAATTTGGTGATCGTTAAGGCATtcaaaactacgatttttaattataagcatgaacggttcaggtctggcagatttggttcgttcattgatttaatcttgttcgacatcttaacgatcaccaaattggctgaaaatttgcaga	12	20	11	17	2338	PC-5p-460739_8	CCAATTTGGTGATCGTTAAGGCAT	24	.....((((((.((((((.((((((...............................)))))))).))))))))))...(((((....))))).....((((((((((((((((((((((((((((((((((((...((..(((...((((...(((((.....((((((((..((..((.....))..))..))))))))))))).))))..))).))..))))))))))))))))))))))))))))))))))))	-92.165	62	23	100	159	5	7	35.5	1
350	5'	483	TGTGGCCTTTAGAAGTGTTGCATT	PC-5p-459665_8	gp4a	scf0513099	-	475171	475434	5'	acacaacaacaatatggagcaaaagccacataaggagTGTGGCCTTTAGAGGTGTTGCATTcttcgttatgtgtggcaagtgtgggtattagcggAGATGAGGGGAAAATTGCCACACtagtgtggattgcaacacctctaaaggccacactttttgtgtggcctttgctccattttgttg	23	33	21	28	4740	PC-5p-459665_8	TGTGGCCTTTAGAAGTGTTGCATT	24	......((((((.((((((((((.(((((((((..((((((((((((((((((((((((.((..(..((.(((((((((.......((((......)))).........)))))))))))..)..)).))))))))))))))))))))))))..))))))))).)))))))))).))))))	-109.1	63	23	100	175	30	7	45.3	1.3
351	5'	484	AGCCAAAATGGTGATCGTTAAGGT	PC-5p-454518_8	gp4a	scf0513152	-	1136897	1137160	5'	gcaaaatttcAGCCAAAATGGTGATCGTTAAGGTaagcactcaaaactgcgatttaaaattataagcatgaacggttcaggtttggcagatttgatccatccattgctttaagctagttcgagacctttatgatcatcattttggctgaaaatt	27	29	25	25	3826	PC-5p-454518_8	AGCCAAAATGGTGATCGTTAAGGT	24	......((((((((((((((((((((((.(((((.....(((..((((((.............(((((((...((.(((..((.....))..))).))...)).)))))...)).)))).)))))))).))))))))))))))))))))))...	-52.8	36	23	100	145	62	4	36.4	0.9
352	5'	485	ATGATCAATCATCGTTGGATCTAA	PC-5p-45292_79	gp4a	scf0513095	-	679035	679298	5'	aacagtggtgttcacatgatcacttagtgaccaagtaaatcATGATCAATCATCGTTGGATGTAAatccaatgatagaaaatattattttaaagttaagttgttttgttttccactatTAGATTTACATCCAACATTGATTGaccatgatttttttggtcactaggtgatcatgtgaacactact	67	75	61	63	4601	PC-5p-45292_79	ATGATCAATCATCGTTGGATCTAA	24	...(((((((((((((((((((((((((((((((..((((((((.(((((((..((((((((((((((.((((...(((((((..((..............))..)))))))...)))).))))))))))))))..))))))).))))))))..)))))))))))))))))))))))))))))))	-99.1	73	21	100	182	14	6	31.4	1.7
353	5'	486	ATATCTCAATGGACTGGGCCGGGC	PC-5p-44904_80	gp4a	scf0513127	+	685851	686114	5'	ctttacattgagacgcgtttttaggtgaaacctcaagagcaaaacagtgaaggccgttgggcccaaagcggacaATATCTCAATGGACTGGGCCGGGCtgttacagtaaaatcgggtcgaccaatcgcccgattaacagccccgcccagtccattgagatgtctgctttaggcccaccggccctcacggttttgttattaaggtttcaccccaaaacg	170	203	156	172	7304	PC-5p-44904_80	ATATCTCAATGGACTGGGCCGGGC	24	...............((((((..((((((((((.((.((((((((.((((.(((((.((((((.((((((((((...((((((((((((((((.(((((((((.......((((((.(((....)))))))))))))))))).)))))))))))))))))))))))))).)))))).))))).)))).)))))))).)).))))))))))..))))))	-135.9	85	20	100	203	4	11	51.4	1.2
354	5'	487	ATTTGACATGTGAGTTGGCAATA	PC-5p-441518_9	gp4a	scf0513170	-	902006	902268	5'	agagcatcttcaacaaacatgttaaatttttttgttaatttcaaaATTTGACATGTGAGTTGGCAATGtcatttttgagtcatttcctctctaataaaggagttaagtttgaaacttattttcttattttcataatattaaaacatataaaactctttctTAGAGGAAGAAGAAAAAACAACAGgg	19	10	17	8	8171	PC-5p-441518_9	ATTTGACATGTGAGTTGGCAATA	23	...((((..(((((..((((((((((((((............))))))))))))))..)))))..))))..(((((...((..(((((((......((((((((.....(((((..((......)).)))))..((((......))))..))))))))...)))))))))...)))))........	-36.7	23	19	100	66	12	2	26.3	0.7
355	5'	488	TATGTTGCTTGGATTTGGTTGGAT	PC-5p-439332_9	gp4a	scf0513170	-	3691910	3692173	5'	ttggaatttggcttctctacttaaattTATGTTGCTTGGATTTGCTTGGATgacttctaaccatttgattgagtacaatctaagaccatcatgtcatcattatgtcatctttactacatctaatggttataagacatccAAGCAGATCCAAGCAACTTAAatccaagcaga	33	36	30	30	5819	PC-5p-439332_9	TATGTTGCTTGGATTTGGTTGGAT	24	...............(((.(((..(((((.((((((((((((((((((((((.(((.((((((((.(((..((((......((((.(((.(((....))).)))...))))))))..))).)))))))).))).)))))))))))))))))))))).)))))..))).)))	-63.5	61	23	100	156	4	10	34.5	1.1
356	5'	489	TAAGTTGCTTGGATTTGCTTGGAT	PC-5p-439057_9	gp4a	scf0513076	+	30899	31162	5'	tTAAGTTGCTTGGATTTGCTTGGATatcttataaccattagatgaagtaaaatgacataatgatgacataatgatgacatggtggtcttagattttactcaatctaatggttagaagtcatccaagaaaatccaagcaacgta	21	18	19	15	3204	PC-5p-439057_9	TAAGTTGCTTGGATTTGCTTGGAT	24	....(((((((((((((.(((((((..(((.((((((((((((..((((((((..(((.(((....))).)))..(((......)))....))))))))..)))))))))))).)))..))))))).)))))))))))))...	-61	43	20	87	136	38	4	32.2	1.3
357	5'	490	GAAAAAAGCCTTAATTCGTCGGCC	PC-5p-43779_82	gp4a	scf0513148	-	769452	769715	5'	aatggacttatagccgacGAAAAAAGCCTTAATTCGTCGGCTaaagtttttattttttttaaaataagttttagccgacgaaatatgctttaattcgtcggctaaatcccta	28	41	25	35	8249	PC-5p-43779_82	GAAAAAAGCCTTAATTCGTCGGCC	24	...(((....(((((((((((.(((((..((.((((((((((((((..((((((((....)))))))))))))))))))))).)).)))))..)))))))))))..)))...	-49	43	20	100	106	4	5	33	1.3
358	5'	491	CCTTATAATGAGGATCAAGTGACA	PC-5p-437266_9	gp4a	scf0513060	-	96093	96356	5'	agcttctaacgaggaCCTTATAATGAGGATCAAGTGAGAactttcaaatgaatggttggattacatgcacataggaatttaaaaatatcaattAAAAGTTAAAACATTCATCCAACCattcatttgaaagtcctcacttagtcctcattataaggtcct	21	30	19	25	5995	PC-5p-437266_9	CCTTATAATGAGGATCAAGTGACA	24	...........((((((((((((((((((..(((((((.((((((((((((((((((((((...(((.....................................)))..)))))))))))))))))))))).)))))))..))))))))))))))))))	-74.674	50	21	100	148	37	3	32.7	1.4
359	5'	492	AGTGATGTAGAACGACTTGCAGAA	PC-5p-436723_9	gp4a	scf0513194	+	2371008	2371271	5'	ctgtACTGATGTAGAACGACTTGCAGAAgagtttgaggagcagctggaaaaataatacttagaataataggaaacttatacttgcttatgacgttgattttttccagctgctcctcgaactcttctgcaagttgttctacatcatgta	14	16	13	14	3346	PC-5p-436723_9	AGTGATGTAGAACGACTTGCAGAA	24	...(((((((((((((((((((((((((((((((((((((((((((((((((.....((((......)))).((((((((......))))).)))...)))))))))))))))))))))))))))))))))))))))))))))).)))	-88	49	24	100	145	46	1	37.8	1.6
360	5'	493	TGAAATGAGGAATGAGGGGTTTA	PC-5p-434956_9	gp4a	scf0512952	-	162320	162582	5'	atgagctaataaaaaagattgtcatTGAAATGAGAAATGAGGGGTTTAaattaatactaaatggatattttttaaaatataaaagaagtttataaaagtagaccgtcccgtttctcgttttcct	10	5	9	4	7533	PC-5p-434956_9	TGAAATGAGGAATGAGGGGTTTA	23	..........................(((((((((((((.((((((((..(((..(((......((((((....))))))......)))...)))...))))))..)))))))))))))))...	-24	33	21	95	95	4	5	26.6	0.7
361	5'	494	AGAGCTCGGGGCATAATCTGATGA	PC-5p-430425_9	gp4a	scf0513073	-	869158	869421	5'	tccaattgggacgttgaaatttaatgtcgtgtgatgacgtttttgggggttaagaagctaaattaccagaaaaacaAGAGCTCGGGGGATAATCTGATGAaattgaaagtttagggactaacatgaagtcacctctAAACTACAATGGGGTAAACTGAATttaattcttattattatccaccgggtac	15	13	13	11	7947	PC-5p-430425_9	AGAGCTCGGGGCATAATCTGATGA	24	.....(((.((((((((...))))))))...........(((((((..(((.((...)).)))..)))))))..)))..((((((.(((((((..(((((((((((..((((((.((((.......))))(((((...........)))))...)))))))))))).)))))))))))).))))))..	-44.8	30	19	87	107	40	4	37.2	0.6
362	5'	495	AAATCATGATCAATCATCGTTGGA	PC-5p-428149_9	gp4a	scf0513134	-	390586	390849	5'	ttaacagagattatgttggtgttcacatgatcacctaatgactaaatAAATCATGATCAATCATTGTTGGAtgtaaattgttttgtttttcatcaTTGGATTTACATCAAACAGTGATTgaccatgatttatttggtcaagtgaccatgtgaacactactgtgtgttagtatgttagtct	9	18	8	15	7882	PC-5p-428149_9	AAATCATGATCAATCATCGTTGGA	24	((((((.....((..((((((((((((((.((((....(((((((((((((((((.((((((((((((.((((((((((....((........))...)))))))))).)))))))))))).))))))))))))))))).)))).)))))))))))))..)..))......))))))...	-76.4	67	22	100	177	8	8	31.7	1.3
363	5'	496	ACGGGACGGGACGGGCCTGACGG	PC-5p-425080_9	gp4a	scf0513013	+	171610	171872	5'	tactttatattttacACGGGACGGGACGGGCCTGACGGgccttaacttttcagtcccgcgtcccgttccgttgtttttctacgggacgggcctagtgtttttaaacatagatctcgtcccatct	18	22	16	19	8116	PC-5p-425080_9	ACGGGACGGGACGGGCCTGACGG	23	.............(((((((((((((((((.((((..((......))..)))).)))..)))))))))))).))........((((((((.(((.((((....)))))))..))))))))....	-51.4	23	20	100	61	6	4	50	0.8
364	5'	497	TGGTCAATCACCGTTGGATGTTA	PC-5p-422846_9	gp4a	scf0513127	-	1006528	1006790	5'	tctgcggtggtgttcacatggtcacttagtgaccaaggaaatcaTGGTCAATCACCGTTGGATGTAAatacaagggtggaaacaaacaattaactttaaaaataatacttcccaaccttggatttACATCCAACGGTGATTGACCATGAtttccttggtcagtaggtgaccatgtgaacaccactgt	3	9	2	8	2909	PC-5p-422846_9	TGGTCAATCACCGTTGGATGTTA	23	...(((((((((((((((((((((((((.((((((((((((((((((((((((((((((((((((((((.(((((..((((...........................))))...))))).)))))))))))))))))))))))))))))))))))))))).)))))))))))))))))))))))))	-131.3	74	23	100	184	27	3	41.2	1.7
365	5'	498	AGCGGGACGGAACGGGATAGGTT	PC-5p-422627_9	gp4a	scf0513117	-	159333	159595	5'	cccgaaagttAGCGGGACGGGACGGGATAGGTTttgaaaatggcaatcccgtcccgtcccgtcccgtccc	14	14	12	11	3630	PC-5p-422627_9	AGCGGGACGGAACGGGATAGGTT	23	...........(((((((((((((((((.((..(((.......)))..)))))))))))))))))))...	-42.2	22	19	95	56	7	2	61.4	1
366	5'	499	AGTTTAACTGAGAAAATTGACGGA	PC-5p-410139_9	gp4a	scf0512939	-	61098	61361	5'	tgtccttaaagtcacgatttttcatccaaatggtcattccgtcaatttttttctattagaatattcaagtgtccattaaagacattgtaatttttaatggccccacgtccgcAGTTTAACTGAGAAAATTGACAGAATGACCATttgaatgaaaaatcattaatttaaggaccattaagattaaaataaaaccacaaagactgaacaaatgttgatttcaaaccagaaggactatacagtattttacccttttattttagt	3	2	3	2	7112	PC-5p-410139_9	AGTTTAACTGAGAAAATTGACGGA	24	.(((((((((.....((((((((((.(((((((((((((.(((((((((((.(..(((((........(((.((((((((((........))))))))))...)))........)))))..)))))))))))).))))))))))))).)))))))))).....))))))))).......((((((((((((....((((((((........(((....))).((....))......)))).))))....))))))))))))	-77.7	49	27	93	171	54	5	30.3	1
367	5'	500	TTAATTTAAAGATCGTTAAGGTAT	PC-5p-405163_9	gp4a	scf0513162	-	2046804	2047067	5'	tcaaaaagtacgtattttcttaatttgacccatttttcgatcatattttatcatcttaaccgttcacactgtaggtatatatgagtagatcatctttacaagttttcagTTAATTTAGAGATCGTTAAGGTATcgaaaatgaattaattcaatgaacgaattaAAACTATTCAACCTGAACCGTTCatgtttttagttataaatcatatctttgaatgccttaacgattataaatttgactgaaaatttata	24	26	22	22	7255	PC-5p-405163_9	TTAATTTAAAGATCGTTAAGGTAT	24	((((((((..........)))..)))))..........((((.(((....((((....(((...(.....)..)))....)))))))))))........((((((((((((((((((..((((((((((((((((((.((((.(((((((.......)))))))(((((...(((.((((...)))).)))..))))).....))))...)))).)))))))))))))).)))).))))))))))))))...	-52.8	40	22	100	150	61	4	26.6	0.8
368	5'	501	GTGGGGAGTGGAGAGACGTTGTAG	PC-5p-402105_9	gp4a	scf0513049	+	180793	181056	5'	catgtttggcaacaagggagactcttttaaatgagtataggtagttccgaatcgtctctgagaccttctatcatagagacatcaaaagagcccccctcaatctttGTGGGGAGTGGAGAGACGTTGTAGcgagccaacgacattgttaaattataggcttccatgtcttttgatggaagcctagttctacacttcactggctcgctgtaatgtctctccactccccacaaagatcgaggggtta	15	14	14	12	4522	PC-5p-402105_9	GTGGGGAGTGGAGAGACGTTGTAG	24	...((((((.(((.......((((........)))).......))))))))).((((((..((.......))..))))))............((((((.((((((((((((((((((((((((((..(((((((((..((...(((..(((..(((((((((((........))))))))))))))..)))..))..)))))))))..)))))))))))))))))))))))))).))))))...	-122.4	60	30	100	149	8	6	45.5	1.1
369	5'	502	ATATGAGGCAGAGAAGGTGGATGG	PC-5p-398804_9	gp4a	scf0513121	-	1014491	1014754	5'	tttatggagccaagtgtcagatttttaccgatcacaagagtcttcgttatgtgtttactcaaagagagttaaATATGAGGCAGAGGAGGTGGATGGagttgatcaatgattatgattgcactattgagtatcatcctgggaaagctaatgtggtagcggatGCTCTTAGTCGAAATCCCACCATAtctttgtctcatattagg	12	10	11	8	5155	PC-5p-398804_9	ATATGAGGCAGAGAAGGTGGATGG	24	...((((((.....(((..((((......))))))).....)))))).........((((.....))))..(((((((((((((((..((((.(((...(((((...)))))...(((.((((..(((((((.((....))..((((......)))).))))))).)))))))....))))))).)))))))))))))))...	-53.8	22	21	100	129	81	2	39.9	0.7
370	5'	503	ATCTAGATTGGTGACACATGC	PC-5p-398405_9	gp4a	scf0513170	-	4862338	4862598	5'	actaagaattcaaatttgccaatcactttctacttgatcaccccaataaccactATCTAGATTGGTGACACATGCtcatttttttatcaacaataaagtaaaacaatttgaagagacatatgttaccaatctagatggtagttattggggtggtcaagtaaatgtgattggcaaatttgaatcctttga	16	10	15	8	7911	PC-5p-398405_9	ATCTAGATTGGTGACACATGC	21	...(((.(((((((((((((((((((....((((((((((((((((((((.(((((((((((((((((((.(((((((((.((((((..........)))))).))).....))).))).))))))))))))))))))).))))))))))))))))))))...))))))))))))))))))).)))...	-98.9	76	20	100	183	10	7	32.8	1.6
371	5'	504	AGGGACGTGCGTACTTTAAGGACA	PC-5p-39787_90	gp4a	scf0513188	-	60	323	5'	cgtcggcgccggacggtggcgaacggAGGGACGTGCGTACTTTAAGGACAgtgcgcacgtgcgcttcatatcgttttcggatatatatatatatacagtcgggatcagaggcagacgtccgcacgcccttaaagtgcggacgtccctccgttctccactgtacggctccg	78	63	71	53	6301	PC-5p-39787_90	AGGGACGTGCGTACTTTAAGGACA	24	...(((.((((.(((((((.((((((((((((((.((((((((((((...(((((.((((..(((((.......(..(((...((((....))))...)))..)...)))))..)))).)))))..)))))))))))).)))))))))))))).))))))).)))).)))	-99.6	62	20	100	167	4	10	57.6	1
372	5'	505	TGAAACTTCGGAAGGCATCCA	PC-5p-39307_92	gp4a	scf0513132	-	1175749	1176009	5'	gttgaaaaactTGAAACTTCGGAAGGCATCCAtgttaaatcttcggtggatgcaatactatcagaactagtgaaagtctgaagattgctaaactttagcctggcatgGATACCTTTCGAAGTTTCAATtttttcgct	32	19	29	16	7967	PC-5p-39307_92	TGAAACTTCGGAAGGCATCCA	21	...((((((.((((((((((((((((.(((((((..(...((..(((....(((((.((.(((((.((......))))))))))))))...)))..))..)..))))))).)))))))))))))))).))))))...	-55.7	49	20	100	131	6	9	38	1.1
373	5'	506	AGGACTTTCGAATGAACGGTTGGA	PC-5p-38983_92	gp4a	scf0513157	-	346749	347012	5'	catgcatgggagagcttttaacgaggaccttataatgaggaccaagtgAGGACTTTCAAATGAACGGTTGGAtcaaggttttgacttttaattgatattttctaattcccatGTGCATATCATCTAACCATTCATTtgaaagttctcacttgatccttattataaggtcttcattggaagctctccctcgcg	40	68	36	57	6260	PC-5p-38983_92	AGGACTTTCGAATGAACGGTTGGA	24	...((..((((((((((..((.(((((((((((((((((((.((((((((((((((((((((((.(((((((..(((((....)))))....((((((..................))))))))))))).)))))))))))))))))))))).))))))))))))))))))).))..))))))))))..)).	-101.8	62	23	100	188	50	5	38.5	1.4
374	5'	507	GCCAAATCGGTGATCGTTAAGGT	PC-5p-37605_96	gp4a	scf0513090	+	338929	339191	5'	aggactagttgaggacttttcggtttatggtttaaaaaacctatttttcgatcacatcttggcatctcatccgtttagtttttaggtctacatgattaaatcattcttacaaattttcaGCCAAATCGGTGATCGTTAAGGTaacaaactagatcaaattaatggacaaaccaaatctgtcaaacatgaaccgttcaagttcataattagtaaatcacatttatgaatgctttaacgattttcattatggctgaaaatttac	61	73	56	62	2748	PC-5p-37605_96	GCCAAATCGGTGATCGTTAAGGT	23	.(((((...(((..(((...(((.....(((((...)))))........(((..(.....)..)))....)))...)))..))))))))..(((((...)))))......((((((((((((((((.(..(((((((((((((....(((((............((((.........))))....((((((.......))))))..)))))...(((......))).)))))))))))))..)))).)))))))))))))..	-57.9	30	21	85	150	84	3	31.7	0.7
375	5'	508	AGCTAGATTGGTGATCGTTAAGGT	PC-5p-375182_10	gp4a	scf0513074	-	345593	345856	5'	atttattcaaaaggtacggatttggccaatagaaccgtttttcgatcatagccaactagtatctagatatatatggcatgatcatctctgcaaaatttcAGCTAAATTGGTGATCGTTAAGGTatcgaagctATATGATTACAATGAGCGAACCCAatctgttcaacccgaaccgttcgtgtaattcatagttttgaattatttaatgattatcaatttggctgaaattttgtagagatgatc	11	16	10	13	4781	PC-5p-375182_10	AGCTAGATTGGTGATCGTTAAGGT	24	...........((((((....(((((.....(((......))).......)))))...))))))...............((((((((((((((((((((((((((((((((((((((((((...((((((((((..(((((((.((((((..........((((.....))))))))))))))))).))))))))))....))))))))))))))))))))))))))))))))))))))))))	-94.6	69	22	100	164	5	4	34.2	1.1
376	5'	509	AATGAACGGTTGGATGATGTGCAT	PC-5p-37129_97	gp4a	scf0513061	+	854011	854274	5'	agggagaacttttaatgaggaccaagttaggacttttgAATGAACGGTTGGATGATGTGGATgttggaaattgaaaatatcaactaaaacttaaacCACTCATCTAACCGTTCATTCAAAcgttctcacgtggttcccattataaggttctcatt	212	204	194	173	3963	PC-5p-37129_97	AATGAACGGTTGGATGATGTGCAT	24	...((((((((((((((.((((((.((.(((((.(((((((((((((((((((((.((((..(((.....((((.....))))....))).....))))))))))))))))))))))))).))))).)).)))))).))))).)))))))))...	-72	59	21	100	149	5	8	36.8	1.3
377	5'	510	TTATAATGAGGACTAAGTGAAGAC	PC-5p-365129_10	gp4a	scf0513110	+	224089	224352	5'	aatgaggaccTTATAATGAGGACTAAGTGAGGACtttcaaataaacagttggattacatgcacatgggaatttaaaaatatcaattaaaagttaaaacattgatcaaAGCGTACATTTGAAAGTCCTCACTtaatcctcataataaggtcatca	11	13	10	11	7909	PC-5p-365129_10	TTATAATGAGGACTAAGTGAAGAC	24	..(((.((((((((.(((((((.(((((((((((((((((((..((..((..(((.(((....)))..)))..))....((((((.............))))))......))..))))))))))))))))))).))))))).)))))))).)))	-58.6	39	22	100	152	64	4	31.2	1.2
378	5'	511	AGCTAAATTTGTGATCGTTAAGGT	PC-5p-358816_10	gp4a	scf0513096	-	251943	252206	5'	attcaaaaggtacgtattttgccaatagaactacttttcggtcatagttttcgatcatagccaattagtatctaggtatatatgacatgatcatctctacaaaatttcAGCTAAATTAGTGATCGTTAAGGTGTCGAAactatatggttacaatgagcgaaccaaattgttcaaccggaactgttcgtgtaatccacagttttgaataccttaatgattatcaaattggctgaaattttgtagacatgatct	14	18	13	15	7231	PC-5p-358816_10	AGCTAAATTTGTGATCGTTAAGGT	24	.........((.(((((..((((..((((..((((....((..((..((...))..))..))....)))))))))))).)))))))..((((((.(((((((((((((((((((.((..((((((((((((((((((((((...((((((((.((((((.........((((.....))))))))))))))).))).))))))).)))))))))))))))..)).))))))))))))))))))).)))))).	-88.4	67	27	100	163	5	8	33.3	1.1
379	5'	512	TTTTAGCTAATTTGGTGATCGT	PC-5p-357275_10	gp4a	scf0513176	+	714265	714526	5'	tctctgcaaaaTTTTAGCTAATTTGGTGATCGTtaaggctcttaaaatcgaaaaacaaatcttacggactgaattctgtccgattcaggtatataacagaaaaacgcaagtttgaggaccttaacgatccccaaattggctaaaattttgcag	12	12	11	10	6471	PC-5p-357275_10	TTTTAGCTAATTTGGTGATCGT	22	...(((((((((((((((((((((((.(((((((((((..(((((.............((((..(((((........)))))....)))).............((....)))))))..))))))))))).)))))))))))))))))))))))	-66.5	39	21	100	150	66	2	35.9	1.2
380	5'	513	CGGAAAACTGGAATTAGGCAT	PC-5p-346356_11	gp4a	scf0513179	-	713409	713669	5'	agcggactccagcagcttccccgaccactttccatccccggtgagtccgccgaattccagttttccggctagattgactttgtttaaagttttgggtgatctggcCGGAAAACTGGAATTAGGCAGACTCGCCGGGGAGGGaaagtggtcggggacgctgttggagtccgctggggtggaggcgcgccctcgctggtgccgtccagactttaaggcagtgcggacgtccgtatctgaaacggactgtatatatatatattt	17	14	16	12	4559	PC-5p-346356_11	CGGAAAACTGGAATTAGGCAT	21	((((((((((((((((.((((((((((((((((.(((((((((((((.(((.(((((((((((((((((((((((((((((....))))))......))))))))))))))))))))))).))).))))))))))))).)))))))))))))))).)))))))))))))))).(((((......))))).(((...((((.............))))..)))...((((((.......)))))).................	-171.4	77	33	100	172	4	5	55.6	1.2
381	5'	514	TTGACCAAGAGATTCATGGTT	PC-5p-345020_11	gp4a	scf0513044	-	277753	278013	5'	aagtagtgttcacatggtcagtcaTTGACCAAGAGATTCATGGTCagtcaccattagattaacattcaagggttgagaacaaaacaactctactaaaaaataattctccccatccttggatttaaatccaatGGTGACTGACCACGAATCTCTTGGtcagtcat	7	14	6	11	3463	PC-5p-345020_11	TTGACCAAGAGATTCATGGTT	21	.......................((((((((((((((((.(((((((((((((((.((((...((((((((((.(((((........................)))))...))))))))))...)))).))))))))))))))).))))))))))))))))...	-70.1	50	20	100	138	24	4	38.4	1.1
382	5'	515	AGGTTGGATCTAGTAGGAGGCAAC	PC-5p-338570_11	gp4a	scf0513005	-	347241	347504	5'	ctgcagagttcAGGTTGGATCTAGTAGGAGGCAAGgcatagtcacccgcatttccaccacctttcatcagtaggttacctatttaacctatcagtgttcttcttgcttcctctagtgtctagtagctctgatt	16	11	15	9	2436	PC-5p-338570_11	AGGTTGGATCTAGTAGGAGGCAAC	24	...(((((((....((((((((((.(((((((((((....((.....))...............(((..((((((((......))))))))..)))....))))))))))))))).)))))).)))))))...	-42.1	28	20	100	127	64	3	45.1	0.7
383	5'	516	TTGTGGTCTTGTCTCTTCCAAT	PC-5p-33850_107	gp4a	scf0513113	-	286491	286752	5'	ttggaaaaccctaattcgactggaaaaagaaagaccgcaaagaagcccaggactttcgccgcccctttcttcacagaaaggctggctcttggcgcccgggaaatcctTTGCGGTCTTGTCTCTTCCAATtcgaattcgggtttttttgctcccacaatgagaggtctttctattctatacacttgatatgagcccctttttgtttgttagattttggtttaTTTGCACTTGTTGGGTTTGTAgaagaa	64	79	59	67	5880	PC-5p-33850_107	TTGTGGTCTTGTCTCTTCCAAT	22	...((((((((.(((((((.(((((..(((((((((((((((...(((.((.....((((((((((((((....)))))))..)))....)))))).))).....)))))))))))).))).)))))..))))))).))))))))...(((.(.....).)))....((((..((((((.(((..(((((((((....((((.....))))....)))))))........))..))).))))))))))	-85.2	54	18	100	142	4	9	44	0.8
384	5'	517	AGCTAAATTGGTGATCGTTAAGG	PC-5p-334754_11	gp4a	scf0513075	+	756585	756847	5'	atgatcatctttgcaaaatttcAGCTAAATTGGTGATCGTTAAGGtatcgaaactatatgattataatgaacgaaccaaatctgttcaacaggaaccgttcgtgtaattcacagttttgaataccttactgattatcaatttggctgaaattttgtagagatgat	14	14	12	12	7078	PC-5p-334754_11	AGCTAAATTGGTGATCGTTAAGG	23	...(((((((((((((((((((((((((((((((((((..(((((((((((((((....(((((((.((((((.......((((.....))))...)))))))))))))...))))))).))))))))..)))))))))))))))))))))))))))))))))))	-76.6	67	21	100	162	5	5	32.1	1.4
385	5'	518	ATCTAATTGGATGATCGTTTGGGT	PC-5p-334527_11	gp4a	scf0513008	+	631360	631623	5'	tgttttgaaattaaagtgtgaagttttttatttgactcattttttgatcatttctacatctacaccgtttagtttgtagaacttaatgcatagatcacttatgtaaagttttATCTAATTTGATGATCGTTTGGGTtttcgtaatcgttatttacacaaacggttagacagatttatggtccgttcattaatttaatcaaattcggtgccttaacgatcATCAATCTGGATGAAAGTTTGCAAgattgatctatac	16	16	15	14	5035	PC-5p-334527_11	ATCTAATTGGATGATCGTTTGGGT	24	.((((((((((((((..(((.((.........(((.(((.....)))))).........)).)))..)))))))).)))))).......((((((((.(..((((((.(((((((((..((((((((((((..(((..(((((((((((.........))))))))...(((((.((((.....)))).))))).........))).)))..))))))))))))..))))))))).))))))..).))))))))..	-71.2	42	20	100	165	62	6	30.1	0.9
386	5'	519	GCTAGGTTGTGGGCAATTAGGCGG	PC-5p-327219_11	gp4a	scf0513148	+	557583	557846	5'	gtctaaacacggccgcttaattgctacaacaatctgcctcgtttttcttctaggcttttgtGCTAGGTTGTGGGCAATTAAGCGGccgtgtttagcccgcctaggctactaagctctcttgttaattttttttttttgttgttgtgtggtgggcCGGGGTTGATATTGTGGGCAGCATgagagtttaa	9	15	8	13	4723	PC-5p-327219_11	GCTAGGTTGTGGGCAATTAGGCGG	24	..(((((((((((((((((((((((.((.((((((((((............)))).........)))))))))))))))))))))))))))))))...((....))...(((((((((.((((............(..(..(...)..)..).(((..(......)..)))..)))).))))))))).	-66.8	35	21	100	93	12	3	45.2	0.8
387	5'	520	TTGTTGATCGTTAAGGTTTTC	PC-5p-325656_11	gp4a	scf0513192	+	888820	889080	5'	taagtcatttatagggatagggcattacaccaacttcccgattataattttacatctccaccgttcatatcttaggtctatatgagtagatcacttctacaaaatttcatatgatTTGGTGATCGTTAAGGTTTTCaaaagtttgatttagttttaatgatcttgaacggtccagcttatgtcaaactaaaaccgttgaaggtcattaaaactaaaTTGAACTTTTGAAAGCCTTAACGAtcaccaaatcatatga	9	20	8	17	7436	PC-5p-325656_11	TTGTTGATCGTTAAGGTTTTC	21	....((((.....((((..((........))....))))....................(((............)))....))))(((((.....)))))......(((((((((((((((((((((((((((((((((((((..(((((((((((((((((((.((((((....................)))))).)))))))))))))))))))..)))))))))))))))))))))))))))))))))))))	-108.1	62	21	100	150	20	2	32.4	1.3
388	5'	521	TTACAATGAGGACCAAGTGAGGAC	PC-5p-325515_11	gp4a	scf0513177	-	897045	897308	5'	gtatatatatgaagggagagctttcaatgaggaccTTACAATGAGGACCAAGTGAGGACtttcaaatgaatagttggatcaaaattttgacttttaattgatattttataattctcatgtgcatatcatccaactattcatttgaaagtcctcacttggtcctcattataaggtcctca	7	16	6	14	4848	PC-5p-325515_11	TTACAATGAGGACCAAGTGAGGAC	24	.........((((((.....))))))..((((((((((.(((((((((((((((((((((((((((((((((((((((((((....))))........((((((..((((.......)))).))))))))))))))))))))))))))))))))))))))))))))).)))))))))).	-94.7	49	23	100	150	50	1	33.5	1.6
389	5'	522	AAAATACACTATAATTCGTCGGCT	PC-5p-325013_11	gp4a	scf0512076	+	582	845	5'	acAAAATACACTATAATTCGTCGGCTaagattgttttagccgacgaattatggtgtatttcg	12	4	11	3	7206	PC-5p-325013_11	AAAATACACTATAATTCGTCGGCT	24	...(((((((((((((((((((((((((((...)))))))))))))))))))))))))))..	-37.8	27	23	95	57	3	0	35.5	1.7
390	5'	523	AATTTAGTGATCGTTAAGGTGTCG	PC-5p-322974_11	gp4a	scf0513194	-	1631683	1631946	5'	aacatatatgagagatgggggattacaccaacttttttattatatttttgaatttccaccattcagtttgttggtccttatatatagatcaattatgcaaattttcagccAATTTAGTGATTGTTAAGGTGTCGAACAAGATTAAATCAAtgaacgaccaaatctgccaaacctgaaccgttcatacttttaattataaatcgttgttttgaacgccttaacgattaccaaaatttctgaaaatttacataagt	15	12	13	10	6502	PC-5p-322974_11	AATTTAGTGATCGTTAAGGTGTCG	24	...(((((((((.(((.((........))..................((((((.......)))))).......)))))))))))).......(((((.((((((((((..(((((.((((((((((((((((((((((((((((((...(((((((......................)))))))...)))))))........))).)))).))))))))))))))))..))))).)))))))))).)))))..	-59.7	57	36	100	160	22	7	30.3	0.8
391	5'	524	TGAGGATTAAGTGAAGACTTTCAA	PC-5p-321373_11	gp4a	scf0513110	-	224195	224458	5'	agcttctaatgatgaccttattaTGAGGATTAAGTGAGGACTTTCAAatgtacgctttgatcaatgttttaacttttaattgatatttttaaattcccatgtgcatgtAATCCAACTGTTTATTTGAAAGTCctcacttagtcctcattataaggtcctcattagaa	8	9	7	7	6099	PC-5p-321373_11	TGAGGATTAAGTGAAGACTTTCAA	24	...(((((((((.((((((((.(((((((((((((((((((((((((((..(((....(((..((((.......(((((.........))))).........))))...)))....)))..))))))))))))))))))))))))))).)))))))).)))))))))	-70.6	54	24	100	164	35	5	31.1	1.4
392	5'	525	TTCAGCTAAATCAGTGATCGTTAA	PC-5p-320816_11	gp4a	scf0512978	+	691050	691313	5'	atttagatatatatgacataatcatctatgcaagatTTCAGCTAAATCAGTGATCGTTAAtatatcaaacctatatgattacaatgagcgaactaaatatgttcaacccgaaccgtttgtgtaattcacagttttgaacaccttaattattatcaatttggctgaaattttgtagtaatg	16	17	15	14	6167	PC-5p-320816_11	TTCAGCTAAATCAGTGATCGTTAA	24	......................(((...(((((((((((((((((((..(((((..((((....(((((.((....((((((.(..((((..........((((.....))))))))..)))))))...)).))))).....))))..)))))..)))))))))))))))))))...)))	-41.8	53	20	100	158	5	9	28.9	0.8
393	5'	526	AGCTAAATTGATGATCGTTAA	PC-5p-318693_12	gp4a	scf0513092	-	191385	191645	5'	atattttctcatcttaaccattcacattgtagatatatatgagaatatcatctctacaaatttttAGCTAAATTGATAATCGTTAAggtatcgAAACTATATGATTACAATGAAcgaaccaaatctgttcaacaggaaacgttcgtgtaattcataattttgaataccttaatgattatcaatttggctaaaattttgtaaagatg	6	16	5	13	2637	PC-5p-318693_12	AGCTAAATTGATGATCGTTAA	21	.....(((((((.........((........)).....)))))))...(((((.((((((.(((((((((((((((((((((((((((((((((((...((((((((((.((((((.......((((.....))))...))))))))))).))))).))))).)))))))))))))))))))))))))))))).)))))).)))))	-73.3	66	21	100	158	5	7	26.7	1.3
394	5'	527	GCTAAATTAGTGATCGTTAAGGTA	PC-5p-318018_12	gp4a	scf0513170	-	2598361	2598624	5'	ccaatagaactacttttcggtcatatttttcgatcatagccaactagtatctagatatatataacatgatcatctctgtaaaatttcaGCTAAATTAGTGATCGTTAAGGTAtcgaaactatatgattacaatgaacgaaccaaatctgttcaacagaaaccattcgtgtaattcacaagtttgactaccttaatgattatcaatttgactaaaattttgtagagataatct	25	29	23	24	6976	PC-5p-318018_12	GCTAAATTAGTGATCGTTAAGGTA	24	....((((..((((....((..(((((....))).))..))....))))))))..............(((.((((((..(((((((.((..(((((..((((((((((((((((.(((((....((((((.....(((((.....((((.....)))).....)))))))))))....))))))).))))))))))))))..)))))..)).)))))))..)))))).))).	-58.2	59	20	100	164	5	10	29.7	0.8
395	5'	528	AGCCAATTTAGTGATCGTTAAGGT	PC-5p-31425_115	gp4a	scf0513155	-	55958	56221	5'	gtagatcatctctgcaaaatttcAGCCAATTTAGTGATCGTTAAGGCccttaaactcgaaaaacaaattgacGGACTGAATTCTGTCTGGTTGTGTTCataccagaaaaacttgagtttgagggtcttaatgatcaccaaattggctgaaattttgtagagatgatc	37	40	34	33	5506	PC-5p-31425_115	AGCCAATTTAGTGATCGTTAAGGT	24	...(((((((((((((((((((((((((((((.((((((((((((((((((((((((((...((((...((((((......))))))...)))).(((......)))....)))))))))))))))))))))))))).)))))))))))))))))))))))))))))	-97.8	55	23	100	164	52	1	37.1	1.6
396	5'	529	GTCTCTCCCGGACGATGTGGGACG	PC-5p-311933_12	gp4a	scf0513127	+	685673	685936	5'	atataagcataacaacttGTCTCTCCCGGGCGATGTGGGACGggtgtacctactagcttgcctgcccacatcgcccgggggagacaaggtgttgtgcttagct	31	42	28	36	7390	PC-5p-311933_12	GTCTCTCCCGGACGATGTGGGACG	24	...(((((((((((.((((((((((((((((((((((((.(((((((........))..))))))))))))))))))))))))))))).)))))))))))...	-75.3	42	23	100	97	8	3	55.3	1.3
397	5'	530	CACGTCAGACTGTCATATGGTCAT	PC-5p-31144_116	gp4a	scf0513163	-	736096	736359	5'	taattttcgaaagccacaaagaattgaaagaataatagaaatcaaaataaaaataacccgaaaaataatttttcctttttaaaatagaaatccaaatttttgagatgttacaaaacgacCACGTCAGACTGTCACATGGTCATTcgggaacactgaaaaatttctccatattagcatgatcatttgcaatcctgcaatttacgagaaatttttcaatgctcccgaaggaccacgtgacagtctgacgtggtcctctcttccca	57	93	52	79	3957	PC-5p-31144_116	CACGTCAGACTGTCATATGGTCAT	24	..................((((..........(((((....((((((............((((((...)))))).((((((...)))))).......))))))..)))))......(((((((((((((((((((.(((((.(((((((.((.(((((((((((((...(((.(((.(((........))).))))))....))))))))))))).)).))))))).))))).)))))))))))))))))))...))))....	-88.7	55	23	100	136	8	7	34.6	1
398	5'	531	TGGATTTGCTTAGATGACTTCTAA	PC-5p-310065_12	gp4a	scf0513160	-	1997400	1997663	5'	ttaccgaatttgatttttctacttagatttatgttgttTGGATTTGCTTAGATGACTTCTAAtcgttgaattgagtacaatataagaccagcatgtcatccttatgttatctttacttcatctaatgattataagacatctaagtaaatccaaacaacttaaatccaaacagagaatttgga	21	27	19	22	2625	PC-5p-310065_12	TGGATTTGCTTAGATGACTTCTAA	24	...((((((((......(((..((.((((((.((((((((((((((((((((((.(((.((((((((..((..((((......((((..((((((.......)))))).))))))))..))..)))))))).))).)))))))))))))))))))))).)))))).))..))))))))))).	-62.6	68	22	100	178	7	10	29.1	1.2
399	5'	532	GTTGTGGAGTTATGAAGATGT	PC-5p-308756_12	gp4a	scf0513190	-	2960736	2960996	5'	ctaaagaacctggaaaacgcagtagGTTGTGGAGTTATGAAGATGTtaatcgtgtattgactcaaaatacggtgagatattttatcatgatcattttctagctcttttccatgttata	16	20	15	17	3485	PC-5p-308756_12	GTTGTGGAGTTATGAAGATGT	21	......(((.(((((((.((..((((..(((..((((((((((((((.(((((((.(((...))).)))))))..)))))))..))))))))))..))))))..))))))).)))...	-30	43	17	100	109	3	8	33.9	0.7
400	5'	533	CAGAGTTGTAATATATTGATA	PC-5p-30712_118	gp4a	scf0513131	+	1429850	1430110	5'	gtcgtattccatggataatcaaaggctccatggttgatcttCAGAGTTGTAATATATTGATAaatgcatgttgcaagggtggagaggtcgataaggccaacacgattttcagtatattaccctttgcttttatcaatatgctacaactatgaacatccactatggaactagttccaaataca	36	55	33	47	2451	PC-5p-30712_118	CAGAGTTGTAATATATTGATA	21	...(((((...((((.......((..((((((((.(((.((((.(((((((..(((((((((((.(((......(((((((....((((.....))))...((........))....)))))))))).)))))))))))..))))))).)))).))).)))))))).))...))))))))).	-59.9	54	18	100	178	36	9	37.4	0.9
401	5'	534	TAGGGACTGTATATATATATATA	PC-5p-305481_12	gp4a	scf0513156	+	292311	292573	5'	tctagaTAGGGACTGTATATATATATATAtatatatatatatataaagatttctatccat	34	36	31	30	3241	PC-5p-305481_12	TAGGGACTGTATATATATATATA	23	....(((((..(((.(((((((((((((....))))))))))))).)).)..)))))...	-19.5	21	19	95	53	4	3	18.3	1.8
402	5'	535	TGGATTGTAATTTAGGGTGTGTA	PC-5p-304079_12	gp4a	scf0513168	-	3754377	3754639	5'	atttgactataaaattaggagggtgaaatttacacaccttagattacaatccacactacacatcttaaattacaatcaacaattaaaagtaggtcagggtgtgTGGATTGTAATTTTGGGTGTGTAaatttcattcctaaaaaattatggttactcgttctaactcttaattgactAAGTACATAACGTAAACAACAACAaaaattacatgataaaactgttagaacaactatggactt	17	9	16	8	4208	PC-5p-304079_12	TGGATTGTAATTTAGGGTGTGTA	23	...(((((((((..((((((..((((((((((((((((..((((((((((((((((.....(((((...((((...............))))...)))))))))))))))))))))..))))))))))))))))))))))....)))))))))...((((((((.((((......))))........((((.............))))...........))))))))............	-71.8	56	21	100	150	15	5	29.7	1
403	5'	536	TTTGATTGCAATGTAAGATCACGT	PC-5p-301099_12	gp4a	scf0512959	+	257715	257978	5'	tctaaaTTTGATTGGAATGTAAGATCACGTctgtcacgtggtcctcccatagcagttaaaaat	8	7	7	6	6656	PC-5p-301099_12	TTTGATTGCAATGTAAGATCACGT	24	......((((((((..(((..(((((((((.....))))))).))..)))..))))))))...	-16.5	20	20	100	54	5	3	38.1	0.7
404	5'	537	AGCCAAATTGGAGATCGTTAAGGC	PC-5p-297509_12	gp4a	scf0513087	-	245614	245877	5'	atcatttcttaaaaaaattAGCCAAATTGGAGATCGTTAAGGTttcgaactagcttaaatcaatggacggatcaaatctgtcaaACCTGAACCGTTCATGCAAATTGCaattttgagcatcttaatgatcaccaatttggatgaaattttgaagaagtaat	15	17	13	14	5068	PC-5p-297509_12	AGCCAAATTGGAGATCGTTAAGGC	24	...(((((((.((((..(((.(((((((((.((((((((((((((((((...((........((((((((.(((.............))).)))))))).......))...)))))).)))))))))))).))))))))).)))..)))).)))))))...	-52.4	43	22	100	155	52	6	32.3	1
405	5'	538	AAGTGGAAGTGTGGATTGTAAAAT	PC-5p-294306_12	gp4a	scf0513104	-	922302	922565	5'	agatgaaatttacatttcttattttacaattcacacttccatctttcattttttttttttataaaaagatacaacgcatatcactaaagacaagatttaaattactaaaagaggaAAATGGAAGTGTGGATTGTAAAATtaagaatgtaaatttcagttccctaaaactttgtacgaaatggtgctatttcatttgatccaacactttagagggattaggacttaggagacttggagtggaaggttggttggaac	5	13	5	11	6566	PC-5p-294306_12	AAGTGGAAGTGTGGATTGTAAAAT	24	...(((((((((((.(((((((((((((((((((((((((((.((((.((((((.............((((.......))))..((((.......)))).......)))))))))).)))))))))))))))))))))).))))))))))))))))(((((....((((((....((((((....))))))......(((((..(((..(((.........)))..)))..)))))....))))))....)))))	-71.8	48	23	100	153	52	4	30.2	0.9
406	5'	539	CATCGAATTTGATGATCGTTTGGG	PC-5p-289924_13	gp4a	scf0513160	+	3729078	3729341	5'	tgtagaatcaaatgcatagatcacttctgcaaagtttCATCGAATTTGATGATCGTTTGGGtgttcataatcgtgatttacacaaacaattctggttagacaggtttatggcccgttcattgatttaacctaattcggtacccaaacgatcattaaattcgatgaaactttgcaagagtga	13	13	12	11	2659	PC-5p-289924_13	CATCGAATTTGATGATCGTTTGGG	24	((((........))))....(((((..((((((((((((((((((((((((((((((((((((.........(((.....)))..........((((((((.(((.....))).)))........)))))........))))))))))))))))))))))))))))))))))))..)))))	-75.9	41	24	100	161	75	1	35.9	1.2
407	5'	540	TTCCCTCCCTAGCGAGTCAGTT	PC-5p-289795_13	gp4a	scf0513102	+	975551	975812	5'	ctagaagacttcagcagcgtccccgaccactTTCCCTCCCTAGCGAGTCCGTTcttttccagttttctggcgagatcaccaaaaacttcaaacaagatcaatctcgccggaaaactggaaaataacgaactcgccggggagggaaagtggtcggggacgctgctggagtcttt	10	15	9	13	7228	PC-5p-289795_13	TTCCCTCCCTAGCGAGTCAGTT	22	...(((((((((((((((((((((((((((((((((((((..((((((.((((.((((((((((((((((((((((........................)))))))))))))))))))))).)))).))))))..)))))))))))))))))))))))))))))))))))))	-134.3	69	19	100	170	24	3	52	1.5
408	5'	541	ATATACTAATGTATAGATCGTCTC	PC-5p-2894007_2	gp4a	scf0513155	-	435996	436259	5'	atatcaggctttcttggctaaggaggtccttatttattcttacggtacggatttccactttagactcacttttcaatcgagttttcacatcttcaccgtttagtctttATATACTAATGTATAGATCATCTCtacaaaatnnnnnnnnnnnnnnnnnnnntttgagtgccttgatgataaccaaattGGCTGAAATTTTGTAGAGATGATctatacattagtatctaaaaactagcggtgaagatgtgaaaa	8	8	7	7	8408	PC-5p-2894007_2	ATATACTAATGTATAGATCGTCTC	24	......((((.....))))..(((..(((.(((...........))).)))..)))......(((((...........)))))(((((((((((((((.(((((.((((.((((((((((((((((((((((((((((((.....................(..((...))..)......((.....)).....)))))))))))))))))))))))))))))).)))).))))))))))))))))))))..	-92.3	54	23	100	167	54	3	31	1.2
409	5'	542	ATCGAATTTGATGATCGTTTGGGT	PC-5p-28806_125	gp4a	scf0513113	+	320314	320577	5'	gatcacttctacaaagattcATCGAATTTGATGATCGTTTGGGTgttcgtaattgtggtttacacaaacagttagggttagacatatttatggtctgtttattgattaaatctcatatggtacctaaacaatcttcaatttgaatgaaattttgtaggaatgtt	32	38	29	32	3389	PC-5p-28806_125	ATCGAATTTGATGATCGTTTGGGT	24	...((.(((((((((..(((((((((((.((.(((.((((((((...((((.(((((.....)))))..((((((...(((((.........)))))....))))))........))))..)))))))).))).)))))))).)))))..))))))))).))..	-43.2	39	21	100	159	64	7	31.1	0.8
410	5'	543	TTTCCGTTAAATTGGTGATCG	PC-5p-287236_13	gp4a	scf0513151	-	1154436	1154696	5'	cttatttatttaaaaggtacggattttaccaatcgagccacttttcggtcatattttttgatcatctatgcaaagTTTCAGTTAAATTGGTGATCGttaaagtgtcgaaacaatatgattacaatgagcaaaccgaATCTGTTCAACCGGAACCGTTCGTgtaattcacagttttgaatatcttaatgattatcaatttggctgaaaatttgtaaa	23	30	21	25	3985	PC-5p-287236_13	TTTCCGTTAAATTGGTGATCG	21	...............(((...((((.....))))..))).......(((((.......))))).....((((((.((((((..(((((((((((((((((..(((((((((.....(((((((.(((((...(((............)))....))))))))))))....)))))).)))..)))))))))))))))))..)))))).))))))..	-60.3	53	19	100	146	12	7	31.9	0.9
411	5'	544	CGAAGCTCTTCAGGGAAGTTA	PC-5p-2843_1134	gp4a	scf0513098	+	2538653	2538913	5'	tgcaaggcactctcgttaactctccctcaagggcttctagcaatgctagaaatggcaagctCGAAGCTCTTCAGGGAAGTTAacaaaaagtgtcttgattgatgttattttatgccattgatatactcgtcggtgaaagaaataatgttgatcgaaaactccaaggcattttcgttaactctccctcaagggcttctagcaa	290	339	266	287	3901	PC-5p-2843_1134	CGAAGCTCTTCAGGGAAGTTA	21	(((.(((((((...(((((((.(((((.(((((((((.(((..(((((....))))).))).))))))))).))))))))))))....))))))).(((..(..(((((((....((..(((......)))..))...)))))))..)..)))............))).....((((.....(((....)))....))))..	-71	36	18	100	91	4	5	41.6	0.8
412	5'	545	AACTGGTTACTGGGGGTTAATAAC	PC-5p-284193_13	gp4a	scf0513194	+	1472525	1472788	5'	tcagtaactggttactaggtgtcagtaattaatcaatAACTGGTTACTGGGGGTTAATAACtggttattatgggtcattaactagtcagtaactgattattgggggtcagtaactggttacaggggaaaatccggtgaccggaatccggcggtcggtgaccggagtctgg	22	22	20	19	6646	PC-5p-284193_13	AACTGGTTACTGGGGGTTAATAAC	24	.(((...(((((((((...((((.........(((((((..(((((((((.(((((((.((..((....))..)).)))))))..)))))))))..)))))))..........((((((((.(((.....))).)))))))).....))))...)))))))))...))).	-60.5	27	20	100	71	4	4	45.3	0.8
413	5'	546	TCTGTCGTAGGAGAGATGGCGC	PC-5p-28382_127	gp4a	scf0512983	-	246314	246575	5'	agagagagagagatcgacgcgtagggactTCTGTCGTAGGAGAGATGGCGCcaaatgtatgatgattactgattgtatatgatgtttatagctactgtatattcatgcggtgggcgtcatctctcttcgactgaagcccctcggatcgattcagactttccat	21	38	19	32	7174	PC-5p-28382_127	TCTGTCGTAGGAGAGATGGCGC	22	...(((((...((((((..((.((((.((((.((((.(((((((((((((((...(((((((....(((.....((.(((((...)))))))....)))...)))))))...))))))))))))))))))).)))).))))))..))))))....)))))...	-69.5	57	20	100	157	3	10	46	0.9
414	5'	547	ATACCTTAACGTATTCGTCGGCTA	PC-5p-283698_13	gp4a	scf0513151	-	1321935	1322198	5'	accaccgaagatagggctatagtatgtaatagaaaaattttagggtttagccgacgaATACCTTAACGTATTCGTCGGCAAtagtatgtaattaaaaaatttaaaaataactaaagccgACGAAATATTAGGTTATTCGTCGGctaaaaccatcttagccaacgaaatacactataatttgtcggctaa	25	36	23	30	7597	PC-5p-283698_13	ATACCTTAACGTATTCGTCGGCTA	24	.......(((((....((((........))))....))))).((.(((((((((((((((.(((((..(.(((((((((..((((.(((..(((((...)))))..)))))))..))))))))))..))))).))))))))))))))).))...((((((.(((((.((.....)).))))).))))))	-60.6	44	18	100	109	3	7	33.9	0.9
415	5'	548	TTCTTGTACAAGATTCTGTCA	PC-5p-28219_128	gp4a	scf0513113	+	633371	633631	5'	ttgttgttgagaccaggttgTTCTTGTACAAGATTCTGTCAtcaatattctgaaaactgggctgcaagacgctgaagcagagagtcaataaggcagccagcttggtctcagtatattgataacagagtattgtacaagatgacacactgttctcttacgag	53	56	49	47	6905	PC-5p-28219_128	TTCTTGTACAAGATTCTGTCA	21	...((((.((((.(((..(((((((((((((.(((((((.((((((((.((((..((..((((((.....((....)).....(((.....))).).)))))..)).)))).)))))))).))))))).))))))))))..)))..))).))))..)))).	-63.1	51	19	100	157	30	10	41.6	0.9
416	5'	549	TTGACGGAAGAGAGCGAGCAT	PC-5p-280652_13	gp4a	scf0513091	-	124124	124384	5'	tctaaagaggattcatggttctcactgcaggggagattagtaacatgtgtagagatggtttttgagggggagaggttatgTTGACGGAAGAGAGCGAGCACaacCCGGCATTGGTGAAAGAGAGCtttgccactgttgggagtgtactcgttcttcttccgtcagcgacatcatcaacacttattcccatctttgatcatctcgatcaccag	12	2	11	1	7107	PC-5p-280652_13	TTGACGGAAGAGAGCGAGCAT	21	......((((((.....)))))).......................(((..(((((((((...((.(((((((((((.((((((((((((((((((((.(((.(((..((.(((..((.......))..))).))..)))..))).))))))).)))))))))))))........))).))).))))).))...)))))))))...)))...	-80.7	58	20	100	163	7	12	47.2	0.8
417	5'	550	CTTGTGTGGGCAATAGAGGTGT	PC-5p-279907_13	gp4a	scf0512991	+	615809	616070	5'	cacaatatgaagcaaaggtcacacatCTTGTGTGGGCAATAGAGGTGTtgtatttttccgtaagtgtggcaaatgagggtattagtgaagaatgagagaaaattattgctacatatatgagattctatgggattacaacacctctattacccacacgagatgtgtgac	9	13	8	11	6866	PC-5p-279907_13	CTTGTGTGGGCAATAGAGGTGT	22	.................(((((((((((((((((((.(((((((((((((((...(((((((.(((((((((.(((.....(((........))).......))))))))))))...........))))))).))))))))))))))).)))))))))))))))))))	-72.6	56	21	100	151	8	5	38.7	1.1
418	5'	551	GCCAAATCGATGATCGTTAAGGAA	PC-5p-279099_13	gp4a	scf0513144	-	1086392	1086655	5'	agatcaaccatacaaattttcaGCCAAATCGATGATCGTTAAGGTAacaaactatatcaaattaataaatgaaCCAAATATGTCAAACATGAACTGTtcaagttcataattggtatatcacacttatgaatgccttaacgatattcaatatggctgaaaatttaca	31	35	28	30	3373	PC-5p-279099_13	GCCAAATCGATGATCGTTAAGGAA	24	.............(((((((((((((.((.((..((((((((((((..........(((..........))).....((((..(((..(((((((.....)))))))..)))..))))............))))))))))))..)).)).)))))))))))))...	-46.7	29	20	100	150	84	3	28.9	1
419	5'	552	AATGACCGGACGTTGATGTCG	PC-5p-278250_13	gp4a	scf0513095	+	209809	210069	5'	AATGACCGGACGTTGATGTCGgacaacctacacagtacatgaatgtaggttggccgagatcaacgactgttcttc	6	14	5	12	7119	PC-5p-278250_13	AATGACCGGACGTTGATGTCG	21	...((.(((.(((((((.((((.(((((((((((.....))..))))))))).)))).))))))).))).))...	-34.9	27	15	85	69	5	5	48	1
420	5'	553	AGGACTTTCAAATGAGCGGTTGGA	PC-5p-276497_13	gp4a	scf0513158	-	1178012	1178275	5'	gagagagagagagagggttgggacttgggaccttataatgaggaccaagtgAGGACTTTCAAATGAACGGTTGGAtcaagatttttgacttttaattgatattttctaattcccatgtgcatatcatccaaccattcatttgaaagttctcacttggtcctcattataagGTCCTCATTGGAAGCTCTTCCTA	12	8	11	7	4002	PC-5p-276497_13	AGGACTTTCAAATGAGCGGTTGGA	24	.........((..((((((.......(((((((((((((((((((((((((((((((((((((((((.((((((((...(((...((((....((((((.....)).)))).....)).)).))))))))))).))))))))))))))))))))))))))))))))))))))))).......))))))..)).	-93.7	62	23	100	149	5	6	39.4	1.2
421	5'	554	AGCCAAATCGGTGATCGTTAAGAC	PC-5p-27643_131	gp4a	scf0513165	-	3192572	3192835	5'	acttttaagttgaggacttttcaatttatggtttaaaagatttatttttttatcatatcttagcatctcatccgttcagattttaggtctatatgtgtagatcaactctacaaatttttAGCCAAATCGGTGATCGTTAAGATAAcaaactagatcaaattaatggacgaaccaaatatgtcaaacataaaccgttcaagttcataattggtaaatcacacttctgaatgtcttaacgattttcaatatggctgaaaatttgc	47	41	43	35	4921	PC-5p-27643_131	AGCCAAATCGGTGATCGTTAAGAC	24	(((..(((((((((.....))))))))).))).(((((((.....)))))))....((((.(((.........))).))))....(((((((....))))))).......((((((((((((((.((.(..(((((((((((((.........(((((.(((.(((((((((....((((.....))))....))))..)))))))))))))...(((......))).)))))))))))))..).)).)))))))))))))).	-61.8	30	21	96	152	84	3	29.7	0.8
422	5'	555	AGCGACAAGCGTGGCCAGTGGATC	PC-5p-274415_13	gp4a	scf0513170	-	71127	71390	5'	aaagaagacaatgtcaaacAGCGACAAGCGTGGCCCGTGGATCatctttgtaccgatactgtcccaacttaacgacctttaaggtgttgggttttaattacaaaaagCCTCGGTACACAGATAATCCACGGgccacgcttgtcgctgttacatggtatcaga	9	12	8	10	5511	PC-5p-274415_13	AGCGACAAGCGTGGCCAGTGGATC	24	...((..((.((((..((((((((((((((((((((((((((.((((.((((((((..((..((((((......(((.....)))))))))..............))..)))))))).)))).)))))))))))))))))))))))))))))).)).))...	-85.6	48	23	100	156	45	6	45.7	1.2
423	5'	556	ATCATGTGTGGGCAATAGAGGTGT	PC-5p-273575_13	gp4a	scf0513178	+	2825663	2825926	5'	cgagccgaactggttggacttcactaccacaatattgagcaaaggccacatATCATGTGTGGGCAATAAAGGTGTtgtatttttccataagtgtggcaaatgagggtattaatagagtataagtgaaaattgccacatataTATGAATTTTATAGATTGCAACACctctattgctcacatatgatgagtgtcctt	9	5	8	4	4916	PC-5p-273575_13	ATCATGTGTGGGCAATAGAGGTGT	24	...(((((..((((.((......)))))).....))).)).((((.(((..(((((((((((((((((.((((((((((.(((..((((.(((((((((......(((((.....))))).........)))))))))...))))........))).)))))))))).)))))))))))))))))..))).))))	-65.6	50	23	100	154	30	6	37.4	0.9
424	5'	557	TGGAACTGACAAGGGGGCTCATA	PC-5p-272603_13	gp4a	scf0513157	+	817054	817316	5'	tttttaaaatcagttcgcccctttaactttcgtaaacacgtcagttaggtccaatatttgaattccccttgaaatatgacgtcactaaaactgtTGGAACTGACAAGGGGGCCCATAatttcagacagttcgttgaaaatgaggggataAAGCTGAATTATGGGTTCCCTTGTaagttccaacagctttggtgatgtcatatttcaaaaggaattcaaaaattggacctaactgatg	25	26	23	22	6801	PC-5p-272603_13	TGGAACTGACAAGGGGGCTCATA	23	......................................(((((((((((((((((.((((((((((..(((((((((((((((((((((.(((((((((((.(((((((..(((((((((.(((...((((.............))))....))))))))))))..))))))).))))))))))).)))))))))))))))))))))..)))))))))).)))))))))))))))))	-124.3	82	20	100	199	13	7	38	1.4
425	5'	558	AGCCAATTTGATGATCGTTAAGGT	PC-5p-27153_133	gp4a	scf0513132	-	694365	694628	5'	atagatcatctctgcaaaatttcAGCCAATTTGATGATCGTTAAGGCtctcgaactcgaaaaacaaatggacggactgaattctgtccggttgtgttcataccataaaaactcgagtttgagggccttaacgatcaccaaattggctaaaattttgcatagatgatt	28	33	25	28	7906	PC-5p-27153_133	AGCCAATTTGATGATCGTTAAGGT	24	...((((((((.((((((((((.((((((((((.(((((((((((((((((((((((((.........(((((((......)))))))..(((((.......)))))....))))))))))))))))))))))))).)))))))))).)))))))))).))))))))	-92.5	53	23	100	164	52	3	38.3	1.4
426	5'	559	AGCCGTGAGCCGTCCGATCGTTTA	PC-5p-270607_13	gp4a	scf0513142	+	191278	191541	5'	caatacatatagggttcggctgctatacacatttgtatgacatatatcaAGCCGTGAGCCGTCCGATCGTTTAgcaattcaaaattcaagactatcggacgactcactgcttgatatatgctatacacatatgtatagtagaaaagttcatatatat	32	36	29	30	7732	PC-5p-270607_13	AGCCGTGAGCCGTCCGATCGTTTA	24	......((((((..((...((((((((((.((.(((((..((((((((((((.(((((.((((((((.((((................)))).)))))))).))))).))))))))))))..))))).)).))))))))))...))..).)))))..	-64.9	54	20	95	149	16	9	36.3	1.1
427	5'	560	AGACTTTTGAATGAACGGTTAGAT	PC-5p-27053_133	gp4a	scf0513170	+	2716773	2717036	5'	atgggaaacttctaacgtggactttataatgaggaccaaatgaAGACTTTTGAATGAACGGTTAGATgactattttaagttttagttgatattttcaaattttaacatgcacatcatccaactgttcattcaatcatccaactgttcattcaaaaattatcacttaatcctcattataaagtcctct	239	248	219	210	7821	PC-5p-27053_133	AGACTTTTGAATGAACGGTTAGAT	24	..((....))........(((((((((((((((((..((.(((..(.((((((((((((((((.(((((.........(((....((((.....)))).....))).((.(((.........))).)).....))))).)))))))))))))))).)..))).))..)))))))))))))))))...	-59.7	44	20	100	166	64	5	30.5	1
428	5'	561	AGTGAAGACTTTTGAATGAACGGT	PC-5p-26979_134	gp4a	scf0513127	+	889330	889593	5'	caaggaagagcttccaattaagactttaaaatgaggactaAGTGAAGATTTTTGAATGAACGGTtggatggcatgtacattggaatttgataacatcaattaaagtttaaaatatgcatcaaactgttcattcgaaagtcctcacttgatctttatgataaagtcttcattaaaagtttttcca	104	79	95	67	3674	PC-5p-26979_134	AGTGAAGACTTTTGAATGAACGGT	24	...((((((((((..(((.(((((((((..(((((((..((((((.(((((((((((((((((((.((((.(((((...((..(.((((((.......)))))).)..)).))))))))).))))))))))))))))))).))))))..)))))))..))))))))).)))..)))))))))).	-75.2	72	23	100	180	7	10	31	1.3
429	5'	562	TGATTTGGTGATCGTCAAGAC	PC-5p-262726_14	gp4a	scf0513158	-	4471604	4471864	5'	gaccactttctagggatagggcattacaccacttcccaattgaatttttacatctccaccgttcatatcttaggtctatatgagtagatcacctctacaaaatttcataTGATTTGGTGATCGTTAAGACtttcaaaagtttgatttagttttaatgattttgaacggttcagcttatgtcaaactaaaaccgttgaaggtcattaaaactaaatTGAACTTTTGAAAGCCTTAACGATCaccaaatcat	11	11	10	9	4161	PC-5p-262726_14	TGATTTGGTGATCGTCAAGAC	21	((((........((((..((........))...))))...(((((...............))))).......)))).......(((((.....)))))..........((((((((((((((((((((.((((((((((((..(((((((((((((((..((.(((((((..................))))))).))..)))))))))))))))..)))))))))))).))))))))))))))))))))	-98.2	56	20	100	142	18	4	33.6	1.2
430	5'	563	GCCAAATCGGTGATTGTTAAGGTA	PC-5p-262220_14	gp4a	scf0513164	-	98978	99241	5'	ctacaaattttcaGCCAAATCGATGATTGTTAAGGTAacaaactagatcaaattaataacgaactaaatctatcaaacatgaaccgtttaagttcataattagtaaaTCACACTTATGAATATCTTAACGAttttcaatatggttgaaaatttgcat	10	8	9	7	6726	PC-5p-262220_14	GCCAAATCGGTGATTGTTAAGGTA	24	...((((((((((((((.((.((..((((((((((((..............((((((...(((((((((...(((....)))...)))).)))))...))))))...(((......))).))))))))))))..)).)).))))))))))))))...	-39.6	30	20	100	151	83	3	26.8	0.9
431	5'	564	ATGTAGAAAATATAAAGAAGCTGT	PC-5p-26219_138	gp4a	scf0513162	+	2014445	2014708	5'	aaatgaagattgttgttgtaataaatatttgaatctttaaaatagggaaactgttggatttgatatacaaaattttttagagattttgagttttgcttccctattATGTAGAAAATATAAAGAAGCTGTtgagggaagcaaaactcaaaatctctaaaaattttctacatannnnnnnnnnnnnnnnnnnncaacagcttctttatattttctacataatagggaagcaaaactcaaaatctctaaaaa	64	49	59	41	2562	PC-5p-26219_138	ATGTAGAAAATATAAAGAAGCTGT	24	...((((((((..((((......))))....)))))))).(((((.....)))))..................((((((((((((((((((((((((((((((((((((((((((((((((((((((((((.(((........))).((((........))))............................))))))))))))))))))))))))))))))))))))))))))))))))))))))))))	-96.3	58	24	100	176	60	0	23.7	1.6
432	5'	565	ATCTACTTAGCCGACGGAAAACCT	PC-5p-261470_14	gp4a	scf0513187	+	2161800	2162063	5'	gtggaaaaaatcacttagccgacggaaaaataatattttcgtcgcctaagATCTACTTAGCCGACGGAAAACCTtccgtagccgacggaatatttttccgtcgcctaggtaaaaacttaggctacgaaaggtttccgtcggctaagtagatcttaggcnnn	36	26	33	22	5824	PC-5p-261470_14	ATCTACTTAGCCGACGGAAAACCT	24	((((......))))......((((((((.......))))))))(((((((((((((((((((((((((((.((((.((((((((((((((.....)))))))).((((((....)))))))))))).)))))))))))))))))))))))))))))))...	-87.8	37	23	100	115	38	2	43.5	1.3
433	5'	566	TATTTTGAACTTAGGCGACGGAAA	PC-5p-25917_140	gp4a	scf0513152	+	2224067	2224330	5'	aataaaaaataaaaatttttggcgggataactgccgcttaaaTATTTTGAACTTAGGCGACGGAAAaatatattctgtcgactaagttcaaaaattttaagcagcagttatcccgccaaaaattttgaattttttttc	116	124	106	105	8216	PC-5p-25917_140	TATTTTGAACTTAGGCGACGGAAA	24	...(((((((.(((((((((((((((((((((((.(((((((..((((((((((((.((((((((.......)))))))).))))))))))))..))))))).)))))))))))))))))))))))..)))))))...	-74.7	57	20	95	132	7	4	29.7	1.8
434	5'	567	GCTCAAGTTTGGCTAGTCTGTTGG	PC-5p-257442_14	gp4a	scf0513184	+	669103	669366	5'	aaatagctaaaaatcataataGCTCAAGTTTGGCTAGTCTGTTGGagctcctaaaacggagcatctttaacaatgctagccatttttaagttaaattttagtcaaattagctaaaa	12	15	11	13	7608	PC-5p-257442_14	GCTCAAGTTTGGCTAGTCTGTTGG	24	...(((((((......((((((((.(((..((((((((.((((((((((((......))))).)))..))))..))))))))..))).)))))....)))......)))))))...	-36.2	38	20	100	110	6	7	31	1
435	5'	568	AACCAAATTGGTGATCGTTAAGGT	PC-5p-255629_14	gp4a	scf0513007	+	101404	101667	5'	aggactagttgatgaattttcggtttatggttaaaaagacccatttttcaatcatattttggcatctcatccgttcagtttttaggtctatacgagtagatgatttatacaaattttcAACCAAATTGGTGATCGTTAAGGTAAcaaactagaacaaattaatggacgaaccagatctgtcaaacatgaaccgttcaagttcataatgccttaacgattttcaatatggctaaaaaattacaaaaatgatctactcataaa	10	13	9	11	8394	PC-5p-255629_14	AACCAAATTGGTGATCGTTAAGGT	24	..((((((..(((((....(((...((((((((((((......))))).)))))))...)))....)))))..)).)))).............((((((((.((((.....((((((...(((.((((..(((((((((((((...((((.((((......((((((((......)).)))...))).....)))).)))).....)))))))))))))..)))).)))....))))))....)))).)))))))).....	-60.4	54	20	100	163	6	10	31.4	0.7
436	5'	569	TTTGATGATCGTTAAGGCATTCAA	PC-5p-254289_14	gp4a	scf0513162	-	1325475	1325738	5'	aaatttcatatgaTTTGATGATCGTTAAGGCTTTCAAaaattcaatttagttttaatgaccttcaacggttttagtttgacataagctggaccgttcaaaatcattaaaactaaatcaaacttttgaaaatcttaacgatcactaaatcatatgaaa	10	29	9	25	4608	PC-5p-254289_14	TTTGATGATCGTTAAGGCATTCAA	24	...(((((((((((((..(((((((((((..((((((((.((..(((((((((((((((..((.(((((.(..((((((...))))))..)))))).))..)))))))))))))))..)).))))))))..)))))))))))..)))))))))))))	-66.4	63	20	100	154	3	8	26.8	1.6
437	5'	570	TGGCCTAAAAAACTCATACGTCGT	PC-5p-251231_14	gp4a	scf0513065	-	175847	176110	5'	gcattttggaagcctaaacggactcagaTGGCCTAAAAAACCCATACGTCGTggcatagcaacgtgtttggttcgttgggccgttccgcttctagaaagg	19	28	17	24	7742	PC-5p-251231_14	TGGCCTAAAAAACTCATACGTCGT	24	...((((((((((......(((.....(((((((((..((((.((((((.((......)).))))))..))))..))))))))))))))))))))))...	-36.4	34	20	100	94	6	5	50	0.7
438	5'	571	ATGGTCAATCACCGTTGGATGTAA	PC-5p-24774_146	gp4a	scf0513102	+	705107	705370	5'	aacctctagacaaccgacatttacaatgtcaaagagcaagggtctagacagtggtgttcacatggtcacctagctagtaactaagaaaatcATGGTCAATCACCGTTGGATGTAAatccaagggtgggaagtatcattttaacgttaagttattttgttttccactcttggatttacatccaacggtgattgaccatgattttttttgtcactaggtgaccatgtgaacaccact	54	60	49	50	3220	PC-5p-24774_146	ATGGTCAATCACCGTTGGATGTAA	24	....(((((((..((((((((...)))))).........))))))))).((((((((((((((((((((((((......((.(((((((((((((((((((((((((((((((((((((((((((((((((...((...((((.....))))...))))))))))))))))))))))))))))))))))))))))))))))))))).))..))))))))))))))))))))))))	-139.5	81	24	100	186	5	4	39.6	1.5
439	5'	572	AAGGACCAAGTGAAGATTTTCAAA	PC-5p-24440_148	gp4a	scf0513098	-	1773632	1773895	5'	gagcttctaatgaggactttataatAAGGACCAAGTGAGGATTTTCAAAtgaacggttggattacatactcataggaatttgaaaatatcaattaaaagtTAAAATATTCATCTAACCGTTTATttgaaagtccttatttagttctcattataaaatcctcattagaag	133	137	121	116	6435	PC-5p-24440_148	AAGGACCAAGTGAAGATTTTCAAA	24	...(((((((((((((.((((((((.(((((.((((((((((((((((((((((((((((((.......((....))..((((.....))))..................)))))))))))))))))))))))))))))).))))).)))))))).)))))))))))))	-73	56	22	100	166	48	3	28.4	1.5
440	5'	573	ACTCTCCCTCAAAGACTTCTAG	PC-5p-242686_15	gp4a	scf0513098	+	2539171	2539432	5'	ccggggcacttccgttcACTCTCCCTCAAAGACTTCTAGcaatgcctgaacagatttatatggcaagctaggagtttttggggggagttaacaaaaagtgtctaga	6	8	5	7	4553	PC-5p-242686_15	ACTCTCCCTCAAAGACTTCTAG	22	...((((((((..(((.((((.((((((((((((((((((..((((...............)))).)))))))))))))))))))))).)))...))))))))...	-51.3	37	21	100	100	15	4	46.2	1
441	5'	574	AGCTAATTTGGTGATCGTTAAAGT	PC-5p-239290_15	gp4a	scf0513131	+	918505	918768	5'	ttatttattcaaaatgtacggattttcttaatttgacccacttttctatcctaatttctcatcttaaccgttgaaatagtaggtatatatgagtagatcatctccacaaattttcAGCTAATTTGGTGATCGTTAAAGTATCgaaaatgaattaaatcaatgaacgaattgaaactgttcaacctgaaccgttcatgttcttagttctaaatcacagttttgaatgccttaacgattatcaatttggttgaaaatttgt	13	19	12	16	4072	PC-5p-239290_15	AGCTAATTTGGTGATCGTTAAAGT	24	....................(((((.((((.....(((.(((((((..........................)))).))).))).....)))).)))))......((((((((((((((((.((((((((((((((.(((((((((..(((((((....(((((((..........((((.....)))))))))))....)))))))..........))))).)))).)))))))))))))).))))))))))))))))	-66.4	57	25	100	154	5	6	29.7	0.9
442	5'	575	ATGTTGCTTGGATTTGTTTGGATG	PC-5p-238521_15	gp4a	scf0512982	+	26760	27023	5'	attcttgatggccaaaggagatgaagcgttctaatattatccctcgacacggattaatctggaaagcctttaaggatgaatttagcttctctacttggatttATGTTGCTTGGATTTGTTTGGATGacttctaaccattagattgagtacaatatgggaccactacatcatccttatgtcattcttactccatctaatggttatacgatatccaagcaaatccaagaaacttaaatccaacagaga	13	13	12	11	4836	PC-5p-238521_15	ATGTTGCTTGGATTTGTTTGGATG	24	((((((((.(((...(((.(((((............)))))))).....((((....))))....))).))))))))..........(((((..(((((((((.(((.((((((((((((((((((.....((((((((((((.(((((..((((((((...........))).)))))......))))).)))))))))))).....)))))))))))))))))).))).))))))))).)))))	-84.6	60	22	100	159	11	7	36.6	0.9
443	5'	576	GTTACTTGGATTTGTTTGGATGAT	PC-5p-235522_15	gp4a	scf0513113	+	220582	220845	5'	atgagaagggtcatttcatttgtatccaacttcttcacacattttaagcttcgtagtggtttgctagctgaatttggtttatctgcttggatttatGTTACTTGAATTTGTTTGGATGATttctaaccattagattgagtataatttATTACCACCATGTCATTCTTATGTcatctttactcaatttaataattataagacatctaaacaaattcaagcaacttaaatagctagcatc	19	31	17	26	6603	PC-5p-235522_15	GTTACTTGGATTTGTTTGGATGAT	24	..(((..((((((.......)).))))..)))..((((((............)).))))..(((((((((......((..((((....))))..))(((.((((((((((((((((((..((.(((..(((((((((((((...............(((.(((....))).)))...)))))))))))))..))).))..)))))))))))))))))).))).....)))))))))..	-60.1	39	21	100	126	36	4	30.3	0.8
444	5'	577	GAGGACTTTCGAATGAACGGTTGG	PC-5p-23322_155	gp4a	scf0513144	-	1330460	1330723	5'	atggggagagcttccaatgaggaccttataatgaggaccaagtGAGGACTTTCAAATGAACGGTTGGatcaatgttttgacttttaattgatattctctaatTCTCATGTGCATATCATCCAACCAttcatttgaaagtcctcacttggtcctcattataaggtcctcattggaagctctcccatc	39	56	36	47	4726	PC-5p-23322_155	GAGGACTTTCGAATGAACGGTTGG	24	...(((((((((((((((((((((((((((((((((((((((((((((((((((((((((.((((((((..((((..(((...(((...(.....)..)))...)))...))))...)))))))).)))))))))))))))))))))))))))))))))))))))))))))))))))))))))...	-128.4	76	23	100	180	5	5	39.8	1.7
445	5'	578	AGCTAAATTGATGATCGTTAAGGT	PC-5p-232966_16	gp4a	scf0512959	-	286580	286843	5'	cacttttcggtcatatttttcgatcatatatagccaactagtatatatctagatatatatgacatgattatctatgcaaaatttcAGCTAAATTGGTGATCGTTAAGGTatccaAACTATATGATTACAATGAGCAAaccaaatctgttcaacccgaaccgatcgtgtaattcacagttttgaatatcttaatgtttatcaatttggcttaaattttgtagagatgatc	15	13	13	11	5159	PC-5p-232966_16	AGCTAAATTGATGATCGTTAAGGT	24	.........(((((((...(((((.((((((((....)).)))))))))..))...)))))))..((((((((.((((((((((.((((((((((((((.((((((((((((.(((((....(((((((.((((((.........))))))...(((.....))))))))))...))))).).))))))))))).)))))))))))))).)))))))))).))))))))	-70.7	56	23	100	164	36	6	30.6	1
446	5'	579	ACAGGCGGTGGAACAAATATGAAT	PC-5p-231861_16	gp4a	scf0513095	-	197395	197658	5'	gaaggagcaaacacgtcaaggtgcttttgcatggACAGGCGGTGGAACAAATATGAATtcttgatttctaagaatccatgtttgatccattgcctgttgatgcactagtggctttgggatgctagctaccaca	20	10	18	8	2486	PC-5p-231861_16	ACAGGCGGTGGAACAAATATGAAT	24	...(((((...((..((((((.(((..(((((..((((((..((((.((((((((.(((((((.....))))))).)))))))).))))..))))))..)))))..)))..))))))..))...))).))...	-54.3	46	20	100	127	5	9	44.4	0.9
447	5'	580	GCATCTTAGCTGTGAACCGTCGAA	PC-5p-231764_16	gp4a	scf0513058	-	192255	192518	5'	cagcacaaggtaggtgagagtggtgagacacataaataggggtttggctgctgtatcgtatggtatagcatGCATCTTAGCTGTGAACCGTCGAATCGTTTAGCATtttaaaaattaagacgatctgatggttcacattttaaatgcatgttataccatataatatagtaaaa	8	12	7	10	3452	PC-5p-231764_16	GCATCTTAGCTGTGAACCGTCGAA	24	((((.((((....((....(((......)))....)).....))))))))((((((..(((((((((((((((((.((((.(((((((((((..(((((((................)))))))..)))))))))))..)))))))))))))))))))))..)))))).....	-64.3	45	26	85	118	16	4	37	1
448	5'	581	GGAATCGTCTTGGACAAGAGT	PC-5p-230797_16	gp4a	scf0513163	+	1316201	1316461	5'	attggttgataattgtggtatgagttcatgGGAATCGTCTTGGACAAGAGTtgataattataatggttgttgctgctaattatcaactcttatccaagacgattcccatgttc	15	15	14	13	5125	PC-5p-230797_16	GGAATCGTCTTGGACAAGAGT	21	..........................((((((((((((((((((.(((((((((((((((....(((....)))..))))))))))))))).))))))))))))))))))...	-52.6	36	20	100	84	4	2	36.3	1.3
449	5'	582	TATTCTGTTTGAATTGACCGTTAA	PC-5p-229643_16	gp4a	scf0513104	+	1843208	1843471	5'	ctcaTATTCTGTTTGAATTGACCGTTAAttatcagcagtcaaggtccgatttggacatataaggtccaatttgcctaaattttagatactggcctcacagttaaggttaaaattatcagcagttaacgtccgatttggacagaatata	7	12	6	10	7163	PC-5p-229643_16	TATTCTGTTTGAATTGACCGTTAA	24	...((((((((((..(((((..((((((((....((.....((((..((.((((((.......)))))).)))))).((((((((..((((......)))).....))))))))....))))))))))..)))))..)))))))))).	-46.5	25	20	100	144	82	3	35.8	0.9
450	5'	583	TTTGAGCTGAGTGCGGACGTC	PC-5p-229101_16	gp4a	scf0513139	-	497866	498126	5'	nnntggtgaacggaaggatgtccgcacTTTAAGCTGAGTGCGGACGTCcgctttggaacatttctatatatatatatatACAGGCCGGATGTGGAGCGCACGTccgcactggcttaaagtgcgcacatccctccgtttgccaccg	4	12	4	10	5183	PC-5p-229101_16	TTTGAGCTGAGTGCGGACGTC	21	...(((..((((((.((((((.(((((((((((((.(((((((((((.(((((....((((((((.(((((....))))).)))...))))).))))).)))))))))))))))))))))))).)))))).))))))..)))...	-82.6	57	19	100	139	4	8	51	1.1
451	5'	584	TGGATTTGCTTGGATGTCTTATAA	PC-5p-229083_16	gp4a	scf0513147	+	485187	485450	5'	ctatacttggatTGGATTTGCTTGGATGTCTTATAAccagtagatgaagtacggatgacatggtgatcttaaattgtactcaatctaaatgttagaagtcatccaactaaatccaaacaacataaatctaagtagagaagcccaattc	10	11	9	9	5182	PC-5p-229083_16	TGGATTTGCTTGGATGTCTTATAA	24	((.((((((((((((((((..(((((((.(((.((((...(((((..(((((((((.((...)).))))......)))))..)))))...)))).))).)))))))..)))))))..........))))))))).))...........	-45.2	48	20	100	137	3	9	34.5	0.9
452	5'	585	GCAGACGTTTGCCTCTGATCCGGA	PC-5p-22707_159	gp4a	scf0513040	+	202467	202730	5'	tgatcggggacgctgttgggggacgctaaagtggaggcgccgcgtcgtcagagtcgtacgatggagaacggagtcacgtcggcactttaagggtgtGCGGACGTTTGCCTCTGATCCGGActgtatatatatatatacagTCCGGATCAGAGGAGGACTTCCgcacgctcttaaagtgcggatgtccctccgtttgccatcgtacggcgccggcgagggcgcgcctccacc	79	123	72	104	8379	PC-5p-22707_159	GCAGACGTTTGCCTCTGATCCGGA	24	....((....))...((((......)))).(((((((((.(((.(((((...((((((((((((..(((((((..(((((.((((((((((((((((((((.(((..(((((((((((((((((((((....)))))))))))))))))))))..))).)))))))))))))))))))).)))))..)))))))..))))))))))))...)))))..)))))))))))).	-159.7	85	21	100	200	4	8	59.3	1.2
453	5'	586	AGAAGTCGGTTGGTACATGGTACA	PC-5p-22489_161	gp4a	scf0513168	+	3003439	3003702	5'	cagtagtaccgtaccaagttttAGAAGTCGGTTGGTACATGGTACAgattttcccaaaacacagtataccatgtaccaaccgagttataattaaaaaaaaaaaaaagattaaactattaatctaagccgttgatctgtggactgtggatct	82	99	75	83	7330	PC-5p-22489_161	AGAAGTCGGTTGGTACATGGTACA	24	.......((.((........(((.((.(((((((((((((((((......................))))))))))))))))).)).)))...............(((((((....)))))))..)).)).((((..(.....)..)))).	-38.7	22	20	91	70	22	2	35.1	0.7
454	5'	587	TACTATGATGATTGGTATTGGA	PC-5p-220219_16	gp4a	scf0513105	+	185408	185669	5'	ccattggcttttgatTACTAGGATGATTGGTATTGGAaattccgctttaaagtcatgccttatcgagtactagaatcctctctggtatagtactctaatcctgataaggcatgaatttaaagcggaatttccaataccaatcatcccagtaatcaaa	27	35	25	30	7760	PC-5p-220219_16	TACTATGATGATTGGTATTGGA	22	.........((((((((((.(((((((((((((((((((((((((((((((.((((((((((((((((((((....((.....))..)))))))).......)))))))))))).))))))))))))))))))))))))))))))).))))))))))	-94.1	63	21	100	148	5	4	36.9	1.6
455	5'	588	ACTGTGACTGGGCAGCAGTTTCCA	PC-5p-21916_165	gp4a	scf0513131	+	1210186	1210449	5'	aagagcaagttcacccgttgggttagaatgaatacaatgacctgggtcACTGTGACTGGGCAGCAGTTTCCAcctgtttaaaatgtgagattgttgtcgtgtggcagtgactgtttattgaattttaaattacatt	104	110	95	93	3831	PC-5p-21916_165	ACTGTGACTGGGCAGCAGTTTCCA	24	......(((((((......((((((............)))))).((((((((..((..((((((((((((((...........)).))))))))))))..))..))))))))......)))))))...........	-38.3	24	20	100	68	11	3	40.4	0.7
456	5'	589	TGTTGGAACTGATAAGGAGAC	PC-5p-218246_17	gp4a	scf0513176	+	981035	981295	5'	atcaatttagtcctgcaactttttttaaatcagttcgccctttcaactttcataaacacatcagttaggtctcgaaatatgacttcaccaaagcTGTTGGAACTGATAAGGAGACCCATAATTCAGCTTTAtcccctcattttcaacgaaatgtctgaaattatgggtcgccttgtcagttccaacagatttggtgacgtcatatttcgagggga	23	25	21	21	8209	PC-5p-218246_17	TGTTGGAACTGATAAGGAGAC	21	..........(((.((((((...........)))).))................................(((((((((((((.((((((((.((((((((((((((((((.((((((((((((((...........((((((....)))))).))).))))))))))).)))))))))))))))))).)))))))).))))))))))))).)))	-87.6	59	31	100	141	4	5	39.1	1
457	5'	590	CATCAAATTTGAAGATCGTTTGGG	PC-5p-217414_17	gp4a	scf0513075	+	450152	450415	5'	tctgaaattaaagtgtgaagttccttatttcactcatttttttgtcatattttcacatctccaccgtttagtttatagaacctaatgcatagatcacttctgcaaagtttCATCAAATTTGAAGATCGTTTGGGttttcgtaatcattatttacataaacagttctggttagacaaatttatggtccgtttattaatttgatctaattcagtacccaaatgatcatcaatcttgatgaaattttgtatga	21	15	19	13	2472	PC-5p-217414_17	CATCAAATTTGAAGATCGTTTGGG	24	..(((....((((((((((((.....)))))))..)))))....))).........((((....((((..((((...))))..))))...))))....((((((((((((((((((..((((.((((((((((((....((((.......))))..........(((((((((((((((.(((.......))).)))))).))))).)))).)))))))))))).))))..)))))))))))))))).))	-63.8	34	21	100	152	77	3	29.6	0.9
458	5'	591	CTAAATTGGTGATCGTTAAGGTAA	PC-5p-216907_17	gp4a	scf0513159	-	1159015	1159278	5'	atacaaattttcagCTAAATTGGTGATCGTTAAGGTAAcgaactacatcaaattaatggacgaaccaaatctgtctaatatgaaccgttcaagttcataattagtaaatcacacttatgaatgccttaacgattttcaatatggctgaacatatgcat	19	16	17	14	7367	PC-5p-216907_17	CTAAATTGGTGATCGTTAAGGTAA	24	...((.((.((((((((.((((..(((((((((((((....((((...........(((((((......)).))))).(((((((.......)))))))..))))...(((......))).)))))))))))))..)))).)))))))).)).))...	-44.6	29	20	95	152	84	4	31.6	0.9
459	5'	592	AAAATTTAAGAGTCGGGACGTGAC	PC-5p-216001_17	gp4a	scf0513151	-	871714	871977	5'	agacggtaaaattcttattaataccaagctagtaaataaagtaAAAATTTAAGAGTCGGGATGTGACattaaccctcgtcttaccccagactgatttttacacgggacccataaccatttctgttacaccccggtttttaagttaTTTTACGGTTATTTATTTTGGTATtattttggtcttttaccg	12	8	11	7	2657	PC-5p-216001_17	AAAATTTAAGAGTCGGGACGTGAC	24	...((((((((..((...((((((((((...((((((((.((((((((((((((..((((.(((((((.........((((......))))............((.........)).....))))))).))))..))))))))..))))))..))))))))))))))))))....))..))))))))	-56.9	53	21	100	184	53	7	34.2	0.9
460	5'	593	TTAGCCGACGAAATACACTGTAAT	PC-5p-215900_17	gp4a	scf0512978	-	547392	547655	5'	taaagtcgacgaaatattaggttattcgtcgactaaaaccatcttagcagacgaaatatagtatatttcttcggctaagatggttTTAGCCGACGAAATACACTATAATtcgtctgctaagatggttttagccgacgaaatatggtgtatttcgtcggcttaaggaaaaaaatacattaaaaaaaACAGACGATATTAATAAACCATACttacttcatgttca	14	17	13	14	2726	PC-5p-215900_17	TTAGCCGACGAAATACACTGTAAT	24	..(((((((((((((((.......(((((((.(((((((((((((((((((((((.((((((.((((((.((((((((((...)))))))))).)))))).)))))).))))))))))))))))))))))).))))))).......)))))))))))))))..............................................................	-96.7	52	21	100	115	3	4	33.2	1.3
461	5'	594	CTTATAATGAGGACCAAGTGAGAA	PC-5p-214584_17	gp4a	scf0513105	-	209153	209416	5'	aggacCTTATAATGAGGACCAAGTGAGAActttcaaatgaatggttggataatatgcatatgggaattagaaaatatcaattaaaagtcaaaactttgatccaacgtactgttcatttgaaagtcctcacttggtcctcattataaggt	33	23	30	19	2655	PC-5p-214584_17	CTTATAATGAGGACCAAGTGAGAA	24	...((((((((((((((((((((((((.(((((((((((((..(((((((....((.((((............))))))....(((((....))))).)))))....))..))))))))))))).))))))))))))))))))))))))	-69.3	44	23	100	146	48	3	33.6	1.4
462	5'	595	TTTCAGCTAATTTAGTGATCG	PC-5p-21267_171	gp4a	scf0513098	-	63849	64109	5'	atctctgtaaaaTTTCAGCTAATTTAGTGATCGttaaggccctcaaactcgaaaaacaaatggacggactgaattctgtccggttgtgttcataccagaaaaactcgagtttgagggccttaacaatcaccaaattggctgaaattttgcaga	47	62	43	52	5940	PC-5p-21267_171	TTTCAGCTAATTTAGTGATCG	21	...((((((((((((((((((((((.(((((.((((((((((((((((((((...((((..(((((((......)))))))..)))).(((......)))....)))))))))))))))))))).))))).))))))))))))))))))))))	-87	47	19	100	150	52	2	39.2	1.5
463	5'	596	GAGGACTTTTAATTGAACGGTTA	PC-5p-211442_17	gp4a	scf0513192	+	1457801	1458063	5'	tgaggaccttataatgaggactaagtGAGGACTTTCAATTGAACGGTTAaatgaatgttttaacttttaattgatattttcaaattcctatttgcatgtaatctaatcgttcatttgaaaggcctcacttggtcctcattagaagctccccc	15	9	13	7	8010	PC-5p-211442_17	GAGGACTTTTAATTGAACGGTTA	23	...(((.(((.(((((((((((((((((((.(((((((.((((((((((.((..((((............((((.....))))..........))))...)).)))))))))).))))))).))))))))))))))))))).))).)))...	-65.1	48	21	100	146	35	6	34.9	1.2
464	5'	597	AGGACCACGTCATACTGCCACTTG	PC-5p-210536_17	gp4a	scf0512960	-	35016	35279	5'	tggtctttgataaaatagctgaaataatttttcatgaagaaaatctacatgtctaaatttgattggaaagtAGGACCACGTCAGACTGCCACTTGatcctcccgtagcactgaaaaatttctcccgaatgaccaTGTGGCAATCTGACATGGTCCTCCattccattcaaattttaacatgtggattttcatgataaaaaactattttagcgat	22	26	20	22	2886	PC-5p-210536_17	AGGACCACGTCATACTGCCACTTG	24	.................(((((((((.((((((((((...((((((((((((..((((((((.(((((...(((((((.((((((.((((((.((.((....((.......(((....)))...))...)).)).)))))).)))))).)))))))...))))).))))))))..))))))))))))))))))...)))).)))))))))...	-79.4	72	21	100	193	4	12	35.7	1
465	5'	598	TGGATTTGCTTGGTTGTCTTATA	PC-5p-210497_17	gp4a	scf0513143	-	342779	343041	5'	aaaccctcaactttttggatccggattctctgcttggatttaaattgctTGGATTTGCTTGGATGTCTTATAaccattagatggagtaaagatgacataacggtcttagattgtACTCAATCCAATGGTTAGAAGTCAttcaaacaagtctaaacaacataaatccaagtatggaagc	42	43	38	36	2914	PC-5p-210497_17	TGGATTTGCTTGGTTGTCTTATA	23	....((..........)).......(((..((((((((((((..(((.(((((((((.(((((((.(((.((((((((.(((.(((((.....(((......)))........))))).))).)))))))).))).))))))).))))))))).)))..))))))))))))..)))..	-61.6	53	20	100	151	25	8	36	1
466	5'	599	TGTGGGCAGCACTGGAGTGGT	PC-5p-208529_17	gp4a	scf0513138	-	426230	426490	5'	gagggccttttttcTGTGGGCAGCACTGGAGTGGTcttccctttctcaaatggccatctgttctgattaaagatctatgtctaatttgataagtgagaaagggatcacaactccagtgctgcctacagttgggcctca	7	9	6	8	5420	PC-5p-208529_17	TGTGGGCAGCACTGGAGTGGT	21	((((.((......(((((((((((((((((((.((..(((((((((((.............(((......)))....((((......))))..)))))))))))..)).)))))))))))))))))))..)).)))).	-73.8	38	20	100	137	45	4	46.4	1.2
467	5'	600	TTCTGTTAGAATACCGACGTGGCC	PC-5p-206933_17	gp4a	scf0513124	-	1760672	1760935	5'	tctgaatggttattaaagtcacgatttttcattcaaatagtctttcggtcaatttttTTCTGTTAGAATACTGACGTGGCCattaaagatattgtaatttttaatggtcacatcatcAATTTAACTGAGAAAATTGACGGAatgatcatttagatgaaaaatcgtgtttttaaagatcattggatgaaaaatcatgactttaaagactattcatattaaaataaaactaaaatgactgaacatatatcgacttcaaa	27	23	25	19	4914	PC-5p-206933_17	TTCTGTTAGAATACCGACGTGGCC	24	..((((((((..(((((((((.((((((((((((((.......(((.((((((((((((..((((((....(((.(((((((((((((((......))))))))))))))).)))....)))))).)))))))))))).))).((((.((((((..............)))))))))).)))))))))))))).)))))))))..))))))))............................................	-82.5	39	17	100	99	6	4	26.8	1.2
468	5'	601	CTATGGAAGTGGAAGGCCAAATT	PC-5p-206175_17	gp4a	scf0513104	-	114538	114800	5'	aatttaaaaaggatataaaatgaaataagatggtaggtacaatggtaaatctggaaaaaaaataaaattgaataaaatattatttggctttagcCTATGGAAGTGGGAGGCCAAATTtggcttacggtgagagtaaccataggcttaGGCTAAATTTTTTGCCTTGAAAATtgaaatttggcttatggtgagagtaaccataggctaaatttggctttctagctaccatgggaga	33	29	30	25	7907	PC-5p-206175_17	CTATGGAAGTGGAAGGCCAAATT	23	.......((((................((((.................)))).......((((((.(((......))).))))))..))))..(((((((.(((((((((((((((((((((((.(((.......((((((((((.......(((((((......))))))).......)))))))))).......))).))))))))))))))))))))).)).)))))))...	-69.3	33	22	100	139	68	3	33.2	0.9
469	5'	602	GTGAACTTTAGCCGACGACATAA	PC-5p-205788_18	gp4a	scf0513159	-	1421860	1422122	5'	aaattttaatttcgtcgactaaagaatgtttaaagtcgtcggctaaagtctGTGAACTTTAGCCGACGAAATAAattcttaagGAAAATTTCGTCGGCTAAAGTTTactttagccgacgaaaaaatggttcgtcggcctggttttttttttcgttcggctaaagcctttcttctggtagtgtcagt	2	13	2	11	7248	PC-5p-205788_18	GTGAACTTTAGCCGACGACATAA	23	.............((((((....((((........((((((((((((((....(((((((((((((((((((...(((.....))).))))))))))))))))))))))))))))))))).......))))))))))...................(((....)))......((((.....)))).	-66.7	36	19	100	85	5	2	37.6	1
470	5'	603	AACGGAGAAAATTGACGGAATGAC	PC-5p-205744_18	gp4a	scf0513125	+	1632039	1632302	5'	tctttaaagtcacgattttttatccaaatgctctttccgtcaattttttttgttagaatactatcatggtcgttaaagacattgtaatttttaacagtcacatacggtagcaatttAACGGAGAAAATTGACGGAATGACgtacttgaatgaaaaatcgtgactttaagaaccattcagattttcctctaaaaaagaaccattcagattaaaataaaaccataaaaactgaacaaatattgacttcaaattagaaggattatat	16	15	15	12	7951	PC-5p-205744_18	AACGGAGAAAATTGACGGAATGAC	24	..(((((((((((((((((((((.(((.(((((.(((((((((((((((..((((((...(((((.(((..((((((((........))))))))..))).....)))))...))))))..))))))))))))))).)).))).))).)))))))))))))))))))))..........((..((((((((..........(((((.....................)))))......(((....))).)))).))))..))..	-76.5	66	23	100	167	8	8	28.8	1
471	5'	604	CAAGTGTAGCTAATAGAGGTG	PC-5p-205640_18	gp4a	scf0513075	-	313113	313373	5'	actacaacaatattgatcaattgccacacatCAAGTGTAGCCAATAGAGGTGttgcaaacttgcaattctcatatgtgtggcattttccactcatattccaccaatttgcctcatttatgggtaattgcaagtttgcaacacccttattggttgcatttgatgtgtggtcat	20	14	18	12	6975	PC-5p-205640_18	CAAGTGTAGCTAATAGAGGTG	21	......................((((((((((((((((((((((((..((((((((((((((((((((((((((..((.((((........................)))).))..)))))).))))))))))))))))))))..))))))))))))))))))))))))...	-88.2	56	19	100	147	24	4	38.4	1.3
472	5'	605	TCTGGATAGGGACTGTATATATA	PC-5p-20375_178	gp4a	scf0513050	-	81204	81466	5'	tatacattagtatcaataaattgaacgatgaagatgtggaaatatgacagaaaagttagtcaaataaggaacttcacacattaattttagagcgaagcttaacTCTGGATAGGAACTGTATATATAtatatatgtatatatatacagttcctatccagagcgaagctTCGCTCTGAAATTAAAGTGTGAAggtctttttatggctcacttttcggtcacgtatctacatctccaccgttcattttt	100	84	92	71	4303	PC-5p-20375_178	TCTGGATAGGGACTGTATATATA	23	.((((....))))....(((.((((((.((.(((((((((.(..((((.(((((((.(((((...(((((.((((((((.((((((((((((((((((((..(((((((((((((((((((((((((((....)))))))))))))))))))))))))))..)))))))))))))))))))).)))))))).)))))...))))).))))))).))))..).))))))))).)).)))))).))).	-134.9	97	23	100	228	4	11	32.9	1.7
473	5'	606	TTTGGAGAGAGAGTAGACA	PC-5p-203505_18	gp4a	scf0513102	-	292089	292347	5'	aattccgaatccagaaggccgaggtccTTTCGAGAGAGAGTAGACAatgtggaacttcgcaccggcacttcgccacattgtctactctctctccaaggaccttggcttctgaaactcagaaacACATCACGGTTGGAAGAAGCAGAggagaaagaagaagaggcac	14	27	13	23	5086	PC-5p-203505_18	TTTGGAGAGAGAGTAGACA	19	..((((((..((....(((((((((((((..(((((((((((((((((((((......((....))......))))))))))))))))))))).)))))))))))))((((.....))))..........))))))))............................	-74.6	36	17	100	91	4	2	50	0.9
474	5'	607	TGATTCGGTGATCGTTAAGGC	PC-5p-20240_179	gp4a	scf0513103	-	124548	124808	5'	atttcataTGATTCGGTGATCGTTAAGGCtttcaaaagttcaatttagttttaatgacattcaacggttttagtttgacataagctggaccgttcaaaatcattaaaactaaatcaaacttttgaaagtcttaacgatcaccaaatcat	89	126	82	107	7294	PC-5p-20240_179	TGATTCGGTGATCGTTAAGGC	21	.......((((((.((((((((((((((((((((((((((..(((((((((((((((..((.(((((.(..((((((...))))))..)))))).))..)))))))))))))))..)))))))))))))))))))))))))).))))))	-73.3	61	20	100	142	3	6	30.2	1.6
475	5'	608	AAAACACGAGGGGGCAAACTGAAT	PC-5p-201236_18	gp4a	scf0513194	+	712022	712285	5'	ttacctAAAACACGAGGGGGCAAACTGAATttaataaaaaaaaaacaacataaaataaagaattaaattcagtttacccccttgtgatttgggggt	15	16	14	14	5843	PC-5p-201236_18	AAAACACGAGGGGGCAAACTGAAT	24	...((((((.((((((((((.((((((((((((((..........................)))))))))))))).)))))))))).))))))...	-40.6	30	22	100	90	26	2	31.2	1.4
476	5'	609	AACTAAATCGGTGATCGTTAAGGT	PC-5p-200644_18	gp4a	scf0513131	-	476067	476330	5'	attcaaaaggtacggattttgccaatagaaccacttttcggtcatatttttcgatcatagccaactagtatctagatatatatgacataatcatctctgcaaaatttcAACTAAATTGGTGATCGTTAAGGTgtcgaaactatataattacaatgcgaaacaaatctgatcaaccggaaccgtttgtgtaattcacagtttgaataccttaatgattatcaaTTTGGCTGAAATTTTGTAGAGATGatct	21	31	19	26	8125	PC-5p-200644_18	AACTAAATCGGTGATCGTTAAGGT	24	.....((((((..((.(((((....)))))))))))))..(((((((...(((((..(((....)))..)))..))...)))))))...((((((((((((((((((((.((((((((((((((((((((((((..(((((....(((((((..(((.......((((......))))..)))...)))))))...)))))..)))))))))))))))))))))))).))))))))))))))))))))..	-85.6	63	23	100	159	6	5	32.4	1.1
477	5'	610	AATCGTTAAGGCATTCAAAACTAC	PC-5p-200019_18	gp4a	scf0513141	-	602670	602933	5'	tcatttttcgatcatattttctcatctcaaccattcagcttttaggtatatatgagtagatcatctttacaaattttcagccaaattgatAATCGTTAAGGTATTCAAAACTACgaattacccgaaatgttcaacaaattcggtttgcttattatgattatatagttttgataccTTAATGATTATCAATTTAGCTGAAattttacatagataa	15	10	14	8	6329	PC-5p-200019_18	AATCGTTAAGGCATTCAAAACTAC	24	.........((((.......(((((....(((............)))....)))))..)))).(((....(((.(((((((.((((((((((((((((((((((.((((((((..(((((.(((((.((.....))..)))))...........)))))...)))))))))))))))))))))))))))))).))))))).)))....)))...	-59.4	55	22	100	148	5	7	27.1	1
478	5'	611	CTGATAAGGGACGGGCGGTGGGTT	PC-5p-199937_18	gp4a	scf0513015	+	308201	308464	5'	tttggtttgtaattggaatggttttggcctagtccccaattcctcttttcatgtaatttcttttattattttaaataaaaattCTGATAAGGGACGGGCGGTGGGTTcccggttgtagcggtccccttcagggtagagtgggtgctctgtcacccaccagactgctatagtggagctaatatcgcctaatccttgttagtattttataaaaaataaaaa	17	23	16	19	3021	PC-5p-199937_18	CTGATAAGGGACGGGCGGTGGGTT	24	.............(((((.((..((((........))))..))...)))))..............(((((((..((((((...((((((((((..((((((((((((((...((((((((((((((....)))....(((((((......)))))))..))))))))))).))))))..))))))))..))))))))))..))))))..)))))))...	-72.4	48	22	100	151	36	5	39.7	0.8
479	5'	612	TGTAAATCTAAGAGTGGAAAGTAT	PC-5p-199400_18	gp4a	scf0513175	+	38988	39251	5'	ataggtgttcacatggtcacctagtgaccaaggaagtcatggttaattatcgttggaTGTAAATCTAAGGGTGGAAAGTATtattttaaagttaagttgttttattttctACCCTTGAATTTACATCCAACggtaaatgaacatgatttccttggtcacttggtgatcatgtgaacactatt	7	17	6	14	4792	PC-5p-199400_18	TGTAAATCTAAGAGTGGAAAGTAT	24	...((((((((((((((((((.(((((((((((((((((((.(((.((((((((((((((((((..((((((((((((((..((..............))..))))))))))))))..)))))))))))))))))).))).))))))))))))))))))).))))))))))))))))))...	-113.1	74	21	100	176	14	5	34.6	1.8
480	5'	613	ACCAATTTGGTGATCGTTAAGA	PC-5p-198533_18	gp4a	scf0513190	+	1707995	1708256	5'	agatcatctctgtaaaatttcaACCAATTTGGTGATCGTTAAGAccctcaaactcgaaaaacaaatagacggattgaattctgtccggttgtattcataccagaaaaactcgagtttgagggccttaacgatcaccaaattggctgaaattttacatagatgat	43	36	39	30	7963	PC-5p-198533_18	ACCAATTTGGTGATCGTTAAGA	22	..(((((((.((((((((((((.((((((((((((((((((((.(((((((((((((...((((...((((((......))))))...)))).(((......)))....))))))))))))).)))))))))))))))))))).)))))))))))).)))))))	-90.6	52	20	100	162	52	3	36.6	1.5
481	5'	614	TCTAACGAGGACCAAGTGAGGACT	PC-5p-198161_18	gp4a	scf0513062	+	104135	104398	5'	ggtggggagctTCTAACGAGGATCAAGTGAGGACTtttatatgaacggttgaattacatgcatataggaatttaaaaatatcaattaaaagttaaaatattcatctaaccattgatttgaaaatcctcacttgatcctcgatataaggtactcgt	15	24	14	20	5336	PC-5p-198161_18	TCTAACGAGGACCAAGTGAGGACT	24	...(((...(((.((.(((((((((((((((((.(((((.((.((.(((((......(((.((((...(((((...............)))))...)))).))).))))).)).)).))))).))))))))))))))))).)).)))...)))..	-45.8	51	21	100	150	15	10	32.9	0.9
482	5'	615	AGCGGGACGGGACGAGATAGGTT	PC-5p-197282_18	gp4a	scf0513069	+	90040	90302	5'	ctgataattagtagggctgggcacttagtatcggaatcctgatcccgtaccggtcccgtctcgaaagttAGCGGGACGGGACGAGATAGGTTttgaaaatagcaatcccgccccgtcccgtcccgtttcaacattaccataacgggacgggacgggatgggactatcccgaaaaatctcgtcccgtcccgtaat	26	17	24	14	6811	PC-5p-197282_18	AGCGGGACGGGACGAGATAGGTT	23	.............(((((((..((.....(((((....)))))...)).)))))))..............(((((((((((((((((...(((((...((((...((((..((((((((((((((((.............))))))))))))))))..))))))))..))))).)))))))))))))))))...	-96	46	19	95	121	13	4	53.6	0.9
483	5'	616	CACTGACTAAGAGATTCATGGTT	PC-5p-194976_18	gp4a	scf0513102	+	538172	538434	5'	attctagagtagtgttcacatggtcaatgtCACTGACTAAGAGATTCATGGTCagtcaccattagaatattagcatttaagggttgAAAACAAAACAACTCTACTAAAAAataattctccatacccttagatttaaattcaacggtgactgaccacgaatcattggtcagtca	14	10	12	8	3511	PC-5p-194976_18	CACTGACTAAGAGATTCATGGTT	23	......((...(((....)))..))......(((((((((..(((((.((((((((((((.((.((((.((((.((((((((((((.................................)).)))))))))))))))))))).)))))))))))).))))).)))))))))..	-55.598	48	19	95	140	33	7	35.3	0.9
484	5'	617	AAGGGACTAGCAGAAGCTAAGTGT	PC-5p-192799_19	gp4a	scf0512990	-	323796	324059	5'	taaatgttatcgagttgtggttttgtcAAGGGACTAGCAAAAGCTAAGTGTgggggaatttgatagacgcataatatgctatgatcttaacatatgtccTACCCTATTTAGTTATGTTATTTCcttaataatattaattatgacatgtt	21	19	19	16	2343	PC-5p-192799_19	AAGGGACTAGCAGAAGCTAAGTGT	24	...(((((((..(((((.....((((.((((((.(((((..(((((((((.((((((...((..(((..((((......)))).)))...))....)))..)))))))))))).))))).)))))).))))...))))))))))))...	-35.2	51	20	100	143	6	10	31.5	0.7
485	5'	618	GTTGCTTGGATTTGGTTGGATGAC	PC-5p-187074_19	gp4a	scf0513131	-	1542602	1542865	5'	ggcttctctacttagatttatGTTGCTTGGATTTGTTTGGATGACttctaaccattggattgagtacaatataagaccactatgtcattcttatgtcatctttactccATCTAATGATTATAAGATATCTAAacaaatccaaataacttaaatccaagcagagaa	53	50	49	42	7352	PC-5p-187074_19	GTTGCTTGGATTTGGTTGGATGAC	24	...((((((.(((.((((((.(((..((((((((((((((((..(((.(((.((((((((.(((((..((((((((............))))))))......))))).)))))))).))).)))..))))))))))))))))..))).)))))).))).))))))	-58.5	61	20	100	162	12	9	31.5	1.1
486	5'	619	CCAAATTGGTGATCGTTAAGGAAT	PC-5p-186954_19	gp4a	scf0513112	-	976331	976594	5'	actagttgaggactttctcctttaatgatttattacacccatttttaatcacattttttcatctcaaccgtttagtttttaggtctatatatgtagatcacttatacaaattttcaaCCAAATTGGTGATCGTTAAGGAATCGaactagataatattaacaaacgattcaaatttgtcaaacatgagtcgtttaagtttataattggtaaatcacatttatgaataccttaatgattttcaatttgaataaaaatttgtat	45	72	41	61	6669	PC-5p-186954_19	CCAAATTGGTGATCGTTAAGGAAT	24	(((((((((((..............(((((................)))))..........)))))))....)))).....(((((((....)))))))....(((((((((((....(((((((..(((((((((((.(((......))).........((((((((((....((.....))))))))))))..((((((((.((........)).)))))))).)))))))))))..)))))))....)))))))))))	-57.4	29	21	80	158	88	2	26.1	0.8
487	5'	620	TAAGTAGTACTTAAGCGACGGAAT	PC-5p-186521_19	gp4a	scf0513176	+	2107388	2107651	5'	ccgtctccTAAGTAGTACTTAAGCGACGGAATgaaattcagtctcctaagtcgttcttaggaaatatttcgtctcctaagaacaatttagaagacggaaactgtttcgtcgcctaagtagaaaattccgtcgcttaagtaccacttaggaga	5	12	5	10	3781	PC-5p-186521_19	TAAGTAGTACTTAAGCGACGGAAT	24	...((((((((((.((((((((((((((((((.............((((((.((((((((((.((.....)).)))))))))).))))))..(((((((....))))))).............)))))))))))))))))).))))))))))	-72.7	28	23	100	149	91	1	40.8	1.2
488	5'	621	TCAGCCAATTGGTGATCGTTA	PC-5p-182693_20	gp4a	scf0513008	-	1652577	1652837	5'	ncatctctgcaaaattTCAGCCAATTGGTAATCGTTAaggccctcaaactcgaaaaacaaatgaacggactgaattctgtctggttcatgtttataccagaaaaacacaatattgagggcctaaacgatcaccaaattggctgaaattttacagaga	6	14	5	12	8139	PC-5p-182693_20	TCAGCCAATTGGTGATCGTTA	21	...((((((.(((((((((((((((((((.((((((.((((((((((.............((((((((((........)))).))))))((((.........))))......)))))))))).)))))).))).)))))))))))))))).))))))	-70.7	41	19	100	154	65	4	37.6	1.2
489	5'	622	CGCAACTGAGGGCTTCAAGTA	PC-5p-18172_200	gp4a	scf0513152	-	835489	835749	5'	tactctattaccccaatcttcgatgaaagattacacccaccaacaacggctgcaaatggtctcttcagaaatgctaaaacatcaacaagatagtgcccttcatgacgcaaaaggtttccCGCAATTGAGGGCTTCAAGTACttagccaagaagcttgtttcacttgcggatgtctttgtaaatgattcttttggcacatctcacttggctcatgcatcaacagaaggcctggctaagtacttgaagccttcagctgcggg	247	354	226	300	2773	PC-5p-18172_200	CGCAACTGAGGGCTTCAAGTA	21	..............((((((......))))))......(((......((((......))))...((((((..((....(((((.....))).))))..))).))).......)))..((((((..((((((((((((((((((((((............(((.((((..(....)..)))).))).......(((...(((......((....))......)))..))).))))))))))))))))))))))..))))))	-77.5	28	20	100	143	83	1	44.6	0.7
490	5'	623	ATCGGACGGCTCACGGCTTAATGT	PC-5p-17917_203	gp4a	scf0512935	-	904375	904638	5'	ttattatacatatgtgtataacatacatcaagccgtgagttatctgattattttaaattttaaattgttaaacgATCGGACGGCTCACGGCTTAATGTatgtcatacaaatgtgtatagcagccgaacccattatattataatattatatcatcatggtgtattggtgtgtgtgtatatatatatatggcgtgcac	613	642	562	543	6647	PC-5p-17917_203	ATCGGACGGCTCACGGCTTAATGT	24	....(((((((((.(((((.((((((((.(((((((((((..((((((..(((..((((...))))...)))..))))))..))))))))))).)))))))).))))).)))))))))((((((..((((((.((..((((....))))..)).)))).))....(((((((((....)))))))))))).)))..	-73.2	46	21	100	114	3	6	31.6	1.2
491	5'	624	GGCAATCCATTCTTGGCCATG	PC-5p-177317_20	gp4a	scf0513163	+	2055262	2055522	5'	aaagcattgcctgggaaagaagagaggataatgaagccaaggatgaattgccggcatcacatatacaggccttcaaacgcagcatgttgtatatttgtcgtggccGGCAATCCATTCTTGGCCATGttggcctcttttcgtttcatgcaatgccatgaaatatatgacattggaaattcgtgtgacaatcagttgtgcatgaacgctccattggtcttatgattacgaaggtt	9	10	8	8	4353	PC-5p-177317_20	GGCAATCCATTCTTGGCCATG	21	...(((((((.((..(..(((((((((...(((..((((((((((.(((((((((..((.((((((((((...........))...)))))))).)).....))))))))).))))))))))))).....))))))))).)..)).))))))).......((((.(((..((((..(((((((.((((....)))))))))))...))))...))).))))...((....)).	-87.5	53	19	100	150	11	9	43.3	0.9
492	5'	625	TAAGTTGCTTAGATTTGTTTGGAT	PC-5p-176653_20	gp4a	scf0513156	-	226110	226373	5'	tgaaactaatgcaagcaagatccagattctctgcttgaattTAAGTTGCTTAAATTTGTTTGGATatcttataaccattagatgaattaaagaggacatgctggtataaaattgtactcaatccaatagtcagaagtcatctaaacaaaatttaaacaATATAAATCCAAGTATAGAAACCA	19	11	17	9	3478	PC-5p-176653_20	TAAGTTGCTTAGATTTGTTTGGAT	24	..........................((((.((((((.(((((..(((.((((((((((((((((((((..........)))))..........(((...(((((((...((((....))))...))).))))..))).)))))))))).))))).)))..))))).)))))).))))....	-34.5	33	21	95	152	75	5	29.1	0.7
493	5'	626	TAATTTCGTCGGCCAAGAT	PC-5p-176409_20	gp4a	scf0513178	-	1000469	1000727	5'	cgaaaaattttcgtcggcttgttagctTAATTTCGTCGGCTAAGATtttgtcgggaaaaggtcgtcggcgatgactttagccgacgaaattttttttttttttcggctatagtcccacagtttagccgacgaaaaca	13	15	11	13	2264	PC-5p-176409_20	TAATTTCGTCGGCCAAGAT	19	(((((...)))))..((((....))))...((((((((((((((...((((.((((..((((((((...))))))))(((((((..(((........)))..)))))))...))))))))))))))))))))))...	-51.3	22	14	84	104	56	2	41.6	0.9
494	5'	627	ACGAATTATGGCTTTTTTCGTCGG	PC-5p-175836_20	gp4a	scf0513176	-	361113	361376	5'	gtttagccgacgaaacatgccttaattcgtcggctaaaccttataaaaaaaattaaaaatactatagccgACGAATTATGGCATTTTTCGTCGGctataagtccattccagtaaaaaaacaaaaacccgaaatttctaaattaccattccaagcaagctgcaaaatacaccaaaacAATTTCATATAACCAACAACAAGC	14	8	12	7	4850	PC-5p-175836_20	ACGAATTATGGCTTTTTTCGTCGG	24	...((((((((((((.(((((.((((((((((((((............................)))))))))))))).))))).))))))))))))...............................((((((....(((....)))....((.....))...............))))))..................	-51.3	31	22	100	94	28	2	34	0.8
495	5'	628	GAAGATCGGTAATTCTCGTGTCAA	PC-5p-175375_20	gp4a	scf0513187	+	1153733	1153996	5'	aagttttattgatgtaggacgagaacgagcgaaatttagacagaaaaaaataaaagtcaggaaacgacgaataataaaaaagaatgatatGAAGATCGGTAATTCTCGTGTCAAgaggttgctagccgttgaaatattcaagaagatgttgacacaagaatattccaacggctagcaatctcttacacgagaattaccgattttcatatcattcttttttattattcgccgctt	36	39	33	33	5675	PC-5p-175375_20	GAAGATCGGTAATTCTCGTGTCAA	24	..((..(((....)))..))......(((((.......(((..............))).........((((((((((((((((((((((((((((((((((((((((((((.(((((((((((((((((((.(((((((..................))))))).))))))))))))))))))))))))))))))))))))))))))))))))))))))))))))))).)))))	-115	70	23	100	161	18	2	34.2	1.4
496	5'	629	AACACTTTAGCCGACAAATAAT	PC-5p-170586_21	gp4a	scf0512958	-	120041	120302	5'	attatgcaaatttcgttggctaaacccctctaaagccgatgaaacagactttatttcatcggctttaattatttttaaatttttaatttttaattaAACACTTTAGCCGACAAAAAATTTAAGATATTCGTCGGCTAAAgtctgagaaaaaaccgacgatatatttttcgtcggctaaactcttggactatagccgacgaatatcttaaatttttcgtcggctaaagtcta	11	9	10	8	4915	PC-5p-170586_21	AACACTTTAGCCGACAAATAAT	22	..............................((((((((((((((.........))))))))))))))................................((((((((((((.(((((((((((((((((((((((((.((((..(((.....(((((((........)))))))......)))..)))).))))))))))))))))))))))))).))))))))))))...	-99.8	51	38	93	129	8	4	32	1.4
497	5'	630	TGTGGTCTTTAGAGGTGTTGCAAT	PC-5p-170290_21	gp4a	scf0513104	-	308893	309156	5'	ttagaatgtacgtagtaatgtcacaacaacaaaattgagcaaattccacacaaggagTGTGGTCTTTAAAGGTGTTGCAATtcacatttatatgacaattttcctctcgtcttcactaatatctacacttatCACACATAAAGAAGAATGCAACACctttaaaggccacacttt	5	10	5	8	2209	PC-5p-170290_21	TGTGGTCTTTAGAGGTGTTGCAAT	24	...((((.....((((..(((.......)))..)))).....))))........(((((((((((((((((((((((((.(((...(((((..(((............))).......(((........))).....)))))...)))))))))))))))))))))))))))).	-47.4	33	23	100	119	46	2	34.5	0.8
498	5'	631	AGAAATTCGATCGGAAAGTGGTGT	PC-5p-1699242_3	gp4a	scf0513134	-	1742739	1743002	5'	ctagatactagacagtggagatgaAGAAATTCGATCGGAAAGTGGTGCaaaaatggaaatccgcaccaaaaccgttggtgcggacgtcagcaccaaagtttttggtgcagatttctatttttgcaccacttcccgatcgaatttcctcaaacttccttttagaca	9	15	8	13	5066	PC-5p-1699242_3	AGAAATTCGATCGGAAAGTGGTGT	24	.......(((((.((.((((.(((.(((((((((((((.((((((((((((((((((((((.(((((((((...(((((((........)))))))...))))))))).)))))))))))))))))))))).))))))))))))).)))..)))))))))))...	-91.3	65	22	100	155	8	7	43	1.3
499	5'	632	TTTATGTTGCTTAGATTTGCTTGG	PC-5p-1664571_3	gp4a	scf0513085	+	383839	384101	5'	caaatttggtttctctacttagaTTTATGTTGCTTAGATTTGCTTGGatgacttctaactattggatcaagtacaatctaagaccgttatgtcatcattactctatctaatggttataagacatccaagcaaatccaagcaacataaatctaagcagagaatccgaatcca	13	5	11	4	4043	PC-5p-1664571_3	TTTATGTTGCTTAGATTTGCTTGG	24	...((((((.((((((.((((((((((((((((((.((((((((((((((.(((.((((((((((((..((((........(((......))).....))))..)))))))))))).))).)))))))))))))).)))))))))))))))))).)))))).))))))...	-82.7	63	23	100	165	25	6	33.9	1.4
500	5'	633	TAAATAGAACTTAGGTGACGGAAT	PC-5p-166310_22	gp4a	scf0513142	+	502141	502404	5'	atcactactggaaaaaagctcttaggagacggaattgTAAATAGAACTTAGGAGACGGAATaagattccatagcctaagtgaccagtgACCACTTAAGCGACGGAACAATATtccgtcttctaagttctacta	28	23	26	19	3146	PC-5p-166310_22	TAAATAGAACTTAGGTGACGGAAT	24	.....(((..........(((....)))........)))..(((((((((((((((((((((...((((...((.((((((.........)))))).))...))))...)))))))))))))))))))))...	-47	33	22	83	89	9	3	39.8	0.9
501	5'	634	ATTCATAGTCAGTCACCGTTGGAT	PC-5p-165331_22	gp4a	scf0513163	+	1364825	1365088	5'	aagtacctagaggtcataaattgctttggtattattagttttcatattcttcatgttatctaaccacaatagtattcacatggtcaatcaagagATTCATAGTCAGTCACCGTTAGATTTACATTTAAGAATTGAaaacaaaacaactctacttaaaaataattctctctacttttgaatttaaatcttatggtgactgaccatgaatctcttggtcat	11	14	10	11	3800	PC-5p-165331_22	ATTCATAGTCAGTCACCGTTGGAT	24	.((((((..((((.((.....)))))))))))).................((((((...(((.......))).....))))))...((((((((((((((.((((((((((((.(((((((.((((((((...((................................))...)))))))).))))))).)))))))))))).))))))))))))))...	-61.831	43	35	100	130	32	4	29.7	0.9
502	5'	635	TCATGGTCAGTCACCGTTGGATGT	PC-5p-1646206_3	gp4a	scf0513123	-	212274	212537	5'	acagtagtgttcacatggtcacctaccaaataaaTCATGGTCAATCACCGTTGGATGTgaatctaatggtggaaaacaaaacaatttaactttaaaataataattcccacctttggatttacATCCAACGGTGATTAACCATGATTtcattggtctctaggtgaccatgtgacatcac	9	4	8	3	2347	PC-5p-1646206_3	TCATGGTCAGTCACCGTTGGATGT	24	...((..((.(((((((((((((((((((..((((((((((.((((((((((((((((((((((((.(((((..................................))))).)))))))))))))))))))))))).))))))))))..)))))....))))))))))))))))..))	-92.265	62	23	100	175	34	6	36.5	1.4
503	5'	636	TTAAGATCCGTCGCCTAGGTGTG	PC-5p-1640768_3	gp4a	scf0513030	-	395532	395794	5'	tcttaagtacttaggagacagaacgtccgtcggTTAAGATCCGTCGCCTAGGTGTGgtgaggtagacacttaggcgacggaacctaaaattcggtcgcctaagtggttctaagaaaacggaatactttcgtctcctaagcacttaagcgacggattttattttac	11	13	10	11	3937	PC-5p-1640768_3	TTAAGATCCGTCGCCTAGGTGTG	23	((((((....))))))(((.(.....).)))...(((((((((((((.(((((((....(((.(((((((((((((((.(((.......))).))))))))))).(((((........)))))......)))))))..))))))).)))))))))))))......	-65.8	27	20	95	125	62	3	45.5	0.9
504	5'	637	CTCAGATCATGTGGTAGTTTC	PC-5p-161243_22	gp4a	scf0513093	+	477210	477470	5'	cagaagagtcatcaattggggcaatactttcatatatgttcgtgtacaagtcatagttgaagctgccagcatgatctcaacctctctcagatttctgagggaagCTCAGATCATGTGGTAGTTTCacctgttgtttgtagcatgaagccgatcgaaaccctaattcaaaacccctttatccttgtccagattttaattccctgctgaaaaccctagaaaaaggtatgtgggaatca	16	12	15	10	2404	PC-5p-161243_22	CTCAGATCATGTGGTAGTTTC	21	..((((.((....((((((((......((((.......((((((((((((..((((.(((((((((((.((((((((.....((((((((....)))))))).....))))))))))))))))))).))))..)))))).)))))).......))))))))))))....))..))))..................((((((.((.......(((......)))...))))))))..	-72.2	43	32	100	108	4	5	41.5	0.7
505	5'	638	AGCGACAAGCGTGACTCGTGGAT	PC-5p-158622_23	gp4a	scf0513164	-	1062370	1062633	5'	aggatgacagacttacctgacttatatcggagagaacttagactcagagaaatcgagggttgcgggcctgctgcaaggagaccttgatatgagaaattgagaaagacgacaatgtcaaacAGCGACAAGCGTGACCCGTGGATCatctgtgtaccgatactgtcctaacttaaccaccttcaaagtgttgagttttaattacaaaaggcatcggtacacagatgatccacggcccacgcttttcgctgtttgacatggtatcag	34	35	31	30	6808	PC-5p-158622_23	AGCGACAAGCGTGACTCGTGGAT	23	.......(((......))).(((((((((.((..........(((.((....)))))..((((((.....))))))......)))))))))))...........((..((.((((((((((((((.(((((((..((((((((((((((((((((((...((.(((((((((((.((.......))))))))))...........)))))))))))))))))))))))))))..))))))).)))))))))))))).)).))..	-110.4	62	21	100	158	7	8	45.8	0.9
506	5'	639	AGCTAATTTGATGATCGTTAAGGT	PC-5p-158619_23	gp4a	scf0512984	-	910789	911052	5'	tccttatttattcattggtgcagattttctcaatttggcttacttttcgatcatagccagccaatatctagatatatatgacatgatcatctctacaaattttcAGCTAATTTGGTGATCGTTAAGGTgtcgaaactatatgattacaatgagcgaaccaaatctgttcaacatggactgttgatatttataatagtaaatcacAGTTTTGAATGCCTTAATTATTACCaaattagctgaaattttga	29	36	27	30	3363	PC-5p-158619_23	AGCTAATTTGATGATCGTTAAGGT	24	....((((((...((((((...((.....))....(((((..............)))))))))))...))))))...((((.....)))).....((((.(((((((((((((((((((..((((((..((((((((...(((((....(((((((......)).)))))......(((((((.......))))))).))))).))))))).)..))))))..))))))))))))))))))).)))).	-68.5	42	21	100	152	53	5	31	0.9
507	5'	640	ACGTTAGGGTATTCGTCGGCTAAT	PC-5p-157941_23	gp4a	scf0513163	-	1403249	1403512	5'	ggttttagccgacgaataacctaatatttcgtcggctttagttattttttaattacatactatagccgacgaatACGTTAGGGTATTCGTCGGCTAAAccctaaaatttttcttttacatactatagccctatcttcggtggttattttccgtaaaatttttagacgacttcttgcgtctcatcggtttgaaacTATTTTCAGTTGGAGGTCCGGCCA	6	15	5	13	4664	PC-5p-157941_23	ACGTTAGGGTATTCGTCGGCTAAT	24	((.(((((((((((((((.((((((..((((((((((.((((................)))).))))))))))...)))))).))))))))))))))).))...........((((((.....((((((((......)).)))))).....)))))).....(((((........)))))....(((..((..(((........)))...))..))).	-75.1	37	21	100	101	16	4	37.6	0.9
508	5'	641	AGCCAAATTGAAGATCGTTAGGAA	PC-5p-157784_23	gp4a	scf0513120	-	62983	63246	5'	atatacatataaattttcAGCCAAATTGAAGATCGTCAGGAAatcgaactaaatcaaatcaatgaatgatccaaatctgtaaaacatgaGCTGTTCAAGTTTATAATCGGTAAaatcacatttatgaatttcttaacgatttttcaatttggatgaaaattt	25	27	23	23	7969	PC-5p-157784_23	AGCCAAATTGAAGATCGTTAGGAA	24	..........(((((((((.((((((((((((((((.(((((((.((......))......(((((((........(((......(((((((.....)))))))...)))........)))))))..))))))).)))).)))))))))))).)))))))))	-40.2	32	22	100	152	83	3	26.5	0.9
509	5'	642	AGCCAAATCGGTGATTGTTAAGGT	PC-5p-156689_23	gp4a	scf0513154	-	1459337	1459600	5'	gatcatattttaacatcttatcggtctagtttttagatgtatatgaatatatcatttttacaaattttcAGCCAAATTGGTGATTGTTAAGGTaacaaactagatcaaattaatggacgaaccaaatatgtcaaacattaactgttcaagttcataattggtaaatcacacttatgaatgccttaacgatttttcaatatggttaaaaattta	19	19	17	16	4818	PC-5p-156689_23	AGCCAAATCGGTGATTGTTAAGGT	24	(((.((((((..((((((................))))))....)))))))))........(((((((.(((((.(((((.(((((((((((((....(((.((.((..((((((((((.........))))...)))))).)).)).)))((((((.((........)).)))))).)))))))))))))..))))).))))).))))))).	-47.8	30	22	100	151	84	3	26.3	0.9
510	5'	643	AGCCAAATCGGTGATCGTTAATGT	PC-5p-154635_23	gp4a	scf0513143	-	750509	750772	5'	tagatcatttctgaaaattttcAGCCAAATTGGTGATCGTTAATGTgcttaaaacagcaatttgcatgaacggttcaggtttgacagatttgatctgtctattgatttaagctagttcgaaaacttaacaatcatcaaattggctgaaaatttctaaaaatgatat	32	29	29	24	4265	PC-5p-154635_23	AGCCAAATCGGTGATCGTTAATGT	24	...(((((((.(..((((((((((((((.((((((((.(((((..((((......))))........(((((((((((....(((((((...)))))))..)))).....))).))))......))))).)))))))).))))))))))))))..).)))))))..	-54.5	35	20	87	161	81	4	30.7	1.1
511	5'	644	TTGGCTGGATATTATCCTTGG	PC-5p-154267_23	gp4a	scf0513158	+	2603034	2603294	5'	atttttaagaaaggatataactatcatgtcacataatacatccgtctcctttaaggatccgaattctcttcTTGGCTGGATATTATCCTTGAtcgaaatatgttacatagtccaaggatagtaaccagccaacgagagaattagaatcctacacttcaAAAGGTCGTCAATTTATGTACACA	1	16	1	14	5774	PC-5p-154267_23	TTGGCTGGATATTATCCTTGG	21	.............((((....)))).(((.((((((.((..((..........(((((...((((((((..((((((((.(((((((((((...((..((((...)))).))))))))))))).))))))))..))))))))...)))))...........))..))....)))))))))..	-53.2	38	19	100	97	3	5	35.2	0.8
512	5'	645	AGAAGTCGGTTGGTACGTAGTACA	PC-5p-152252_23	gp4a	scf0513118	-	193224	193487	5'	tagtaccgtaccaagttttAGAAGTCGGTTGGTACGTGGTACAgattttcccaaaatacagtatacaatgtaccaaccgagttatattaaaaaaaaaaaattaaaactattaATCTAAGCCGTTGATCTGTGGAT	23	20	21	17	3835	PC-5p-152252_23	AGAAGTCGGTTGGTACGTAGTACA	24	...............((((((((.((((((((((((((((((..((((.....))))...)))).).))))))))))))).))...))))))..............((((..(((.........)))..))))..	-26.9	30	22	100	77	5	5	32.6	0.6
513	5'	646	TGAGGACAAAGTTGATGCATCACA	PC-5p-151400_24	gp4a	scf0513154	+	1012996	1013259	5'	accactttaaggacaaatgaggactaatgttgtaactaattttttttaaacgactcatattacaaatttgagaactaatattattactttgatgactcattttacaactTGAGGACAAAGTTGATGCATCACAtgcattaacacacctctttaagtagtacctaaaattgttaaatgtaaatatgggtaaggctagagtgtgttaatacatgtgagtgcatcaactttgtccacaaattgtaaaatgagttct	18	14	16	12	2627	PC-5p-151400_24	TGAGGACAAAGTTGATGCATCACA	24	..................(((...((((((((....(((......))).....((((...........))))...))))))))...)))....((((((((((((((.(((.(((((((((((((((((((((((.((((((((((.(((...(((..((((((....((((.......))))))))))..)))))))))))))))).))))))).)))))))))))))))).))).))))))))))))))..	-86.3	66	23	100	158	7	8	30.4	1.1
514	5'	647	ATACTGATGTGGCCGTTAAAGACA	PC-5p-1509105_3	gp4a	scf0513137	-	254024	254287	5'	ttgtggtttgaagtcaacatctgtgcaattcttgtggttttattttaatttgaatggtccttaaagtcacgatttttcatccaaatggtcattccgtcaattttttcttttagaATACTGATGTGGCCGTTAAAGACAttataatttttagcggtcacgtcagtaatttaattgagaaaattgacagaatgactatttggatgaaaaatcgtgactttaaggaccattcaaaaattaaaataaaaccataaggaatga	9	12	8	10	4397	PC-5p-1509105_3	ATACTGATGTGGCCGTTAAAGACA	24	....((((((....))).)))....((.((((((((((((((((((((((((((((((((((((((((((((((((((((((((((((((((((.((((((((((((..(((((.(((((((((((((((((((((........))))))))))))))))))))).)))))..)))))))))))).)))))))))))))))))))))))))))))))))))))))))))))..))))))))))))))))))))).)).	-150.4	106	21	91	232	8	5	30.6	1.9
515	5'	648	GAGAGAGAGACTGAGAGAGGA	PC-5p-150653_24	gp4a	scf0513110	-	318977	319237	5'	ttcaggtagagaGAGAGAGAGACTGAGAGAGGAgagaaaatcaaggggagtttcttaagactcagtcaatctcctcctccacatctccttctcactctctctctat	14	10	13	8	3994	PC-5p-150653_24	GAGAGAGAGACTGAGAGAGGA	21	.....((((((((((((.((((..(((((((((((((..........((((((....))))))......))).))))))....))))..)))).))))))))))))	-44.2	29	18	100	101	32	4	45.3	0.9
516	5'	649	AATTTGAAGATCATTTGGGTA	PC-5p-150109_24	gp4a	scf0513179	+	1326526	1326786	5'	tatagatcattcctgcaaagtttcattcAATTTGAAGATCATTTGGGTAccgaattagattaaataaatcaacataacaaaaactgtttaaacagaacctttcgtgtaaatcacgattacagaagcttaaatgatcttcaaattggatgaactttgcagaaatgatcta	9	16	8	14	3838	PC-5p-150109_24	AATTTGAAGATCATTTGGGTA	21	..(((((((((.((((((((.(((((((((((((((((((((((..((.........((((.....)))).............((((....))))......(((((.....)))))........))..))))))))))))))))))))))))))))))).)))))))))	-66.4	42	18	95	167	76	3	29.6	1.3
517	5'	650	GTGGAGTTCTGGGAAAGAAGA	PC-5p-14962_242	gp4a	scf0513082	-	720893	721153	5'	gtagatggggggagagggaggagtagcaggaagttctggaATGGAGTTCTGGGAAAGAAGAccatgttttttttttttcctcaaagtaatttggggaaaaaatcggTTCTTTCCTAGTCCTTCCATTCctaaatttcctgtcatacatctctttcatgtcttctgtcgtt	58	61	53	51	6486	PC-5p-14962_242	GTGGAGTTCTGGGAAAGAAGA	21	...((..(..((.((..(((..(((((((((((((..(((((((((..((((((((((..(((.........(((((((((((((....)))))))))))))..)))))))))))))..)).)))))))..))))))))))..)))..)))..))...))..)..))...	-76.6	58	17	100	164	4	11	41.2	1.1
518	5'	651	AGTGACTGACAAAGAGATTCATGG	PC-5p-148441_24	gp4a	scf0513173	+	1184457	1184720	5'	atggtcagttatcattggattcacacagtgatgtttacctagtcAGTGACTGACTAAGAGATTCATGGtcaatcaccattaaatttaaatctaagagtggggaTAATTACTTTTAAGTAGAGTTGTTTtatttttaactattagatgtgaatctaatgatgtttgactatgaatctcttggtcagtca	28	22	26	18	6423	PC-5p-148441_24	AGTGACTGACAAAGAGATTCATGG	24	..(((....((((((((........))))))))...))).......((((((((((((((((((((((((((.((.(((((.(((((.((((((.((((..(((((..(((((.....)))))....)))))..).))).)))))).))))).))))).)).))))))))))))))))))))))))))	-75.7	58	22	91	142	5	8	31.9	1.3
519	5'	652	GTTGTTTGGATTTACTTGGATGAC	PC-5p-1483566_3	gp4a	scf0513131	-	1158342	1158605	5'	ttcctctatttgaatttatGTTGTTTGGATTTACTTGGATGACttctaactattaattgagtacaatctaagaccaccatatcatccttatgttatctttacttcatctcatgattataagacatccaagaaaatctaagcaacttaaatccaaacagagaat	10	16	9	13	2772	PC-5p-1483566_3	GTTGTTTGGATTTACTTGGATGAC	24	...((((.((((.(((((.(((((((((((((.((((((((...(((....((((..((((........((((....((((.......))))...))))........))))))))....))))))))))).))))))))))))).))))).)))).))))...	-46.2	45	21	100	157	46	7	29.4	1
520	5'	653	ATTTAGTAATCGTTAAGGCCTTCA	PC-5p-1482761_3	gp4a	scf0513086	-	300721	300984	5'	tttttgcaccattttttgatcgaatttcctcatctccaccgtctagtatttagataatattatgtagatcatctgtgcaaaatttcagccaATTTAGTAATCGTTAAGGCCCTCAAAATTGCGTCTTTCTGTTATaaacatggacggttcatgtttgacagaattcagtccatccatttgtttttcgagtttgagggccttaacgattaccaaattggctgaaattttgcagaga	6	6	5	5	5193	PC-5p-1482761_3	ATTTAGTAATCGTTAAGGCCTTCA	24	..((((((.........(((.((......)))))......((((((...)))))).......))))))...(((.((((((((((((((((((((.((((((((((((((((((((....((....((((((((..((((((((...))))))))))))))))....))......(((((.....))))))))))))))))))))))))).)))))))))))))))))))).)))	-90.8	43	34	56	164	74	2	35.7	1.1
521	5'	654	ATTAAAAATTTTCGTCGGCTAAAG	PC-5p-148006_24	gp4a	scf0513098	-	2441527	2441790	5'	tattacacactttagccgacgaaatcttaaatgtttcgtcggctaaagtatcagactatggtcgacgaaacATTAAAAATATTCGTCGGCTAAAGactgggataatagccgacgacgttttctagtttcgtcggctaaagtcatcgccgacgaccctttccCGACGAAACTATAGCTGACGAAGGctcgttacctga	16	20	15	17	4355	PC-5p-148006_24	ATTAAAAATTTTCGTCGGCTAAAG	24	.........((((((((((((((((.((.((((((((((((((((.(((.....))).)))))))))))))))).)).)).))))))))))))))...(((.((((((((..((.((((...((((((((((((..((((...(((....)))..)))).)))))))))))).))).).))..)))).)))))))..	-81.9	37	21	100	86	5	4	44.2	0.9
522	5'	655	ACTAAATTGGTGATCGTTAAGGTA	PC-5p-146990_24	gp4a	scf0513088	+	550947	551210	5'	atgatcatctgcaaaatttcaACTAAATTGGTGATCGTTAAGGTAtcgaaactatatgattacaatgaacgaaccaaatctatttaacataaaccattcgtgtaattcacagttttgaataccttaatgattatcaatttggctgaaatttattttgtagagatg	16	31	14	26	7189	PC-5p-146990_24	ACTAAATTGGTGATCGTTAAGGTA	24	...(((.((((((((((((((.(((((((((((((((((((((((((((((((....(((((((.((((...........................)))))))))))...))))))).)))))))))))))))))))))))).))))))))....))))))))).	-56.8	59	23	100	161	27	6	28.5	1.2
523	5'	656	AAGGACTTTCAAATAAACGGTTGG	PC-5p-146835_24	gp4a	scf0513098	+	1773545	1773808	5'	aaaggagagcttctaatgaggattttataatgagaactaaatAAGGACTTTCAAATAAACGGTTAGatgaatattttaacttttaattgatattttcaaattcctatgagtatgtaatccaaccgttcatttgaaaatcCTCACTTGGTCCTTATTATAAagtcctcattagaagctcccccat	29	28	26	23	7948	PC-5p-146835_24	AAGGACTTTCAAATAAACGGTTGG	24	...((.((((((((((((((((((((((((((((.(((((...((((.((((((((.(((((((.(((..((((((..........((((.....))))........))))))...))).))))))).)))))))).))))...))))).)))))))))))))))))))))))))))).))...	-78.8	63	20	100	178	31	7	30.4	1.4
524	5'	657	AAGAGACGAAATTTTTCAAATTCG	PC-5p-1460587_3	gp4a	scf0512924	+	9598	9861	5'	aaatttcgtcgcataagttctcgcttAAGAGACGAAATTTTTCAAATTCGtcgcttaagtaaccatttaagagacgaaattgttttcgtcgcttaagtgagaacttatgcgacgaaactagattcgtctcttaagtggttacttaagcgacgaatttgaaaaatttcgtc	11	5	10	4	3497	PC-5p-1460587_3	AAGAGACGAAATTTTTCAAATTCG	24	.............(((((....)))))...((((((((((((((((((((((((((((((((((((((((((((((((.....(((((((((.(((((....))))).))))))))).....))))))))))))))))))))))))))))))))))))))))))))))))	-96.8	62	21	83	140	4	2	35.9	1.6
525	5'	658	GAGTCCCACAGGTGCGACCTG	PC-5p-145515_24	gp4a	scf0513140	-	274713	274973	5'	ataactcataagcgcagaacggtaaagGAGTCCCACAGGTGCGACCTGagatcacacctgagatcacatgtgtgcacttacaccgcaacctagcgtgagagtgccggtgttaatttgcatttcacgtgttctcaggtcgcccctgcgggacttcctctaccacg	22	58	20	49	8098	PC-5p-145515_24	GAGTCCCACAGGTGCGACCTG	21	....................((((.(((((((((.((((.(((((((((((..((((.(((((((((...((.(((((..(((.((......)))))..)))))))))).........)))))).))))))))))))))).)))).)))))).))).))))...	-73.5	53	19	100	141	6	11	53	0.8
526	5'	659	AGTCAAATTGGTGATTGTTAGGAT	PC-5p-145113_25	gp4a	scf0513103	-	584504	584767	5'	ctacaaattttcAGTCAAATTGGTGATTGTTAGGATatcaaaaatgtattaaatcaatgaatgcaccgaatatgttcatcctgaaccatacgttcttttcattctaaatcacagttttgaatgtcttaatgattatcaatttggctgaaaatttat	23	23	21	19	2984	PC-5p-145113_25	AGTCAAATTGGTGATTGTTAGGAT	24	....(((((((((((((((((((((((..((((((((((((((.(((........((((((.....((..(((((((.....))).)))))).....)))))).......))).))))).)))))))))..)))))))))))))))))))))))..	-51.6	40	22	100	150	63	3	28.2	1.2
527	5'	660	TATATTTACAGATTTGGACAACA	PC-5p-145041_25	gp4a	scf0513030	+	444812	445074	5'	ctTATATTTACAGATTTGGACAACAgctcatctgggaaaaaaaaacaggagaagaaaaaacgagagcaaaatttgggtgttgtcgaaatctgtcaataact	18	16	16	14	3340	PC-5p-145041_25	TATATTTACAGATTTGGACAACA	23	....((((.((((((((.(((((((.((((((((...........))))........................))))))))))).)))))))).))))...	-25.3	23	19	91	94	43	3	34.7	0.7
528	5'	661	AGCAAAATCGGTGATCGTTAAGGT	PC-5p-144021_25	gp4a	scf0513085	+	295824	296087	5'	aaaggtacggattttgtcaatagaaccactttttggtcatatttttcgatcatagtcaactagtatctagatatatatgacatgatcatctctgcaaaatttcAGCAAAATTGGTGATCGTTAAGGTATCGAAACTATATGATTACAATGAatgaaccaaatttgttcaacatgaaccgtttgtgtaattcacagttttaaataccttaatgattatcaatttggctgaaattttataaagatgatc	28	42	26	35	4539	PC-5p-144021_25	AGCAAAATCGGTGATCGTTAAGGT	24	((((((..((.(((((....)))))))))))))..(((((((...(((((..(((....)))..)))..))...)))))))..((((((((.(..(((((((((((.((((((((((((((((((((((.((((((....((((((.(..((((..........((((.....))))))))..)))))))...))))))..)))))))))))))))))))))).)))))))))))..).))))))))	-77	63	39	100	164	5	8	29.6	1.1
529	5'	662	ATGGTCAGGATTAGAGGTATTAT	PC-5p-1426026_3	gp4a	scf0513102	-	953258	953520	5'	atgcatatttgccagattttggagacagacatcatcgttttagccacttggatagttgaagttcaatttaacATAGTCAGGATTAGAGGTATTATacagatgtgaaccatgcatagtttttaaataatacctctaattctagccatgttagattaatcttcaactatccaattgacttaaatgatgatgttaca	14	8	13	7	3711	PC-5p-1426026_3	ATGGTCAGGATTAGAGGTATTAT	23	..(((....))).......((....))(((((((((((((.((.((.((((((((((((((...((((((((((.(..(((((((((((((((((.....((((.......))))........)))))))))))))))))..).))))))))))...)))))))))))))).)).)).)))))))))))))...	-77.7	59	20	100	164	28	6	32	1.3
530	5'	663	CGAATTATAATGTATTTCGTCGG	PC-5p-142175_25	gp4a	scf0510386	+	752	1014	5'	atcttagccgacgaattatagtgtatttcgtcggctaaacccatcttagctgaCGAATTATAATGTATTTCGTCGGctaaaaccatcttagtcgacgaattatagtgtatttcgtcggctaataaagttttagccgacgaataacctaatatttcgtcggctttaa	36	41	33	34	4506	PC-5p-142175_25	CGAATTATAATGTATTTCGTCGG	23	.....((((((((((.(((((.((..(((((((((((((......((((((((((((.((((.((((.((((((((((((.......)))))))))))).)))).)))).))))))))))))......)))))))))))))..))))).)).))))))))))....	-82.2	62	20	100	157	7	8	37.3	1.3
531	5'	664	TCTAATGAGGACCAAGTGAGGACT	PC-5p-141955_25	gp4a	scf0513030	+	461626	461889	5'	ctTCTAATGAGGACCAAGTGAGGACTttcaaattaacggttggattacttgcatataggaatttgaaaatattaattaaaagttaaacattcatccaaccattcatttgaaagtccttatttagtcctcattataa	17	20	16	17	8329	PC-5p-141955_25	TCTAATGAGGACCAAGTGAGGACT	24	....((((((((((.((((((((((((((((((.((.((((((((..((((....))))............(((((.....)))))......)))))))).)).)))))))))))))))))).))))))))))...	-51.5	38	21	91	129	47	3	29.4	1.3
532	5'	665	TAAGTAGAACTTAGGTGACGGAAT	PC-5p-141042_25	gp4a	scf0513052	-	165576	165839	5'	ccTAAGTAGAACTTAGGTGACGGAATgttttaaaaaaataaaaaaattatgaatcacttagacgacagaaatagaacattccgtcgtttaagttctaaaa	26	27	24	23	3166	PC-5p-141042_25	TAAGTAGAACTTAGGTGACGGAAT	24	......(((((((((..(((((((((((((((.....((((.....))))...((.....)).........)))))))))))))))..)))))))))...	-31.8	24	18	83	91	39	1	29	1.1
533	5'	666	TTATAATGAGGATCAAGTGAGGAC	PC-5p-140645_25	gp4a	scf0513083	-	493005	493268	5'	tctaatgaggaccTTATAATGAGGATCAAGTGAGGACtttcaaatgaacggttggatcaaggttttgacttttaattgatattttctaattcccatgtgcattttatccaaccattcatttcaaagtcctcacttggtcctcattataaggtcctca	80	87	73	74	5562	PC-5p-140645_25	TTATAATGAGGATCAAGTGAGGAC	24	.....(((((((((((((((((((((((((((((((((((.(((((((.((((((((.(((((....))))).....((.....))...................)))))))).))))))).)))))))))))))))))))))))))))))))))))	-83	50	24	100	152	48	2	35.7	1.5
534	5'	667	ACATCAAGTCGTGAGTCGTCTGAT	PC-5p-139432_26	gp4a	scf0513095	+	685263	685526	5'	aaggttgagctgctatacacatttatataacatACATCAAGTCGTGAGTCGTCTGATtatttaacaagtcaaaattaaagacaattggatggctcatggctttatgtatgttatacacagatgtatagtagaaaagtctcaatgaa	22	25	20	21	2960	PC-5p-139432_26	ACATCAAGTCGTGAGTCGTCTGAT	24	...((((((((((((((((......((((((((((((.(((((((((((((((..(((.........(((.........))))))..))))))))))))))).))))))))))))......))))))))))......))))))...	-56.9	49	21	100	140	9	5	32.2	1.2
535	5'	668	AGCTAATTTAGAGATCGTTAAGGT	PC-5p-138591_26	gp4a	scf0512506	+	1215	1478	5'	ttgacaaattttcAGCTAATTTAGAGATCGTTAAGGTatcgaaaatatattaaatcaatgaacgaattgaaactgttcaacctgaaccgtttgtgtttttagttctaaatcacatctttgaataccttcacgattatcaatttggctaaaaatttgt	10	9	9	8	7730	PC-5p-138591_26	AGCTAATTTAGAGATCGTTAAGGT	24	...(((((((((.((((((.((.((((((((.(((((((((((...........(((((......)))))(((.((((.....)))).)))((((..((((....)))).))))..)))).))))))).)))))).)))).)))))).)))))))))	-40.5	36	21	100	154	73	6	28.7	0.9
536	5'	669	TTGGCATTGGTTTTGTATATC	PC-5p-13799_262	gp4a	scf0513136	+	578390	578650	5'	gtgttTTGGCATTGGTTTTGTATATCttatggatacacaaagcattgggtttgtgtattctgggatatataatactaatgccaaaaaga	79	83	72	70	8128	PC-5p-13799_262	TTGGCATTGGTTTTGTATATC	21	...(((((((((((((.(((((((((..(.(((((((((((........))))))))))))..))))))))).)))))))))))))...	-40.9	34	20	100	83	8	3	32.6	1.4
537	5'	670	ATATGACAACTAACTGCACTG	PC-5p-136932_26	gp4a	scf0513192	+	2893418	2893678	5'	taacATATGACAACTAACTGCACTGgaaaagattttcgtccatacgaatggaagaaagtcttctctagtgcagttaattgtcatatgagt	13	9	12	8	2237	PC-5p-136932_26	ATATGACAACTAACTGCACTG	21	...((((((((((.(((((((((((((.(((((((((.(((((....))))).))))))))).))))))))))))).))))))))))...	-51.2	37	20	100	84	4	3	35.6	1.6
538	5'	671	CCAAATTGATGATCGTTAAGGTGC	PC-5p-136762_26	gp4a	scf0513160	+	5880803	5881066	5'	tatgtagatcacttctgcaaaatttcatCCAAATTGATGATCGTTAAGGTGCtcaaaactgcaattttcatgaacggttcaggattggcagatttgaaccgtctattgatttaagctagttcgaagccttaaagatcaccaatttggctgaaaatttccagaaatgatctac	11	15	10	13	4599	PC-5p-136762_26	CCAAATTGATGATCGTTAAGGTGC	24	...((((((((.(((((.(((.(((((.((((((((.(((((.(((((((..((..((((((.....(((...(((((((((.(((....))))))))))))....))).....)).)))).)).))))))).))))).)))))))).))))).))).))))).))))))))	-65.6	64	20	100	169	4	12	36	1.1
539	5'	672	TCTTGTGTGGGCAATAGAGGT	PC-5p-136687_26	gp4a	scf0513098	+	3110393	3110653	5'	aaggccacacaTCTTGTGTGGGCAATAGAGGTgttacaatttcttgtaagtgtggcaaatgagggtattagtaaataatgaagaaaaattgccacatatatggaattctatgggattacaacacccctattacctacataagatgtgtggca	26	31	23	26	7282	PC-5p-136687_26	TCTTGTGTGGGCAATAGAGGT	21	...(((((((((((((((((((.(((((.((((((..(((..(......(((((((((.......(((((.....)))))........)))))))))..((((....)))))..)))..)))))).))))).))))))))))))))))))).	-67.1	34	19	100	148	68	4	37.5	1.2
540	5'	673	ATCGAATTTAATGATCGTTTGGGT	PC-5p-136345_26	gp4a	scf0513160	-	3729180	3729443	5'	atttgattcacttttcggttatattttgacatctccaccattcagtttgtagaatcaaatgcatagatcactcttgcaaagtttcATCGAATTTAATGATCGTTTGGGTaccgaattaggttaaatcaatgaacgggccataaacctgtctaaccagaattgtttgtgtaaatcacgattatgaacacccaaacgatcatcaaattcgatgaaactttgcagaagtgat	27	36	25	30	2304	PC-5p-136345_26	ATCGAATTTAATGATCGTTTGGGT	24	(((((((((........((((.....))))........((.......))..)))))))))......((((((..((((((((((((((((((((.((((((((((((((.........(((((.......((.((((.......)))))))))))........(((((.....)))))........)))))))))))))).))))))))))))))))))))..))))))	-80.8	40	23	100	163	77	2	34.9	1
541	5'	674	AAACTTTGGTTAGTCTGTTGGAGC	PC-5p-136223_26	gp4a	scf0513101	-	112331	112594	5'	ttatatatcacataaaatatcttacaaggaatgtattaaattatagctagcctcatctgagtcatctcgctctatatatttagctagcgagataactaaaagttataatagctAAACTTTGGCTAGTCTGTTGGAGCtaccgaaaaaaaaactaaaacacgctctctaaaatagctaaaagctaaAAGCTAAAATAGAGAGTCTGTTAAagttgctcttaggagctccagcaggtaaccaaaatttaactattataa	21	17	19	14	2513	PC-5p-136223_26	AAACTTTGGTTAGTCTGTTGGAGC	24	..........................(((..((((......)))).....)))......(((.(((((((((((......)))..)))))))).))).....(((((((((.((((.(((((.((.((((((((((((.((........((((..((((..(((((((...(((((..........)))))...)))))))..))))..)))).......)))))))))))))))).))))).)))).)))))))))	-76.6	34	21	100	155	79	5	31.5	0.9
542	5'	675	AGCAAATTTGGTGATCGTTAAGGT	PC-5p-135409_26	gp4a	scf0513161	+	486930	487193	5'	ttttgacatatatgagggatgagagattacaccaacttttcgattatatttttgaatctctactgttcagtttgttggtccttatatatagatcaattctgcaaattttcAGCAAATTTGGTGATCGTTAAGGTgtcgaataagattaaatcaatgaatgaatcaaatctgccaaacctgaaccgttcatgcttataattataaatcgtagttttgaatgccttaacgatcaccaaaatttttgaaaatttgca	24	32	22	27	6742	PC-5p-135409_26	AGCAAATTTGGTGATCGTTAAGGT	24	..((((.(((((((((((..((.((((((((.......(((((........))))).......)))..))))).))..)))))))))))...))))...(((((((((((((.((((((((((((((((((((..(((((...((((......(((((((..(((.............)))..)))))))...((....))..)))).....)))).)..))))))))))))))))).))))))))))))))))	-71.1	42	30	100	155	56	5	30.7	0.9
543	5'	676	TCATTGAATTTGATGATCGTTTGG	PC-5p-132990_27	gp4a	scf0513160	+	779601	779864	5'	tatttttttgtcatatttccacatttctactgttcagtttgtagaacctaatgcatagacacttctaccaagttTCATTGAATTTGATGATCGTTTGGgttttcataatcgttatttatacaaacagttctgaatagacagatttatggttcgttcgtcaatttaatctaattcggtaccttaacgatcatcaaattcaatgaaacttggcatgagtg	20	22	18	19	3360	PC-5p-132990_27	TCATTGAATTTGATGATCGTTTGG	24	........................((((((..........)))))).............(((((...((((((((((((((((((((((((((((..(((..........(((.........)))....(((((((((.(((((.((((.....)))).)))))..))).)))))).)))..))))))))))))))))))))))))))))...)))))	-64.3	36	22	100	159	77	2	31.7	0.9
[truncated: 614 more rows]
