# Supplementary material for: High-Throughput Sequencing and Degradome Analysis Identify miRNAs and Their Targets Involved in Fruit Senescence of Fragaria ananassa
Source: PLoS One. 2013 Aug 19;8(8):e70959. doi: 10.1371/journal.pone.0070959 (PMC3747199; doi:10.1371/journal.pone.0070959)
Supplement: Table S4 — Profiles of all the microRNAs discovered in this experiment. (XLS) [file pone.0070959.s004.xls]

## Sheet: Sheet1
Table 8. Profiles of all the microRNAs discovered in this experiment.
pre-miRNA_Index	miRNA_Index	miR_name	miR_seq	group	raw_0 h	raw_24 h	norm_0 h	norm_24 h
1	1	mdm-MIR171f-p5	TATTGGTCCGGTTCAATAAGA	gp1b	50	47	46	40
1	2	mdm-MIR171f-p3	TGATTGAGCCGTGCCAATATC	gp1b	149	126	136	106
2	3	han-MIR2911-p5_1ss20TA	CGAACCCGTCGGCTGTCGGAG	gp1b	4479	8674	4105	7340
2	4	peu-MIR2911-p3_1ss4AG	GGCGAGAGCGGGTCGTCGCGT	gp1b	18189	31186	16672	26390
3	5	mdm-miR156b	TGACAGAAGAGAGTGAGCAC	gp1b	578015	440209	529802	372505
3	6	mtr-MIR156b-p3	GCTCACTCTCTATCTGTCACC	gp1b	116	75	106	63
4	7	ptc-miR156j_1ss15AT	TTGACAGAAGATAGTGAGCAC	gp1b	268627	200977	246220	170067
4	8	rco-MIR156j-p3	GCTCTCTATGCTTCTGTCATC	gp1b	11	9	10	8
5	9	mdm-miR160e	TGCCTGGCTCCCTGTATGCCA	gp1b	50	83	45	70
5	10	ptc-miR160e-3p	GCGTATGAGGAGCCATGCATA	gp1b	316	377	290	319
6	9	mdm-miR160a	TGCCTGGCTCCCTGTATGCCA	gp1b	50	83	45	70
6	11	mdm-MIR160a-p3_1ss7AG	GCGTACGAGGAGCCAAGCATA	gp1b	37	92	34	78
7	12	pde-MIR1310-p5_1ss16TC	GAGGCATCGGGGGCGCAACGC	gp1b	937	673	858	569
8	13	mdm-miR167c	TGAAGCTGCCAGCATGATCTA	gp1b	20490	24796	18781	20982
9	14	mdm-miR166e	TCGGACCAGGCTTCATTCCCC	gp1b	404322	542884	370597	459388
10	15	rco-miR162	TCGATAAACCTCTGCATCCAG	gp1b	162	203	148	172
11	16	ptc-miR164f_1ss21TA	TGGAGAAGCAGGGCACATGCA	gp1b	33	59	30	50
1	1	aly-miR172a-5p_L+1R-1_1ss3TC	TGCGGCATCATCAAGATTCAC	gp2a	29	29	27	25
1	2	mdm-miR172g_L+1	GAGAATCTTGATGATGCTGCA	gp2a	84	88	77	74
2	3	mdm-MIR1511-p5_1ss12AG	GTGGTATCAGGGCTATGTTA	gp2a	11	14	10	12
2	4	mdm-miR1511_R-1_1ss20AT	ACCTAGCTCTGATACCATGT	gp2a	653	651	599	551
3	5	mdm-miR408b_L-1R+1_1ss8AC	CAGGGACGAGGTAGAGCATGG	gp2a	4255	5727	3900	4846
3	6	mdm-miR408b	ATGCACTGCCTCTTCCCTGGC	gp2a	1108	1166	1016	987
4	7	mdm-miR396e	TTCCACAGCTTTCTTGAACTT	gp2a	154	244	141	206
4	8	ptc-miR396e-3p_1ss19GC	CTCAAGAAAGCTGTGGGACA	gp2a	85	129	78	109
5	9	gma-MIR171t-p5_1ss14CT	AGGTATTGGCGCGTCTCAATT	gp2a	13	26	12	22
5	10	mdm-miR171a	TTGAGCCGCGTCAATATCTCC	gp2a	257	227	236	192
6	11	csi-miR479_1ss12TG	TGTGATATTGGGTCGGCTCATC	gp2a	4	15	4	13
6	12	csi-miR171b_1ss10TC	CGAGCCGAACCAATATCACTC	gp2a	21	21	19	18
7	13	mdm-miR167g_1ss21AG	TGAAGCTGCCAGCATGATCTG	gp2a	25764	37618	23615	31832
7	14	tcc-MIR167a-p3_1ss2TC	ACTGGATCATGTGGTAGCTTC	gp2a	19	10	17	8
8	15	mdm-miR169b_R-1_1ss14TC	TAGCCAAGGATGACTTGCCTG	gp2a	34	31	31	26
8	16	aly-miR169k-3p_L+1	AGGCAGTCTCCTTGGCTATC	gp2a	49	36	45	30
9	17	mdm-miR168b	TCGCTTGGTGCAGGTCGGGAA	gp2a	36235	58778	33213	49738
9	18	ptc-miR168b-3p	CCCGCCTTGCATCAACTGAAT	gp2a	1051	1517	963	1284
10	19	ptc-miR172h-5p_2ss7CT9AT	GGAGCATCTTCAAGATTCACA	gp2a	12	13	11	11
10	20	mdm-miR172l_1ss21GT	GGAATCTTGATGATGCTGCAT	gp2a	52	67	47	57
11	21	csi-miR530a_2ss20TC21GT	TGCATTTGCACCTGCACCTCT	gp2a	21	48	19	41
11	22	ptc-MIR530b-p3_1ss12CT	AGGTGCAGGTGTAAGTGCAG	gp2a	8	8	7	7
12	23	cme-MIR395a-p5_1ss11GT	GTTCCCTTGATCACTTCATTG	gp2a	20	44	18	37
12	24	mdm-miR395i_R+1	CTGAAGTGTTTGGGGGAACTCA	gp2a	15	40	13	34
13	25	mdm-miR167b_R+1_1ss21AC	TGAAGCTGCCAGCATGATCTCA	gp2a	37021	31362	33933	26538
13	26	zma-MIR167j-p3_1ss14CT	TCAGATCATGTGGTAGTTTCA	gp2a	110	43	101	36
14	25	mdm-miR167b_R+1_1ss21AC	TGAAGCTGCCAGCATGATCTCA	gp2a	37021	31362	33933	26538
15	27	mdm-miR156a_L+1	TTGACAGAAGAGAGTGAGCAC	gp2a	1066002	947170	977085	801495
15	28	osa-miR156h-3p_2ss9CT14T-	GCTCGCTCTTCTTCTGTCAGC	gp2a	48	32	44	27
16	27	mdm-miR156a_L+1	TTGACAGAAGAGAGTGAGCAC	gp2a	1066002	947170	977085	801495
16	29	vvi-MIR156a-p3_1ss10TA	AGTGTGCTCACTCTTCTTCTG	gp2a	12	7	11	6
17	30	mdm-miR156a_L+1R+1	GTGACAGAAGAGAGTGAGCACT	gp2a	105	84	96	71
17	31	osa-miR156h-3p_2ss9CT14T-	GCTCGCTCTTCTTCTGTCAGC	gp2a	48	32	44	27
18	32	mdm-miR156a_L+1	TTGACAGAAGAGAGTGAGCAC	gp2a	1066002	947170	977085	801495
19	33	mdm-miR156a_L+1R+1	GTGACAGAAGAGAGTGAGCACT	gp2a	105	84	96	71
20	34	gma-miR166i-5p_R+1_1ss20GA	GGAATGTCGTCTGGTTCGAAA	gp2a	732	1019	671	862
20	35	mdm-miR166a_R+1	TCGGACCAGGCTTCATTCCCCC	gp2a	1605	2507	1471	2121
21	35	mdm-miR166a_R+1	TCGGACCAGGCTTCATTCCCCC	gp2a	1605	2507	1471	2121
22	36	sbi-MIR172a-p5_1ss12AC	GCAGCATCATCCAGATTCAC	gp2a	740	814	678	688
22	37	mdm-miR172g_R+1	AGAATCTTGATGATGCTGCAT	gp2a	4059	3965	3720	3355
23	36	sbi-MIR172a-p5_1ss12AC	GCAGCATCATCCAGATTCAC	gp2a	740	814	678	688
23	37	mdm-miR172g_R+1	AGAATCTTGATGATGCTGCAT	gp2a	4059	3965	3720	3355
24	38	mdm-miR396b	TTCCACAGCTTTCTTGAACTG	gp2a	324	466	297	394
24	39	gma-miR396a-3p_L+1	GTTCAATAAAGCTGTGGGAAG	gp2a	247	129	226	109
25	38	mdm-miR396b	TTCCACAGCTTTCTTGAACTG	gp2a	324	466	297	394
26	39	gma-miR396a-3p_L+1	GTTCAATAAAGCTGTGGGAAG	gp2a	247	129	226	109
27	40	mtr-MIR1510a-p3_1ss5AT	TCTTTCCCATTCCTCCCATCCC	gp2a	111	45	102	38
28	41	mdm-miR156ac_L+1	CTGACAGAAGATAGAGAGCAC	gp2a	28	23	25	19
29	42	mdm-miR156ac_L+1_1ss17AG	TTGACAGAAGATAGAGGGCAC	gp2a	82	64	75	54
30	43	sbi-miR156e_L+1_1ss6AG	TTGACGGAAGAGAGCGAGCAC	gp2a	522	499	478	422
31	44	mdm-miR164e	TGGAGAAGCAGGGCACGTGCA	gp2a	58872	52595	53961	44505
32	45	mdm-miR164d_1ss21AC	TGGAGAAGCAGGGCACGTGCC	gp2a	456	480	418	406
33	46	mdm-miR166b_1ss1TG	GCGGACCAGGCTTCATTCCCC	gp2a	991	1607	908	1359
34	47	mdm-miR167b_R+1_1ss21AG	TGAAGCTGCCAGCATGATCTGG	gp2a	442	674	405	570
35	48	csi-miR169_L+1R-1_1ss20CT	TGAGCCAAGAATGACTTGCTG	gp2a	203	232	186	196
36	49	mdm-miR169a_2ss1CA14CA	AAGCCAAGGATGAATTGCCGG	gp2a	443	444	406	376
37	50	mdm-miR169c_L+1R-1_2ss2TG21CT	TGAGCCAAGGATGACTTGCCT	gp2a	12	14	11	11
38	51	ptc-miR169t_L+1R+1_1ss8AG	TGAGCCAGGAATGACTTGCCGGC	gp2a	202	202	185	171
39	52	gma-miR171q-5p	AGATATTGGTGCGGTTCAATC	gp2a	123	129	113	109
40	53	zma-MIR171e-p3_1ss2GT	TTTTTCTGATTGAGCCGTGCC	gp2a	61	58	56	49
41	54	sbi-MIR172e-p3_1ss8TG	TGAATCTGGATGATGCTGCA	gp2a	8	14	7	12
42	55	gso-miR2109_R+1_1ss14GA	TGCGAGTGTCTTCACCTCTGAA	gp2a	804	1779	737	1505
43	56	mdm-miR2111a_R-1	TAATCTGCATCCTGAGGTTT	gp2a	29	22	26	18
44	57	aly-MIR2111a-p5	CGGGTAATCTGCATCCTGAGG	gp2a	30	33	27	28
45	58	hbr-MIR2118-p3_1ss1GT	TTTCCCATGCCACCCATTTCTA	gp2a	16	20	15	17
46	59	vvi-miR3627-5p_L-1_1ss16CT	TGTCGCAGGAGAGATGGCACT	gp2a	23	119	21	101
47	60	vvi-miR3627-5p_L-1_1ss16CT	TGTCGCAGGAGAGATGGCACT	gp2a	23	119	21	101
48	61	mdm-miR390a	AAGCTCAGGAGGGATAGCGCC	gp2a	246	168	225	142
49	62	mdm-miR395a	CTGAAGTGTTTGGGGGAACTC	gp2a	268	859	245	727
50	63	mdm-miR397a_L+1R-1	ATTGAGTGCAGCGTTGATGAA	gp2a	102	126	93	106
51	64	mdm-MIR397b-p3_1ss7CT	CATCAATGCTGCACCCAATTA	gp2a	28	28	26	24
52	65	mdm-miR399a_1ss1TA	AGCCAAAGGAGAATTGCCCTG	gp2a	10	12	9	10
53	66	mdm-miR399e	TGCCAAAGGAGATTTGCTCGG	gp2a	40	38	37	32
54	66	mdm-miR399e	TGCCAAAGGAGATTTGCTCGG	gp2a	40	38	37	32
55	67	mdm-miR399i	TGCCAAAGGAGAGTTGCCCTG	gp2a	181	206	166	174
56	68	mdm-miR477_1ss14AG	ACTCTCCCTCAAGGGCTTCTC	gp2a	227	306	208	259
57	69	mdm-miR535d_1ss7CT	TGACGATGAGAGAGAGCACGC	gp2a	30627	27761	28072	23491
58	70	mdm-miR7125_1ss1CT	TGAACTTATTGCAACTAGCTT	gp2a	65	103	60	87
59	71	csi-miR827	TTAGATGACCATCAACAAACA	gp2a	41	106	38	90
60	72	aly-miR828-3p_R-1_1ss5GA	AGATACTCATTTGAGCAAGCA	gp2a	13	66	12	55
1	1	PC-5p-126960_28	TCTACTTAGCCGACGGAAAACCTT	gp4a	44	33	40	28
1	2	PC-3p-112144_32	TAAGAAGATCTTAGGCGACGGAA	gp4a	42	28	38	23
2	3	PC-5p-135435_26	GTTGTTTGGTTTTGCTTGGATGAT	gp4a	22	35	20	29
2	4	PC-3p-444097_8	ATCCAAGCAGAGAATTCGGATCCT	gp4a	25	23	23	19
3	5	PC-5p-33070_109	GATTTTAATGGAGTCGGTAAG	gp4a	53	57	49	48
3	6	PC-3p-61144_58	CACCGATTTCATTAAAATCTA	gp4a	14	21	13	18
4	7	PC-5p-235795_15	GATTGGAATGTAGGACCACGTCAG	gp4a	17	14	16	12
4	8	PC-3p-9947_361	GAGGACCACATGACAGTATGACGT	gp4a	449	452	412	382
5	9	PC-5p-446008_8	ACATGCATCAAGCTGTGAACCGTT	gp4a	28	20	26	17
5	10	PC-3p-395940_9	AAGACGATCAGACGGTTCACGGCT	gp4a	20	11	18	9
6	11	PC-5p-35270_102	AAAATTCAAAACGATCGGACGGCT	gp4a	111	117	101	99
6	12	PC-3p-10743_333	AAAACGATCGGACAGCTCACGGTT	gp4a	319	327	292	276
7	13	PC-5p-229923_16	TCATGAACTATGTTGCACGGACAC	gp4a	29	44	27	37
7	14	PC-3p-395729_9	GGACACGGCGACACAGTATAACTC	gp4a	13	3	12	3
8	15	PC-5p-203189_18	AAGGATTAATTACAAAACACCACC	gp4a	13	8	12	7
8	16	PC-3p-171513_21	TTTTGATAGTTAGGTATGAAAAT	gp4a	7	10	6	8
9	17	PC-5p-387620_10	AACAATACCGGCTCATCCTTC	gp4a	7	18	6	15
9	18	PC-3p-52411_68	TCTTGAAGGATGAGCCGGTCT	gp4a	46	57	42	48
10	19	PC-5p-25863_140	ACATTAAACTGTGAACCGTCTGAT	gp4a	50	69	45	58
10	20	PC-3p-995652_4	CGGATGGTTCACGGTTTGATGTAT	gp4a	8	17	7	14
11	21	PC-5p-319542_12	ACACATACATACAAGTCCGGACGC	gp4a	22	18	20	15
11	22	PC-3p-140286_25	ATGTACGTGTGCGTCCGGACTCTC	gp4a	26	41	24	35
12	23	PC-5p-132712_27	AGCTGTTGGAACTGACAAGGGAA	gp4a	15	16	14	14
12	24	PC-3p-305941_12	TAGAACTGACAAGGGAACCCATA	gp4a	9	12	8	10
13	25	PC-5p-218814_17	ATCAAGCAGTGAACTGTCCGATCG	gp4a	64	62	59	52
13	26	PC-3p-6978_511	AGACGATCGGACGGTTCACGGCTT	gp4a	650	651	595	551
14	27	PC-5p-238807_15	CAGAGAGTACTGGTGTAGAGGTAT	gp4a	23	33	21	28
14	28	PC-3p-170785_21	TAACCACTTTAGAAATACGGCTGC	gp4a	46	53	42	45
15	29	PC-5p-1132739_4	TAACCACGCTTCAGTATAGGA	gp4a	4	15	4	13
15	30	PC-3p-291222_13	TACTGAAGCGTGGTTATGAAT	gp4a	6	13	5	11
16	31	PC-5p-94934_37	AGCTAAATTGGTGATCGTTAAAGT	gp4a	23	33	21	28
16	32	PC-3p-684568_6	TTTGGCTAAAATTTTGTAGAGATG	gp4a	5	9	5	7
17	33	PC-5p-107108_33	GCCGTGAACCGTCCGATTGTCTT	gp4a	55	45	50	38
17	34	PC-3p-100252_35	AAAAGATCGGACGACTCACGGCTT	gp4a	33	19	30	16
18	35	PC-5p-65169_55	GGCTAAAGTTTGGACTATAGCAGA	gp4a	68	78	62	66
18	36	PC-3p-11562_311	TAAAGTTTGGACTATAGCAGACGA	gp4a	110	169	101	143
19	37	PC-5p-889211_5	TGAGTACAATCTAAGACCGCCATG	gp4a	18	6	16	5
19	38	PC-3p-553265_7	AAGACAACCAAGCAAATCCAAGCA	gp4a	18	13	16	11
20	39	PC-5p-210704_17	AGTCCAGACTATAGCAGACGACA	gp4a	7	11	6	9
20	40	PC-3p-121068_29	AGTCCAGACTATAGCAGACGACAT	gp4a	19	11	17	9
21	41	PC-5p-36911_98	AGCCGTGAACCGTCAGATCGTCTT	gp4a	141	151	129	127
21	42	PC-3p-136319_26	AAATTGTTAAATGATCAGACGGCT	gp4a	68	96	62	81
22	43	PC-5p-209279_17	CAAAAACAAATAGACAGACTGAAT	gp4a	8	10	7	8
22	44	PC-3p-67479_53	TTTTCGATTTTAAGGGCTTTAA	gp4a	23	19	21	16
23	45	PC-5p-56438_63	TTTCAAATGAATGGTTGGATGATA	gp4a	50	53	45	44
23	46	PC-3p-129857_27	TGAATGGTTGGATGATATGC	gp4a	23	31	21	26
24	47	PC-5p-189558_19	CTAAGTAGAACTTAGGCGACGGAA	gp4a	6	5	5	4
24	48	PC-3p-1722521_3	CGGAAAAATTTACTTAGGAGACGA	gp4a	6	16	5	14
25	49	PC-5p-292650_13	ATATATCAAGCTGTGAGCCGTCCG	gp4a	19	20	17	17
25	50	PC-3p-13461_269	AAGACGATCGGACGGTTCACGGCT	gp4a	185	202	170	171
26	51	PC-5p-309305_12	ATAACTATAGCCGACGAAATATTA	gp4a	11	8	10	7
26	52	PC-3p-35078_103	AATATTAGGTTATTCGTCGGCA	gp4a	72	68	66	58
27	53	PC-5p-15285_237	TCCTTGGAGAGAGAGTAGACT	gp4a	261	424	239	359
27	54	PC-3p-2161_1479	CTCTCTCTCGAAAGGACCTCGG	gp4a	741	1322	679	1119
28	55	PC-5p-117045_30	ATCAAGCCGTGAGCCGTCCGATCG	gp4a	40	45	37	38
28	56	PC-3p-273534_13	GAATTGCTAAACGATCCGACGGCT	gp4a	13	17	12	14
29	57	PC-5p-86157_41	ACATCAAACTGTGAGCCGTCCGAT	gp4a	66	72	60	61
29	58	PC-3p-55496_64	AAACGATCAGACGACTCACGGCTT	gp4a	115	134	105	113
30	59	PC-5p-392930_9	CAAATTATAGTGTATTTCGTCGG	gp4a	7	10	6	8
30	60	PC-3p-57887_62	ACGAATAACCTAATAGTTCGTCGG	gp4a	39	69	36	58
31	61	PC-5p-70035_51	AGCCGTGAGTCGTCTGATCGTCTT	gp4a	113	119	104	101
31	62	PC-3p-5498_643	AAACGATCGGACGGCTCACGGCTT	gp4a	508	509	465	431
32	63	PC-5p-142026_25	AAGGGCTACAAAATGAGTTCGGCT	gp4a	31	47	28	40
32	64	PC-3p-12550_288	AAAACGATCAGACGGCTCACGGCT	gp4a	186	199	170	168
33	65	PC-5p-560628_7	AACTTATAAGTAGATGGATCATAT	gp4a	11	10	10	8
33	66	PC-3p-70554_50	AAATTAGGACAGTATCGGTACAAT	gp4a	92	89	84	75
34	67	PC-5p-622753_6	ATGGACACGGACATGGACACGGTG	gp4a	10	17	9	14
34	68	PC-3p-219926_16	ACACGGACATGGACACGGCGACAC	gp4a	71	69	65	58
35	69	PC-5p-402388_9	ATGAACCGTTCGATCGTCTTGAAT	gp4a	23	21	21	17
35	70	PC-3p-99630_36	AAATTCAAGACGATTGGACGGTTC	gp4a	59	46	54	39
36	71	PC-5p-1433_2156	TTACCTGTAGAAGCGGGAGTGC	gp4a	1463	2318	1341	1961
36	72	PC-3p-32264_112	CCAATAAAGAAGAGTGGGCTT	gp4a	116	62	106	52
37	73	PC-5p-140876_25	GTGAACTGTACGATCGTTTAACAA	gp4a	30	39	27	33
37	74	PC-3p-5958_596	AGATGATCGGACGGTTCACGGCTT	gp4a	448	536	411	453
38	75	PC-5p-56094_64	ATGGTATACTATGTAGCAAGTCGT	gp4a	49	44	45	37
38	76	PC-3p-87886_40	AGCCGTAAATTGTCAGATCGTCTT	gp4a	72	70	66	59
39	77	PC-5p-39438_91	TTATATTGATCAACGGATATT	gp4a	113	176	104	149
39	78	PC-3p-5426_650	TCGACGGATATTGCAAGGGTA	gp4a	404	811	370	686
40	79	PC-5p-69432_51	GCCGTGAGTCATCCGATCGTCTT	gp4a	45	54	41	46
40	80	PC-3p-11470_313	AAACGATCGGATGGCTCACGGCTT	gp4a	238	241	218	204
41	81	PC-5p-171957_21	AAGTCGTGAACCGTCTGATCGTCT	gp4a	52	45	47	38
41	82	PC-3p-48206_74	AATGATCGGACGGTTCACGGCTTG	gp4a	256	248	234	209
42	83	PC-5p-227742_16	GGTGGGTTCTCGGTTGTAGCGGTT	gp4a	27	34	24	28
42	84	PC-3p-600874_6	AGACTGCTACAGAAGAGCTGATAT	gp4a	14	12	13	10
43	85	PC-5p-792253_5	ACATCAAATCATGAGTCGTCCGAT	gp4a	8	14	7	12
43	86	PC-3p-12844_281	AGACGATCGAACGGCTCACGGCTT	gp4a	455	475	417	402
44	87	PC-5p-77185_46	ATGATCAATCACCGTTGGATGTAA	gp4a	71	85	65	72
44	88	PC-3p-724614_5	ATACTTCACACCTTTAGATTTACA	gp4a	7	6	6	5
45	89	PC-5p-41213_87	GATCGGACGGCTCACGGCTTGATG	gp4a	103	67	94	57
45	90	PC-3p-38862_93	CGGACGGCTCACGGCTTGATGTAT	gp4a	36	26	33	22
46	91	PC-5p-267137_14	TCAAAATGGACGGCGAAGGTGGAC	gp4a	14	16	13	13
46	92	PC-3p-66873_53	GAAGATGGACGGGTGAGCGGCGCA	gp4a	57	40	52	34
47	93	PC-5p-2061_1544	GGGTATAGGTGGGTAGGATAG	gp4a	1038	1452	951	1229
47	94	PC-3p-1795_1758	TCCCTATTCCACCTATTCCCCA	gp4a	797	686	731	580
48	95	PC-5p-143696_25	CGGAAAAATATTCCGTCGGCTAAG	gp4a	35	45	32	38
48	96	PC-3p-75576_47	CTAAGTAGATCTTAGGCGACGAAA	gp4a	24	17	22	14
49	97	PC-5p-69997_51	TCAATAGACTAAGAAGGTGGACA	gp4a	80	87	73	74
49	98	PC-3p-40213_89	AGAGGATGGACACTTTGATGGGCA	gp4a	251	293	230	248
50	99	PC-5p-437_6958	AGTGGTATCAGGGCTATGTTA	gp4a	3997	3570	3664	3021
50	100	PC-3p-40_84069	ACCTAGCTCTGATACCATGTG	gp4a	17264	19139	15824	16195
51	101	PC-5p-138174_26	TTAGCCGACGACATTATTGCGT	gp4a	9	26	8	22
51	102	PC-3p-106225_33	CATTATTGCGTCGGCTAAAGT	gp4a	5	19	5	16
52	103	PC-5p-486865_8	CGATTCATTTCATTAGTCTAT	gp4a	14	5	13	4
52	104	PC-3p-132_23619	TCTATTCAAAGAGATGACTGTT	gp4a	14006	24715	12838	20914
53	105	PC-5p-38557_93	AATAACTGTCGTCTAACATGC	gp4a	30	48	27	41
53	106	PC-3p-593861_6	AGTTATTAACTGTCGTCTGAAGTC	gp4a	8	19	7	16
54	107	PC-5p-588243_7	TCTCAGTTAGACTGCTGACGTGGC	gp4a	11	10	10	8
54	108	PC-3p-30774_117	TTTAACTGAGAAAATTGACGGAAA	gp4a	171	153	156	129
55	109	PC-5p-26900_134	TTTCTCCTTTCCAATGGTCTT	gp4a	138	86	126	73
55	110	PC-3p-1366_2253	ATTGGAAAGGTGAGAAGTTGG	gp4a	1989	1516	1823	1283
56	111	PC-5p-215268_17	AATACCCTAACGTATTCGTCGGTT	gp4a	33	36	30	30
56	112	PC-3p-192098_19	CGAAATATTAAGTTATTCGTCGG	gp4a	9	9	8	8
57	113	PC-5p-29201_124	ATACCCTAACGTATTCGTCGGCA	gp4a	57	90	52	76
57	114	PC-3p-106283_33	CGAAATATTAGGTTATTCGTCGGA	gp4a	30	31	27	26
58	115	PC-5p-346057_11	ACGAATAACCTTATATTTCGTCGG	gp4a	14	13	13	11
58	116	PC-3p-1056340_4	ATACGTTAGGATATTCGTCGGCTA	gp4a	4	4	4	3
59	117	PC-5p-462349_8	ATGACATACATCAAGCTGTGAGCC	gp4a	9	10	8	8
59	118	PC-3p-5988_593	AAGACGATCGGACGGCTCACGGCT	gp4a	422	350	386	296
60	119	PC-5p-2988_1087	TTCGTTCGGATTCCAATTCAAA	gp4a	613	433	562	366
60	120	PC-3p-28_119226	TGAATTGGGATTTGGCGAATT	gp4a	20969	20070	19220	16983
61	121	PC-5p-187741_19	ATCATTTGATCGAGTGACATAAGT	gp4a	18	16	16	14
61	122	PC-3p-779819_5	TTCTTTATAAATGGGAGATCGTGA	gp4a	11	5	10	4
62	123	PC-5p-96545_37	ACATCAAGCCGTGAGTCGTCTGAT	gp4a	121	136	111	115
62	124	PC-3p-35643_101	CGGACGATTCACGGCTTGATGCAT	gp4a	114	117	104	99
63	125	PC-5p-245284_15	AAGTCGTGAGCCGTTTGATCGTCT	gp4a	16	33	15	28
63	126	PC-3p-233966_15	AAACGATCAGACAGCTCACGGCTT	gp4a	28	27	26	22
64	127	PC-5p-397294_9	GAAATATAAAATATTTCGTCGG	gp4a	6	13	5	11
64	128	PC-3p-37355_96	AATATTTTATATTTCGTCGGCTAA	gp4a	38	58	35	49
65	129	PC-5p-114268_31	TGGATTTGCTTAGATGTCTTATAA	gp4a	44	43	40	36
65	130	PC-3p-335294_11	TCCAATAGTTAGAAGTCATCCAAG	gp4a	25	20	23	17
66	131	PC-5p-528949_7	TACATCAAGCCGTGAGCCGTCCA	gp4a	9	6	8	5
66	132	PC-3p-103354_34	TGATCGGATGGTTCACGGCTT	gp4a	21	29	19	25
67	133	PC-5p-224_13566	TATTGGCAGACTTGAAGCATT	gp4a	5091	4598	4666	3891
67	134	PC-3p-5291_667	CAAGTCTGGCCAATACTTGCTC	gp4a	441	381	404	322
68	135	PC-5p-106276_33	ACACACGTAGAAGTCGTCGGCTAT	gp4a	21	28	19	23
68	136	PC-3p-4861_719	ATACTTTAGCCGACGACATTAT	gp4a	606	659	555	558
69	137	PC-5p-1316964_3	GGTGGGTTTTTAGTTGTAGCGGTC	gp4a	9	4	8	3
69	138	PC-3p-151516_24	AACAGACTGTTACAGAAGAGCTA	gp4a	9	14	8	12
70	139	PC-5p-326147_11	CCGTAGCAGAGACGGACTGTAAAT	gp4a	8	21	7	18
70	140	PC-3p-112833_31	ATAGAGCTTCTCAGCTGCGGACGT	gp4a	46	55	42	47
71	141	PC-5p-687_4397	AGTGGAGTTCTGGGAAAGAAG	gp4a	1696	1537	1554	1300
71	142	PC-3p-1812_1740	TCTTTCCTAGTCCTGCCATTCC	gp4a	664	551	608	466
72	143	PC-5p-459695_8	TGCTGACGTGGCATTTAACTGAG	gp4a	10	9	9	8
72	144	PC-3p-238303_15	TTTACCTGAGAAAATTGTCGGAAT	gp4a	16	18	15	15
73	145	PC-5p-38094_95	GCTATTAGGGGTGTTGCAATC	gp4a	28	34	26	28
73	146	PC-3p-21693_167	ATTGCAACACCTATAATGGCTA	gp4a	71	50	65	42
74	147	PC-5p-175814_20	AGCATACATCAAGCTGTGAACTGT	gp4a	17	20	15	17
74	148	PC-3p-110027_32	ATCGGATAGTTCACGGCTTGATGT	gp4a	18	17	16	14
75	149	PC-5p-1049800_4	GCAGATGCAGAGATGAGCTAG	gp4a	4	12	4	10
75	150	PC-3p-177444_20	GGGTGGTTGGATTATTTGAAG	gp4a	10	15	9	13
76	151	PC-5p-136857_26	CATCAAGCTGTGAGTCGTCCGATC	gp4a	71	103	65	87
76	152	PC-3p-92988_38	AAACGATCGGACAATTTACGGCTT	gp4a	66	73	60	61
77	153	PC-5p-51532_69	ATCACATGGATGCTGTAGTGAGGA	gp4a	77	71	71	60
77	154	PC-3p-283690_13	GTAATGTTCTCTAAACACAGCAGT	gp4a	36	43	33	36
78	155	PC-5p-92138_39	ATCAAGCCGTGAGCCGTCTGATCG	gp4a	57	50	52	42
78	156	PC-3p-45789_78	ACGGCTCACGGCTTGATGTATGCT	gp4a	166	176	152	149
79	157	PC-5p-217152_17	ACCTAACATCGGTTCGGTTTCGGT	gp4a	12	15	11	13
79	158	PC-3p-32517_111	ATCGGTTCGGTTTCGGTGCGGTTT	gp4a	55	43	50	36
80	159	PC-5p-311814_12	ATGGTCAATCACCGTTGGATTTA	gp4a	18	18	16	15
80	160	PC-3p-843877_5	ATCCAATGGTGACTGAGCATGAAT	gp4a	7	6	6	5
81	161	PC-5p-192389_19	AGCCGTGAGCTGTCTGATCGTTTA	gp4a	30	31	27	26
81	162	PC-3p-49214_73	AGACGATCAAACGGCTCACGGCTT	gp4a	50	55	46	46
82	163	PC-5p-216390_17	AATGTTGAAACGAGACGGGACGGG	gp4a	19	27	17	23
82	164	PC-3p-215967_17	GGGACGAGACGGGATCGAGACTAT	gp4a	24	29	22	25
83	165	PC-5p-5963_595	TTGACGATGAGAGAGAGCACG	gp4a	878	779	805	659
83	166	PC-3p-5218_674	CGTGCTCCCTCTCATCGTCAT	gp4a	437	558	401	472
84	167	PC-5p-837089_5	GTGAGCTATCCGATCGTTTAACAA	gp4a	20	22	18	19
84	168	PC-3p-24897_145	AAGATGATCGGACGGCTCACGGCT	gp4a	244	224	223	190
85	169	PC-5p-137165_26	CAATATTTGATTGGAATATAGGAC	gp4a	35	20	32	17
85	170	PC-3p-20565_177	ATAGGACCACGTCATACTGCCACG	gp4a	88	123	81	104
86	171	PC-5p-469001_8	CAATTTTAAGGACTCATATTACAA	gp4a	12	7	11	6
86	172	PC-3p-743936_5	TCATATTACAACTCTGAGGACTAA	gp4a	17	13	15	11
87	173	PC-5p-155339_23	TTTAACTGAGAAACTTGACGGAAT	gp4a	16	19	14	16
87	174	PC-3p-424002_9	AATGACTAAACAGATGCCGACTTT	gp4a	12	14	11	11
88	175	PC-5p-217310_17	AATTGAAAAATTCGTCGCATAAGT	gp4a	69	78	63	66
88	176	PC-3p-279338_13	ATTTTTCAATTTCGTCGCATAAGT	gp4a	37	46	33	39
89	177	PC-5p-76182_47	AGCCGTGAGCCGTTCGATCGTCTT	gp4a	66	70	60	59
89	178	PC-3p-78279_45	ATTGGACGGCTCACGACTTGATGT	gp4a	63	60	57	50
90	179	PC-5p-125945_28	ATATTAAGCTGTGAGTCGTCCGAT	gp4a	35	30	32	25
90	180	PC-3p-19904_182	AAACAATCGAACGGTTCACGGCTT	gp4a	70	83	64	70
91	181	PC-5p-13464_269	ACGAAACATTAGGTTATTCGTCGG	gp4a	75	91	68	77
91	182	PC-3p-73308_48	CGAAACATTAGGTTATTCGTCGGC	gp4a	17	27	16	22
92	183	PC-5p-70645_50	TTAGGTTATTCGTCGGCAAAAACA	gp4a	94	130	86	110
92	184	PC-3p-126031_28	TAGGTTATTCGTCGGCAAAAACAA	gp4a	16	17	14	14
93	185	PC-5p-118488_30	CGATTACCCTAACGTATTCGTCGG	gp4a	11	11	10	9
93	186	PC-3p-32488_111	CGAAACATTAGGTTATTCGTCGG	gp4a	17	31	15	26
94	187	PC-5p-413178_9	ACCACTTTAAGAACAAATGAAGAC	gp4a	7	12	6	10
94	188	PC-3p-91575_39	TTAAGGACAAATGAAGACTAATA	gp4a	41	22	38	19
95	189	PC-5p-244799_15	AAGTAGATCTTAGGCGACGGAAAT	gp4a	32	37	29	31
95	190	PC-3p-512673_7	AGTAGATCTTAGGCGACGGAAATT	gp4a	12	6	11	5
96	191	PC-5p-336439_11	AGAAAGAGGGTGTGTGGATTTCAC	gp4a	10	12	9	10
96	192	PC-3p-1154334_4	CATCAATATTTGGATCGTTCTTAT	gp4a	6	14	5	12
97	193	PC-5p-467508_8	ATAGATGACGGAGATGGACGGGTG	gp4a	18	18	16	15
97	194	PC-3p-124360_29	GCGGAGATGGACGGGTGTGCC	gp4a	60	42	55	35
98	195	PC-5p-107908_33	ATACATCAAGCTGTGAGCCGTCCG	gp4a	75	74	68	62
98	196	PC-3p-15640_232	AAGACGATCAGACGACTCACGGCT	gp4a	477	488	437	413
99	197	PC-5p-24529_147	TTGAATGAAAAGAAGAGGATTT	gp4a	106	94	97	80
99	198	PC-3p-4052_846	AGGATTTAGAACAACAAAGGG	gp4a	430	415	394	351
100	199	PC-5p-226065_16	AGCGACAAGCGTGGCCCGTGGAT	gp4a	14	9	13	7
100	200	PC-3p-53260_67	ATCGGTACAAAGATGATCCATGGG	gp4a	114	118	104	100
101	201	PC-5p-400094_9	GGGTTCGGCTGCTATACACATTT	gp4a	12	13	11	11
101	202	PC-3p-41916_86	AAACGATTGAACGGCTCACGGCTT	gp4a	97	96	89	81
102	203	PC-5p-13346_271	ACGTGGCAGTATGACGTAGTCCTA	gp4a	204	252	187	213
102	204	PC-3p-529740_7	TGACACTTGGATTTTAGTAAGGAA	gp4a	10	11	9	9
103	205	PC-5p-376895_10	TCAAAAATTTTGATGATCGTTAAG	gp4a	50	46	46	39
103	206	PC-3p-591799_7	ATAAGCATGAACGGTTCGGGTTTG	gp4a	18	12	16	10
104	207	PC-5p-105509_34	TGCTATGATCAATGACTAAAA	gp4a	13	22	11	19
104	208	PC-3p-45601_79	ATGCTATGACAAATGACTAAA	gp4a	26	33	24	28
105	209	PC-5p-314016_12	TTTAAAGGCGGCGTGAAGGCT	gp4a	35	52	32	44
105	210	PC-3p-8342_429	CAGGGCGAATACACTCTCAGA	gp4a	170	434	156	367
106	211	PC-5p-341120_11	ACATCAAGCCGTGAACTGTTCGAC	gp4a	13	13	12	11
106	212	PC-3p-203685_18	AAATGATCGAACGATTCACGGCTT	gp4a	35	34	32	28
107	213	PC-5p-758033_5	TTTAACTAAGAAATTTGACGGAAT	gp4a	15	15	14	12
107	214	PC-3p-596757_6	TTGACGGAATAACCATTTGGATG	gp4a	14	26	13	22
108	215	PC-5p-232670_16	ACATCAAACCGTGAGCCGTCCGAT	gp4a	33	42	30	35
108	216	PC-3p-145999_24	CGGACGGCTCACGACTTAATGTAT	gp4a	60	44	55	37
109	217	PC-5p-4495_773	TTTCAGCTAAATTGGTGATCG	gp4a	168	258	154	218
109	218	PC-3p-23266_155	AGCTAAATTGGTGATCGTTAAGGT	gp4a	44	43	40	36
110	219	PC-5p-929530_4	TCACAGTGACCCAGAATGACCCAG	gp4a	11	14	10	12
110	220	PC-3p-1094387_4	ACAGTGACCCAGAGTGACCCAAGT	gp4a	14	5	13	4
111	221	PC-5p-99157_36	ATTTTCGTCGTCTAAGTAAGGTAA	gp4a	31	20	28	17
111	222	PC-3p-1510675_3	CTAAGTAAGGTAAGGTGACGAAAT	gp4a	12	1	11	1
112	223	PC-5p-407532_9	GCTTGAATTTGTTTGGATGTCTT	gp4a	6	15	5	13
112	224	PC-3p-1456015_3	AGCAAATTCAAGCAACATAAATCT	gp4a	9	10	8	8
113	225	PC-5p-345817_11	TGAAGTCGACATATGTTTAGTTCT	gp4a	31	24	28	20
113	226	PC-3p-27913_129	ACAAACTGAGAAAATTGACGGAAT	gp4a	198	181	181	153
114	227	PC-5p-296515_12	ATTTGTCGGTTTAATGTCGTTGGT	gp4a	24	29	22	25
114	228	PC-3p-1765597_3	AAAGACTTAGATCAACAAGTGAGA	gp4a	11	6	10	5
115	229	PC-5p-204389_18	GTGGGTTCCCGGTTGTAGCGGTAT	gp4a	33	22	30	19
115	230	PC-3p-343892_11	TCACCAGACTGCTACAGAGAAGCT	gp4a	55	48	50	41
116	231	PC-5p-102347_35	TTTGAATGAACGGTTGGATGA	gp4a	16	22	14	18
116	232	PC-3p-132119_27	TTTGAATGAACGGTTGGATGATAT	gp4a	20	24	18	20
117	233	PC-5p-410_7468	AGGCTTTGTAGAGGATGGAAT	gp4a	1626	5149	1490	4357
117	234	PC-3p-387861_10	TATTTCATCCTCTGCAAAGTC	gp4a	4	14	4	12
118	235	PC-5p-5863_606	GAATACCCTAACGTATTCGTCGGC	gp4a	170	164	156	139
118	236	PC-3p-156553_23	ATGAAATATTAGGTTATTCGTCGG	gp4a	10	9	9	8
119	237	PC-5p-564722_7	AACATATATCAAGCCGTGAGCCGT	gp4a	10	7	9	6
119	238	PC-3p-567645_7	ATGAGACTGCTCACGACTTA	gp4a	8	13	7	11
120	239	PC-5p-842214_5	AGTCGTGAGCCGTCTGATTGTTTT	gp4a	10	6	9	5
120	240	PC-3p-156517_23	AAACGATCAGATGACTCACGGCTT	gp4a	10	18	9	15
121	241	PC-5p-341470_11	TTCAGCTAATTTAGTGATCGT	gp4a	7	17	6	14
121	242	PC-3p-414374_9	TGAACCGGACAAAATACAGGGCGT	gp4a	14	18	13	15
122	243	PC-5p-96813_37	AACGGTCACGTCAGCAATTTAACT	gp4a	39	31	36	26
122	244	PC-3p-43333_83	ATTTAACTGAGAAAATTGACGGAT	gp4a	69	77	63	65
123	245	PC-5p-274249_13	CGAATACCCTAACCTATTCGTCGG	gp4a	4	10	4	8
123	246	PC-3p-297015_12	ACGAAATTTTAGGTTATTCGTCGG	gp4a	10	11	9	9
124	247	PC-5p-12846_281	ATCGGATGACTCACGGCTTGATGT	gp4a	323	361	296	305
124	248	PC-3p-392965_9	CGGATGGTTCACGGCTTGATGTAT	gp4a	13	11	11	9
125	249	PC-5p-41944_86	ACATCAAGCTGTGAGCCGTTCGAT	gp4a	141	133	129	113
125	250	PC-3p-35107_103	AAACGATTGGACGGTTCACGGTTT	gp4a	200	244	183	206
126	251	PC-5p-140819_25	TCAAGCCGTGAGCCGTTCGATCGT	gp4a	10	16	9	14
126	252	PC-3p-42005_86	AAACGATTAGACGGCTCACGGCTT	gp4a	56	73	51	62
127	253	PC-5p-187812_19	GAATAACCTAATATTTTGTCGGCT	gp4a	31	37	28	31
127	254	PC-3p-699091_6	GAATATGTTAGGGTATTCGTCGAC	gp4a	1	4	1	3
128	255	PC-5p-80877_44	TTTCAGCTAAATTGATGATCG	gp4a	18	16	16	14
128	256	PC-3p-177334_20	TTCAGCTAAATTGATGATCGTTAA	gp4a	22	26	20	22
129	255	PC-5p-80877_44	TTTCAGCTAAATTGATGATCG	gp4a	18	16	16	14
129	257	PC-3p-126033_28	ATTGGTGATCGTTAAGGTATCAAG	gp4a	12	22	11	18
130	258	PC-5p-34093_106	ACATCAAGTTGTGAGCCGTCTGAT	gp4a	114	89	104	75
130	259	PC-3p-4296_805	AGACGATCGGATGACTCACGGCTT	gp4a	892	828	817	700
131	258	PC-5p-34093_106	ACATCAAGTTGTGAGCCGTCTGAT	gp4a	114	89	104	75
132	260	PC-5p-90380_39	TGGATTTGCTTGGATGACTTCTA	gp4a	12	27	11	23
132	261	PC-3p-287011_13	AAGACATCCAAGCAAATCTAAGCA	gp4a	29	36	26	30
133	260	PC-5p-90380_39	TGGATTTGCTTGGATGACTTCTA	gp4a	12	27	11	23
134	262	PC-5p-85833_41	TCATGGTCAATCATCGTTGGATA	gp4a	32	39	29	33
134	263	PC-3p-128821_28	ACGGTGATTGACCATGATTTTCTT	gp4a	11	6	10	5
135	264	PC-5p-77083_46	CGAATACCCTAACGTATTCGTCGG	gp4a	10	17	9	14
135	265	PC-3p-565939_7	ATATTAGGTTATTTGTCGGCTAAA	gp4a	21	16	19	14
136	266	PC-5p-70204_51	ACATCAAGCCGTGAGTCGTCCGAT	gp4a	153	142	140	120
136	267	PC-3p-69308_51	AAATGATCGGACGGTTTACGGCTT	gp4a	177	193	162	163
137	266	PC-5p-70204_51	ACATCAAGCCGTGAGTCGTCCGAT	gp4a	153	142	140	120
137	268	PC-3p-71382_50	ATCAGACGGCTCACAACTTGATGT	gp4a	82	75	75	63
138	269	PC-5p-60348_59	ACATCAAGCTGTGAACCGTCCGAT	gp4a	18	25	16	21
138	270	PC-3p-19887_182	AGCCGTGAACCGTCCGATCGTCTT	gp4a	636	618	583	523
139	269	PC-5p-60348_59	ACATCAAGCTGTGAACCGTCCGAT	gp4a	18	25	16	21
140	271	PC-5p-50083_71	ACGAAATAAGCTTTAATTCGTCGG	gp4a	22	30	20	25
140	272	PC-3p-91155_39	CTATATTTCGTCGGCCATAGGTGT	gp4a	41	53	37	45
141	273	PC-5p-47009_76	ACATCAAGCTGTGAGCCGTCTGAT	gp4a	74	71	67	60
141	274	PC-3p-39778_90	AGACGATCGGACGGTTTACGGCTT	gp4a	104	113	95	96
142	273	PC-5p-47009_76	ACATCAAGCTGTGAGCCGTCTGAT	gp4a	74	71	67	60
143	275	PC-5p-41727_86	AAAAAAGCCTTAATTCGTCGGCCA	gp4a	43	52	39	44
144	275	PC-5p-41727_86	AAAAAAGCCTTAATTCGTCGGCCA	gp4a	43	52	39	44
144	276	PC-3p-182691_20	ATGCTTTAATTCGTCGGCTAAATG	gp4a	16	19	15	16
145	276	PC-3p-182691_20	ATGCTTTAATTCGTCGGCTAAATG	gp4a	16	19	15	16
146	277	PC-5p-40215_89	TGGGGTACACAATCAGGGATG	gp4a	27	23	24	19
146	278	PC-3p-42262_85	TCCCTGATTGTGTACCCCAAT	gp4a	29	30	26	25
147	277	PC-5p-40215_89	TGGGGTACACAATCAGGGATG	gp4a	27	23	24	19
147	278	PC-3p-42262_85	TCCCTGATTGTGTACCCCAAT	gp4a	29	30	26	25
148	279	PC-5p-395_7852	TGTAGAGCCAATGGCTGATCC	gp4a	1174	1669	1076	1412
148	280	PC-3p-1254449_3	TCTGAGAGACTGCGATTCAAAGGA	gp4a	13	5	12	4
149	279	PC-5p-395_7852	TGTAGAGCCAATGGCTGATCC	gp4a	1174	1669	1076	1412
149	281	PC-3p-44662_80	AGACGGATCAGCCATTAGCTC	gp4a	57	68	52	58
150	282	PC-5p-3454_965	AGAGAGTGAGCACAACCCCGC	gp4a	408	392	374	332
150	283	PC-3p-2227_1439	TGCTCACTCTTCTTCTGTCAGC	gp4a	432	214	396	181
151	282	PC-5p-3454_965	AGAGAGTGAGCACAACCCCGC	gp4a	408	392	374	332
151	283	PC-3p-2227_1439	TGCTCACTCTTCTTCTGTCAGC	gp4a	432	214	396	181
152	284	PC-5p-34259_105	AGCCGTGAGCCGTCCGATCGTCTT	gp4a	133	115	122	97
152	285	PC-3p-30103_120	ATCGGATGACTCACGGTTTGATGT	gp4a	114	136	104	115
153	284	PC-5p-34259_105	AGCCGTGAGCCGTCCGATCGTCTT	gp4a	133	115	122	97
153	286	PC-3p-21183_171	AAATGATCGGACAGCTCACGGCTT	gp4a	387	326	355	276
154	287	PC-5p-30509_118	TTATAGCATTAAAGGACTTGG	gp4a	41	54	38	45
154	288	PC-3p-56208_64	TCAGGAATGTGGAATTGGCGAG	gp4a	77	101	71	85
155	287	PC-5p-30509_118	TTATAGCATTAAAGGACTTGG	gp4a	41	54	38	45
156	289	PC-5p-26623_136	CATACATCAAGCCGTGAACCG	gp4a	43	33	39	28
156	290	PC-3p-64488_55	GACGATCTGACGGTTCACGGCTT	gp4a	57	39	52	33
157	289	PC-5p-26623_136	CATACATCAAGCCGTGAACCG	gp4a	43	33	39	28
157	291	PC-3p-22326_162	AAATGATCGGACGGTTCACGGCTT	gp4a	383	370	351	313
158	292	PC-5p-258187_14	ATACCATCATGAAAGAAATCCGCA	gp4a	17	17	15	14
158	293	PC-3p-8944_402	TGCGGATTTCTTTCATGATGGTAT	gp4a	431	645	395	545
159	292	PC-5p-258187_14	ATACCATCATGAAAGAAATCCGCA	gp4a	17	17	15	14
159	293	PC-3p-8944_402	TGCGGATTTCTTTCATGATGGTAT	gp4a	431	645	395	545
160	294	PC-5p-23531_153	TATGTCAAGCCGTGAGCCGTC	gp4a	77	87	71	73
160	295	PC-3p-162589_22	ATCGGATGGCTCACGGCTTAATGT	gp4a	14	24	12	20
161	294	PC-5p-23531_153	TATGTCAAGCCGTGAGCCGTC	gp4a	77	87	71	73
161	295	PC-3p-94881_37	AAAATAATCGGACGACTCACGGCT	gp4a	81	76	74	64
162	296	PC-5p-224974_16	TAAGATCTACTTAACCGACGG	gp4a	19	14	17	12
162	297	PC-3p-48268_74	TAAGAAAATCTTAGGCGACGGAAA	gp4a	20	18	18	15
163	296	PC-5p-224974_16	TAAGATCTACTTAACCGACGG	gp4a	19	14	17	12
164	297	PC-3p-48268_74	TAAGAAAATCTTAGGCGACGGAAA	gp4a	20	18	18	15
165	298	PC-5p-2222_1443	ATGCTAGTATCTTCACAACCTG	gp4a	817	1111	749	940
165	299	PC-3p-466438_8	TTTTATATTGTGACATGGATTCA	gp4a	8	13	7	11
166	298	PC-5p-2222_1443	ATGCTAGTATCTTCACAACCTG	gp4a	817	1111	749	940
167	300	PC-5p-146981_24	GTTTGGATTTGCTTGGATGTCATA	gp4a	44	47	40	39
167	301	PC-3p-320320_11	TCTAATTGTTAGAAGTCATCCAAG	gp4a	54	45	49	38
168	300	PC-5p-146981_24	GTTTGGATTTGCTTGGATGTCATA	gp4a	44	47	40	39
169	302	PC-5p-125857_28	ACATCAAACTGTGAGTCGTCCGAT	gp4a	39	51	35	43
169	303	PC-3p-24717_146	GACGATCGGATGACTCACGGCTT	gp4a	199	199	182	168
170	302	PC-5p-125857_28	ACATCAAACTGTGAGTCGTCCGAT	gp4a	39	51	35	43
170	304	PC-3p-22619_160	AACGATCGGACGGCTCACGGCTT	gp4a	97	65	89	55
171	305	PC-5p-123313_29	ATGGTCAATCATCGTTGGATATAA	gp4a	23	35	21	30
171	306	PC-3p-93417_38	ATCCAACGGTGATTGATCATGATT	gp4a	33	28	30	23
172	307	PC-5p-108119_33	ATGGTTAATCACCGTTGGATGTAA	gp4a	15	19	13	16
172	306	PC-3p-93417_38	ATCCAACGGTGATTGATCATGATT	gp4a	33	28	30	23
173	307	PC-5p-108119_33	ATGGTTAATCACCGTTGGATGTAA	gp4a	15	19	13	16
174	308	PC-5p-177339_20	AGGAGCCGTCCGATCGTCTTGAAT	gp4a	81	96	74	81
174	309	PC-3p-9655_372	AAACGATCAGACGGCTCACGGCTT	gp4a	415	476	380	402
175	310	PC-5p-73545_48	AGCCGTGAGCCGTCTGATTGTCTT	gp4a	50	52	45	44
175	309	PC-3p-9655_372	AAACGATCAGACGGCTCACGGCTT	gp4a	415	476	380	402
176	311	PC-5p-455346_8	TGGATTTGCTTGGATGTCTTATA	gp4a	18	22	16	19
176	312	PC-3p-832132_5	TCAATCCAATGGTTAGAAGTCATC	gp4a	9	10	8	8
177	313	PC-5p-140879_25	TTGCTTGGATGTCTTATAACC	gp4a	21	13	19	11
177	312	PC-3p-832132_5	TCAATCCAATGGTTAGAAGTCATC	gp4a	9	10	8	8
178	314	PC-3p-69711_51	GCATGATTGCATGGGGAGGGGTTC	gp4a	19	19	17	16
179	315	PC-5p-13611_266	AAATGTCGTCGGCTAAGGTAT	gp4a	283	343	259	290
180	316	PC-3p-4778_730	TGGACTATAGCAGACGACATT	gp4a	494	544	452	460
181	317	PC-5p-174962_20	GAGTCATCCGATCGTTTAACAATT	gp4a	44	71	40	60
182	318	PC-3p-4594_757	AGACGATCGGACGGCTCACGGCTT	gp4a	459	405	420	342
183	319	PC-5p-18394_197	ACATCAAGCTGTGAGCCGTCCGAT	gp4a	79	80	72	68
179	318	PC-3p-4594_757	AGACGATCGGACGGCTCACGGCTT	gp4a	459	405	420	342
180	320	PC-5p-503365_8	GTGAGCCGTCTGATCGTTTAGCAA	gp4a	23	19	21	16
181	318	PC-3p-45877_78	ATCGGACGGCTCACGACTTGATGT	gp4a	253	249	231	211
182	321	PC-5p-99180_36	ATTGCTAAACGATCAGACGGCTCA	gp4a	151	175	138	148
183	318	PC-3p-45877_78	ATCGGACGGCTCACGACTTGATGT	gp4a	253	249	231	211
184	322	PC-3p-32705_110	AACATTAGGTTATTCGTCGGCTAA	gp4a	29	59	27	50
185	323	PC-5p-71619_50	TAGGGCTATAGTAGGTAATAGAAA	gp4a	32	32	29	27
185	322	PC-3p-32705_110	AACATTAGGTTATTCGTCGGCTAA	gp4a	29	59	27	50
186	324	PC-5p-36796_98	AAAATTCAAGACAATCGGACGGTT	gp4a	109	113	99	95
186	325	PC-3p-16978_214	AGACAATCGGACGGTTCACGGCTT	gp4a	148	178	135	150
187	326	PC-5p-210557_17	ACATCAAGCCGTGAACTGTCCGAT	gp4a	29	19	26	16
187	325	PC-3p-16978_214	AGACAATCGGACGGTTCACGGCTT	gp4a	148	178	135	150
188	327	PC-5p-238833_15	AAGCTGTAAGCCGTCCGATCATTT	gp4a	27	28	25	23
188	328	PC-3p-15440_235	AAACGATCGGACGACTCACGGCTT	gp4a	424	432	389	365
189	328	PC-3p-15440_235	AAACGATCGGACGACTCACGGCTT	gp4a	424	432	389	365
190	329	PC-5p-209108_17	AATTTGACTGAGAAAATTAACGGA	gp4a	11	13	10	11
190	330	PC-3p-131756_27	TTTGACTGAGAAAATTAACGGAAT	gp4a	32	23	29	19
191	330	PC-3p-131756_27	TTTGACTGAGAAAATTAACGGAAT	gp4a	32	23	29	19
192	331	PC-5p-936419_4	CTCTGTTAGAATAATGACGTGGCC	gp4a	12	11	11	9
192	332	PC-3p-105473_34	TCTAACGGAGAAAATTGACGGAAT	gp4a	45	32	41	27
193	332	PC-3p-105473_34	TCTAACGGAGAAAATTGACGGAAT	gp4a	45	32	41	27
194	333	PC-5p-154087_23	GAGCCGTCCGATCGTTTAGCAATT	gp4a	53	56	49	47
194	334	PC-3p-10529_341	ATCGGACGACTCACGGCTTGATGT	gp4a	275	281	252	237
195	335	PC-3p-35703_101	TTTAACTGAGAAAATTGATGGAAT	gp4a	67	34	61	29
196	336	PC-3p-5056_694	TAACTGAGAAAATTGACGGAATGA	gp4a	325	229	298	193
197	337	PC-5p-78194_45	TGGACTTGCTTGGATGACTTCTAA	gp4a	47	62	43	52
198	337	PC-5p-78194_45	TGGACTTGCTTGGATGACTTCTAA	gp4a	47	62	43	52
199	338	PC-5p-22031_164	GAGGACTTTCAAATGAACGGTTGG	gp4a	57	88	52	74
200	338	PC-5p-22031_164	GAGGACTTTCAAATGAACGGTTGG	gp4a	57	88	52	74
201	339	PC-5p-21316_170	AAGCTGTTGTTGACGATGTGT	gp4a	203	146	186	124
202	339	PC-5p-21316_170	AAGCTGTTGTTGACGATGTGT	gp4a	203	146	186	124
203	340	PC-5p-105763_34	ATCCCAATTGGTGATCGTTGAGGT	gp4a	33	35	30	30
204	340	PC-5p-105763_34	ATCCCAATTGGTGATCGTTGAGGT	gp4a	33	35	30	30
205	341	PC-3p-29767_121	AAGTAGATCTTAGGCGACGAAAAT	gp4a	74	52	67	44
206	341	PC-3p-29767_121	AAGTAGATCTTAGGCGACGAAAAT	gp4a	74	52	67	44
207	342	PC-3p-233110_16	CAACGGTTAGAAGTCATCCAAGCA	gp4a	29	26	26	22
208	342	PC-3p-233110_16	CAACGGTTAGAAGTCATCCAAGCA	gp4a	29	26	26	22
209	343	PC-3p-140510_25	ACGGTGGAGATGGACGGATGC	gp4a	20	19	18	16
210	344	PC-3p-11513_312	AGACGATCGGACAGTTCACGGCTT	gp4a	343	302	314	256
211	344	PC-3p-11513_312	AGACGATCGGACAGTTCACGGCTT	gp4a	343	302	314	256
212	345	PC-3p-168882_21	ACTGTGACTGGGCAGCAATTTCCA	gp4a	24	51	22	43
213	346	PC-3p-18236_199	GAATACCCTAACGTATTCGTCGG	gp4a	55	59	50	50
214	347	PC-3p-142435_25	ACGGCGGAGATGGATGGGTGCACG	gp4a	76	59	70	50
215	348	PC-3p-214824_17	ATGGGATGGGACGGGACGGGACGG	gp4a	11	22	10	19
216	349	PC-5p-31838_113	AGCTAATTTGGTGATCGTTTGAGT	gp4a	51	73	47	62
217	350	PC-5p-149776_24	AGTCGTGAATCGTCTGATCGTTTA	gp4a	43	55	39	47
218	351	PC-3p-12607_286	GCTCGCTCTTCTTCTGTCAGCA	gp4a	197	128	180	108
219	352	PC-3p-177279_20	ATTTAACTGAGAATATTGACGGAA	gp4a	75	69	69	58
220	353	PC-3p-169609_21	GTTTATATATAACGGGACGGGACA	gp4a	58	36	53	30
221	354	PC-5p-135046_26	AGGGAAAATGATCGGGAACGCC	gp4a	14	9	13	8
222	355	PC-5p-71982_49	TAAGTTGTTTGGATTTGTTTGGAT	gp4a	44	59	40	50
223	356	PC-5p-45172_80	TAGTCGTCGACTAAGATCCGTCGG	gp4a	80	121	73	102
224	357	PC-5p-931_3343	TTACCCTTGCAATATCCGTTG	gp4a	648	1507	594	1275
225	358	PC-5p-92412_38	GAAATATTAGGTTATTCGTCGGTA	gp4a	80	116	73	98
226	359	PC-5p-63512_56	TCTGATAAGGGACGGGCGGTGGGT	gp4a	61	63	56	53
227	360	PC-5p-133313_27	TCAATTTTCCGTCGACTAAGGTGA	gp4a	13	16	12	14
228	361	PC-5p-95534_37	AGCCGTAAGCCGTCTGATTGTCTT	gp4a	40	23	37	19
229	362	PC-3p-301300_12	ACCACTTTAAGAACAAATGAGGAC	gp4a	14	10	13	8
230	363	PC-5p-229810_16	TTTCTGTTAGAATATTGACATGGC	gp4a	22	27	20	23
231	364	PC-5p-1004_3092	TGTCGCAGTAGAGATGGCACG	gp4a	225	2296	206	1943
232	365	PC-3p-82_35024	CAGGTTGTGAAGGTACTAGCAT	gp4a	9563	12665	8765	10717
233	366	PC-3p-4_731579	TTTGAAGTGGGATTTGGCGAA	gp4a	237203	332497	217417	281359
234	367	PC-3p-24_126989	TGAAGTGGGATTTGGCGAATT	gp4a	41460	45238	38001	38280
235	368	PC-5p-996680_4	TCTAAATCCAAGGGTGAGAAGTA	gp4a	11	5	10	4
236	369	PC-5p-99177_36	GGGTAATTCTCCCTTGGCAGA	gp4a	8	15	7	13
237	370	PC-5p-98718_36	AGCCAATTTGATGATCGTTAAAGT	gp4a	16	20	14	17
238	371	PC-5p-98416_36	TGGAATGTAAGACCACGTCATA	gp4a	32	57	29	48
239	372	PC-5p-98074_36	TGAGGACTTTCGAATGAACGGTT	gp4a	24	29	22	24
240	373	PC-5p-97994_36	CCAAATTGGTGATCGTTAAGGTAT	gp4a	23	26	21	22
241	374	PC-5p-977833_4	CAATTAATTTGGTGATCGTTAA	gp4a	9	7	8	6
242	375	PC-5p-974561_4	GAGTTCGGTTTGATTCGGTTCGGT	gp4a	8	11	7	9
243	376	PC-5p-964159_4	ATCGAATTTGATGATCGTTTGGAT	gp4a	4	6	4	5
244	377	PC-5p-92591_38	GATGGACTTTTGAATGAACGGTTG	gp4a	53	44	49	37
245	378	PC-5p-92511_38	GTGAGGACTTTCGAATGAACGGTT	gp4a	37	34	34	29
246	379	PC-5p-92263_38	CCAAGCAGGCTCTGATACCAGCTA	gp4a	4	10	4	8
247	380	PC-5p-92205_38	AGTGAGGACTTTCAAATGAACGGT	gp4a	16	18	15	15
248	381	PC-5p-914454_4	GCGGACACCAAAGGCATCACCGAC	gp4a	6	5	5	4
249	382	PC-5p-90028_39	AGAAGGGCCCTGATATATATATAT	gp4a	17	12	16	10
250	383	PC-5p-8857_406	AGACGATTGGACTGTTCACGGCTT	gp4a	952	961	873	813
251	384	PC-5p-88523_40	GGACCACGTCAGACTGCCACACGG	gp4a	49	40	45	34
252	385	PC-5p-88451_40	CGAATTAAAGCATATTTCGTCGG	gp4a	16	24	15	20
253	386	PC-5p-878842_5	AGAGGAATTATTAGATGCGTCGGG	gp4a	21	13	19	11
254	387	PC-5p-87800_40	ATGGTCAATCACCGTTGGATGTTA	gp4a	29	29	27	25
255	388	PC-5p-86142_41	GAGGACTTTCAAATGAACGGTTG	gp4a	60	58	55	49
256	389	PC-5p-856503_5	ATCTGCCATCGAACAAGGAGGACG	gp4a	18	12	16	10
257	390	PC-5p-854004_5	TCAAGAGATTCATGGTCAGTCACC	gp4a	8	17	7	14
258	391	PC-5p-84723_42	GAGGACTTTCGAATGAACGGTTG	gp4a	30	18	27	15
259	392	PC-5p-84600_42	CGGACGACTCACGGCATAATGTAT	gp4a	86	76	78	64
260	393	PC-5p-84540_42	CGAAATAAGCTTTAATTCGTCGG	gp4a	36	32	33	27
261	394	PC-5p-84311_42	TGGATTTGCTTGGATGACTTCTAA	gp4a	41	48	37	41
262	395	PC-5p-833862_5	ACAATGACTACTAAGGACAATAAT	gp4a	12	1	11	1
263	396	PC-5p-83218_43	TGATTTAGTGATTGTTAAGGC	gp4a	27	43	24	36
264	397	PC-5p-8288_432	TTGTTGAGGACGATGTTAGTT	gp4a	362	433	332	366
265	398	PC-5p-82427_43	ATCTAATTTGATGATTGTTTGGGT	gp4a	61	64	55	54
266	399	PC-5p-818586_5	ATGGGTAGTGTATTAAGTAAGGAG	gp4a	16	7	15	6
267	400	PC-5p-80571_44	ATCTAATTTGACGATCGTTTGAGC	gp4a	50	47	46	40
268	401	PC-5p-78627_45	AGCTAAATTAGTGATCGTTAAGGT	gp4a	21	24	19	20
269	402	PC-5p-77981_45	TAAGTAGAACTTAGGCGACGGAAT	gp4a	83	66	76	56
270	403	PC-5p-779715_5	AAAGAAGAGGGACACAACTGA	gp4a	11	13	10	11
271	404	PC-5p-77542_46	AGTCAAATTAGTGATCGTTAAGGG	gp4a	19	19	17	16
272	405	PC-5p-7681_466	CGGACATGAATCATATGGTGA	gp4a	139	228	127	193
273	406	PC-5p-765734_5	GTTTTTGGTTTCGATTGTGGGTC	gp4a	5	7	5	6
274	407	PC-5p-757807_5	TTGGAACTGACAAAGGGACCCATA	gp4a	7	23	6	19
275	408	PC-5p-757470_5	TACTGACCAGGTGAACGGGACTGC	gp4a	5	5	5	4
276	409	PC-5p-750698_5	TGAGAACAATGTGAGGACTTTCAG	gp4a	9	19	8	16
277	410	PC-5p-74986_47	TCGGGTGAACGCTGAGAACCGGCA	gp4a	18	34	16	29
278	411	PC-5p-742357_5	TCACGTCTCGGATTCGGTGTTAAG	gp4a	9	14	8	12
279	412	PC-5p-73299_48	ATCGGTACACAGATGATTCACGGG	gp4a	36	50	33	42
280	413	PC-5p-730307_5	CTAAACTTTTGAAAATTTTGTCGG	gp4a	7	14	6	12
281	414	PC-5p-715845_5	ATATAGAGGATCAGAAGTGGACGT	gp4a	11	13	10	11
282	415	PC-5p-712930_6	AGTTTCATCTAATTTGGAGATCGT	gp4a	14	16	13	14
283	416	PC-5p-70984_50	TTTAGCCGACGAAATACACTGTAA	gp4a	41	34	37	28
284	417	PC-5p-69099_51	GCTAAATTGGTGATCGTTAAGGTA	gp4a	18	27	16	22
285	418	PC-5p-690617_6	CAATTTGGTTATCGGTAAGACACT	gp4a	10	15	9	13
286	419	PC-5p-67794_53	TGAAGGATGAGCCGGTATTGT	gp4a	101	153	92	129
287	420	PC-5p-673511_6	AGCTAAATTAGTGATCGTTAAGAG	gp4a	10	13	9	11
288	421	PC-5p-66949_53	ATAGGATTTTTCTCAGCTGCGGAC	gp4a	20	18	18	15
289	422	PC-5p-64420_55	TCTGATTGGCTTGCAGACACTC	gp4a	21	29	19	25
290	423	PC-5p-63005_57	TGGACGGCGGAGATGGACGGGTTT	gp4a	39	43	36	36
291	424	PC-5p-629910_6	AGCGGGACGGGACGAGATAGATTT	gp4a	12	15	11	13
292	425	PC-5p-62513_57	ATTACAGTGTATTTCGTCGGCTAA	gp4a	68	94	62	79
293	426	PC-5p-616364_6	TCTGGAAGGGGACTGTGTATATA	gp4a	19	21	17	18
294	427	PC-5p-61232_58	ACGTTAGGGTATTCGTCGGCTA	gp4a	8	23	7	19
295	428	PC-5p-61159_58	TTAAGTGGGACTTAGACGACGGAA	gp4a	50	38	46	32
296	429	PC-5p-61157_58	TTATGGTTTGAAGTCGACATTTA	gp4a	62	72	57	61
297	430	PC-5p-611479_6	CAAAATTCATCAAAGCCGGACAAA	gp4a	12	22	11	19
298	431	PC-5p-61068_58	CGAAATAATGTCGTCGGCTATA	gp4a	16	31	15	26
299	432	PC-5p-608729_6	AAATTTCATTGAATTTGATGATCG	gp4a	10	8	9	7
300	433	PC-5p-59957_60	TTTGTGATCGAAAAGTTGGTGTAA	gp4a	19	20	17	17
301	434	PC-5p-58424_61	GAGGACTTTCAAATGAACGGTTA	gp4a	78	72	71	61
302	435	PC-5p-58298_61	TGAACGTCCGCAGCTGAGAAGC	gp4a	18	46	16	39
303	436	PC-5p-58080_62	CTAAATTGGTGATCGTTAAGGTAT	gp4a	52	65	48	55
304	437	PC-5p-56846_63	GTGGTTAAGTTGCTGACTGGACA	gp4a	22	21	20	18
305	438	PC-5p-56576_63	TTAGGTTATTCGTCGGCAAAAACC	gp4a	18	38	16	32
306	439	PC-5p-56125_64	CAATGAGAGATGGACAAGTGTTAA	gp4a	34	30	31	25
307	440	PC-5p-558915_7	GCAGATCTGACGGCAGTTAGACCA	gp4a	19	23	17	19
308	441	PC-5p-55484_64	AGACTTTTAAATGAACGGTTGGAT	gp4a	119	137	109	116
309	442	PC-5p-553267_7	ACTGACCCTAGTAGAAGTTTACTG	gp4a	1	12	1	10
310	443	PC-5p-552866_7	TAGTAATCGTTAAGGCCTTCA	gp4a	10	9	9	7
311	444	PC-5p-54956_65	TCCCCGGTGAGTTCGTTGAAT	gp4a	18	22	16	19
312	445	PC-5p-54865_65	TCTGGATTATGTTAGGTTATGGTT	gp4a	48	47	44	40
313	446	PC-5p-5478_644	ACGTTAGGGTATTCGTCGGCTAAA	gp4a	218	323	200	273
314	447	PC-5p-54494_66	AGGGAAAATGTAGAGGAAAGTGGT	gp4a	14	12	13	10
315	448	PC-5p-544627_7	AGTCAATTTAGTAATCGTTAAGGC	gp4a	10	11	9	9
316	449	PC-5p-543563_7	TGACAGACTGTGCGAGCTAGATGC	gp4a	25	27	23	23
317	450	PC-5p-53697_67	AGGGTGGAAGCGCGTCGTCGTCGG	gp4a	50	37	46	31
318	451	PC-5p-53574_67	AATGAGGACCAAGTGAAGACTTTC	gp4a	71	98	65	83
319	452	PC-5p-535475_7	ACTGACAAGGGACCCATAATTCAG	gp4a	10	14	9	11
320	453	PC-5p-53499_67	AATTTGGTGATTGTTAAGGCT	gp4a	37	38	34	32
321	454	PC-5p-53269_67	TCTGGGACTATAGCCGACGACAT	gp4a	78	86	71	73
322	455	PC-5p-531373_7	CTAAGTGGGACTTAGCCGACGGAA	gp4a	15	29	14	25
323	456	PC-5p-530381_7	TCTAAAATGGAGAAACTGTTGGAG	gp4a	13	13	12	11
324	457	PC-5p-526523_7	ATTACCCTAACGTATTCGTCGGCT	gp4a	8	9	7	8
325	458	PC-5p-526358_7	TGAGAACCAAGTGAGGACTTTCA	gp4a	14	13	13	11
326	459	PC-5p-514834_7	ATAATGAGGAACAAGTGAGGACTT	gp4a	10	6	9	5
327	460	PC-5p-51464_70	TCTTGTGTGGGCAATAGAGGTG	gp4a	42	30	38	25
328	461	PC-5p-51278_70	AGGAGGTCCTCTCTAGATTCGGAC	gp4a	43	54	39	46
329	462	PC-5p-510835_7	AACTAATTTGATGATCGTTAAGGC	gp4a	13	7	11	6
330	463	PC-5p-508147_7	TTAAAACGGGACGGGACGGGACGG	gp4a	14	16	13	14
331	464	PC-5p-505035_8	ACGAAACATGCTATAATTCGTCGG	gp4a	4	5	4	4
332	465	PC-5p-501471_8	AAGTGGGAGGTTGTGAATTTGACT	gp4a	17	22	16	19
333	466	PC-5p-496167_8	TCATTAAGACACTCAAAACTGCAT	gp4a	6	3	5	3
334	467	PC-5p-494551_8	AGGGGACTGTACATATATATATA	gp4a	13	6	12	5
335	468	PC-5p-48865_73	AACCAATTTGGTGATCGTTAAGGT	gp4a	15	30	13	25
336	469	PC-5p-4839_722	TGGAAGAAGAAAGACCGCAAA	gp4a	539	516	494	437
337	470	PC-5p-483270_8	CGGGACACCGCTCTGGAAGGGAAC	gp4a	6	19	5	16
338	471	PC-5p-480701_8	TACATCAAGCCATGAGCCGTC	gp4a	16	18	14	15
339	472	PC-5p-480102_8	ATTAAAATTTCGTCGGCTAAATAA	gp4a	13	12	12	10
340	473	PC-5p-478321_8	AGGTGAACGCTGAGAACCGGCAAC	gp4a	13	9	12	8
341	474	PC-5p-47125_76	CTGACAGAAGAAGAGTGAGCA	gp4a	131	132	120	112
342	475	PC-5p-469201_8	ACTGACCATGAATCTGTTGATCAA	gp4a	16	17	14	14
343	476	PC-5p-467670_8	CAGCTGCAGAGCCGTTGGCCATT	gp4a	14	11	13	9
344	477	PC-5p-46744_77	AGTGAGGACTTTCAAATAAACGGT	gp4a	109	112	100	94
345	478	PC-5p-466052_8	GGAGATGAACGGGTGTGCGGCGCA	gp4a	21	14	19	11
346	479	PC-5p-465718_8	AGGACTTTTAAATGAATGGTTG	gp4a	11	16	10	14
347	480	PC-5p-463933_8	GAATTTTTCAATTTCGTCGCATAG	gp4a	36	50	33	42
348	481	PC-5p-461797_8	TTCACGGCCTAATATATGTTATAC	gp4a	11	9	10	7
349	482	PC-5p-460739_8	CCAATTTGGTGATCGTTAAGGCAT	gp4a	12	20	11	17
350	483	PC-5p-459665_8	TGTGGCCTTTAGAAGTGTTGCATT	gp4a	23	33	21	28
351	484	PC-5p-454518_8	AGCCAAAATGGTGATCGTTAAGGT	gp4a	27	29	25	25
352	485	PC-5p-45292_79	ATGATCAATCATCGTTGGATCTAA	gp4a	67	75	61	63
353	486	PC-5p-44904_80	ATATCTCAATGGACTGGGCCGGGC	gp4a	170	203	156	172
354	487	PC-5p-441518_9	ATTTGACATGTGAGTTGGCAATA	gp4a	19	10	17	8
355	488	PC-5p-439332_9	TATGTTGCTTGGATTTGGTTGGAT	gp4a	33	36	30	30
356	489	PC-5p-439057_9	TAAGTTGCTTGGATTTGCTTGGAT	gp4a	21	18	19	15
357	490	PC-5p-43779_82	GAAAAAAGCCTTAATTCGTCGGCC	gp4a	28	41	25	35
358	491	PC-5p-437266_9	CCTTATAATGAGGATCAAGTGACA	gp4a	21	30	19	25
359	492	PC-5p-436723_9	AGTGATGTAGAACGACTTGCAGAA	gp4a	14	16	13	14
360	493	PC-5p-434956_9	TGAAATGAGGAATGAGGGGTTTA	gp4a	10	5	9	4
361	494	PC-5p-430425_9	AGAGCTCGGGGCATAATCTGATGA	gp4a	15	13	13	11
362	495	PC-5p-428149_9	AAATCATGATCAATCATCGTTGGA	gp4a	9	18	8	15
363	496	PC-5p-425080_9	ACGGGACGGGACGGGCCTGACGG	gp4a	18	22	16	19
364	497	PC-5p-422846_9	TGGTCAATCACCGTTGGATGTTA	gp4a	3	9	2	8
365	498	PC-5p-422627_9	AGCGGGACGGAACGGGATAGGTT	gp4a	14	14	12	11
366	499	PC-5p-410139_9	AGTTTAACTGAGAAAATTGACGGA	gp4a	3	2	3	2
367	500	PC-5p-405163_9	TTAATTTAAAGATCGTTAAGGTAT	gp4a	24	26	22	22
368	501	PC-5p-402105_9	GTGGGGAGTGGAGAGACGTTGTAG	gp4a	15	14	14	12
369	502	PC-5p-398804_9	ATATGAGGCAGAGAAGGTGGATGG	gp4a	12	10	11	8
370	503	PC-5p-398405_9	ATCTAGATTGGTGACACATGC	gp4a	16	10	15	8
371	504	PC-5p-39787_90	AGGGACGTGCGTACTTTAAGGACA	gp4a	78	63	71	53
372	505	PC-5p-39307_92	TGAAACTTCGGAAGGCATCCA	gp4a	32	19	29	16
373	506	PC-5p-38983_92	AGGACTTTCGAATGAACGGTTGGA	gp4a	40	68	36	57
374	507	PC-5p-37605_96	GCCAAATCGGTGATCGTTAAGGT	gp4a	61	73	56	62
375	508	PC-5p-375182_10	AGCTAGATTGGTGATCGTTAAGGT	gp4a	11	16	10	13
376	509	PC-5p-37129_97	AATGAACGGTTGGATGATGTGCAT	gp4a	212	204	194	173
377	510	PC-5p-365129_10	TTATAATGAGGACTAAGTGAAGAC	gp4a	11	13	10	11
378	511	PC-5p-358816_10	AGCTAAATTTGTGATCGTTAAGGT	gp4a	14	18	13	15
379	512	PC-5p-357275_10	TTTTAGCTAATTTGGTGATCGT	gp4a	12	12	11	10
380	513	PC-5p-346356_11	CGGAAAACTGGAATTAGGCAT	gp4a	17	14	16	12
381	514	PC-5p-345020_11	TTGACCAAGAGATTCATGGTT	gp4a	7	14	6	11
382	515	PC-5p-338570_11	AGGTTGGATCTAGTAGGAGGCAAC	gp4a	16	11	15	9
383	516	PC-5p-33850_107	TTGTGGTCTTGTCTCTTCCAAT	gp4a	64	79	59	67
384	517	PC-5p-334754_11	AGCTAAATTGGTGATCGTTAAGG	gp4a	14	14	12	12
385	518	PC-5p-334527_11	ATCTAATTGGATGATCGTTTGGGT	gp4a	16	16	15	14
386	519	PC-5p-327219_11	GCTAGGTTGTGGGCAATTAGGCGG	gp4a	9	15	8	13
387	520	PC-5p-325656_11	TTGTTGATCGTTAAGGTTTTC	gp4a	9	20	8	17
388	521	PC-5p-325515_11	TTACAATGAGGACCAAGTGAGGAC	gp4a	7	16	6	14
389	522	PC-5p-325013_11	AAAATACACTATAATTCGTCGGCT	gp4a	12	4	11	3
390	523	PC-5p-322974_11	AATTTAGTGATCGTTAAGGTGTCG	gp4a	15	12	13	10
391	524	PC-5p-321373_11	TGAGGATTAAGTGAAGACTTTCAA	gp4a	8	9	7	7
392	525	PC-5p-320816_11	TTCAGCTAAATCAGTGATCGTTAA	gp4a	16	17	15	14
393	526	PC-5p-318693_12	AGCTAAATTGATGATCGTTAA	gp4a	6	16	5	13
394	527	PC-5p-318018_12	GCTAAATTAGTGATCGTTAAGGTA	gp4a	25	29	23	24
395	528	PC-5p-31425_115	AGCCAATTTAGTGATCGTTAAGGT	gp4a	37	40	34	33
396	529	PC-5p-311933_12	GTCTCTCCCGGACGATGTGGGACG	gp4a	31	42	28	36
397	530	PC-5p-31144_116	CACGTCAGACTGTCATATGGTCAT	gp4a	57	93	52	79
398	531	PC-5p-310065_12	TGGATTTGCTTAGATGACTTCTAA	gp4a	21	27	19	22
399	532	PC-5p-308756_12	GTTGTGGAGTTATGAAGATGT	gp4a	16	20	15	17
400	533	PC-5p-30712_118	CAGAGTTGTAATATATTGATA	gp4a	36	55	33	47
401	534	PC-5p-305481_12	TAGGGACTGTATATATATATATA	gp4a	34	36	31	30
402	535	PC-5p-304079_12	TGGATTGTAATTTAGGGTGTGTA	gp4a	17	9	16	8
403	536	PC-5p-301099_12	TTTGATTGCAATGTAAGATCACGT	gp4a	8	7	7	6
404	537	PC-5p-297509_12	AGCCAAATTGGAGATCGTTAAGGC	gp4a	15	17	13	14
405	538	PC-5p-294306_12	AAGTGGAAGTGTGGATTGTAAAAT	gp4a	5	13	5	11
406	539	PC-5p-289924_13	CATCGAATTTGATGATCGTTTGGG	gp4a	13	13	12	11
407	540	PC-5p-289795_13	TTCCCTCCCTAGCGAGTCAGTT	gp4a	10	15	9	13
408	541	PC-5p-2894007_2	ATATACTAATGTATAGATCGTCTC	gp4a	8	8	7	7
409	542	PC-5p-28806_125	ATCGAATTTGATGATCGTTTGGGT	gp4a	32	38	29	32
410	543	PC-5p-287236_13	TTTCCGTTAAATTGGTGATCG	gp4a	23	30	21	25
411	544	PC-5p-2843_1134	CGAAGCTCTTCAGGGAAGTTA	gp4a	290	339	266	287
412	545	PC-5p-284193_13	AACTGGTTACTGGGGGTTAATAAC	gp4a	22	22	20	19
413	546	PC-5p-28382_127	TCTGTCGTAGGAGAGATGGCGC	gp4a	21	38	19	32
414	547	PC-5p-283698_13	ATACCTTAACGTATTCGTCGGCTA	gp4a	25	36	23	30
415	548	PC-5p-28219_128	TTCTTGTACAAGATTCTGTCA	gp4a	53	56	49	47
416	549	PC-5p-280652_13	TTGACGGAAGAGAGCGAGCAT	gp4a	12	2	11	1
417	550	PC-5p-279907_13	CTTGTGTGGGCAATAGAGGTGT	gp4a	9	13	8	11
418	551	PC-5p-279099_13	GCCAAATCGATGATCGTTAAGGAA	gp4a	31	35	28	30
419	552	PC-5p-278250_13	AATGACCGGACGTTGATGTCG	gp4a	6	14	5	12
420	553	PC-5p-276497_13	AGGACTTTCAAATGAGCGGTTGGA	gp4a	12	8	11	7
421	554	PC-5p-27643_131	AGCCAAATCGGTGATCGTTAAGAC	gp4a	47	41	43	35
422	555	PC-5p-274415_13	AGCGACAAGCGTGGCCAGTGGATC	gp4a	9	12	8	10
423	556	PC-5p-273575_13	ATCATGTGTGGGCAATAGAGGTGT	gp4a	9	5	8	4
424	557	PC-5p-272603_13	TGGAACTGACAAGGGGGCTCATA	gp4a	25	26	23	22
425	558	PC-5p-27153_133	AGCCAATTTGATGATCGTTAAGGT	gp4a	28	33	25	28
426	559	PC-5p-270607_13	AGCCGTGAGCCGTCCGATCGTTTA	gp4a	32	36	29	30
427	560	PC-5p-27053_133	AGACTTTTGAATGAACGGTTAGAT	gp4a	239	248	219	210
428	561	PC-5p-26979_134	AGTGAAGACTTTTGAATGAACGGT	gp4a	104	79	95	67
429	562	PC-5p-262726_14	TGATTTGGTGATCGTCAAGAC	gp4a	11	11	10	9
430	563	PC-5p-262220_14	GCCAAATCGGTGATTGTTAAGGTA	gp4a	10	8	9	7
431	564	PC-5p-26219_138	ATGTAGAAAATATAAAGAAGCTGT	gp4a	64	49	59	41
432	565	PC-5p-261470_14	ATCTACTTAGCCGACGGAAAACCT	gp4a	36	26	33	22
433	566	PC-5p-25917_140	TATTTTGAACTTAGGCGACGGAAA	gp4a	116	124	106	105
434	567	PC-5p-257442_14	GCTCAAGTTTGGCTAGTCTGTTGG	gp4a	12	15	11	13
435	568	PC-5p-255629_14	AACCAAATTGGTGATCGTTAAGGT	gp4a	10	13	9	11
436	569	PC-5p-254289_14	TTTGATGATCGTTAAGGCATTCAA	gp4a	10	29	9	25
437	570	PC-5p-251231_14	TGGCCTAAAAAACTCATACGTCGT	gp4a	19	28	17	24
438	571	PC-5p-24774_146	ATGGTCAATCACCGTTGGATGTAA	gp4a	54	60	49	50
439	572	PC-5p-24440_148	AAGGACCAAGTGAAGATTTTCAAA	gp4a	133	137	121	116
440	573	PC-5p-242686_15	ACTCTCCCTCAAAGACTTCTAG	gp4a	6	8	5	7
441	574	PC-5p-239290_15	AGCTAATTTGGTGATCGTTAAAGT	gp4a	13	19	12	16
442	575	PC-5p-238521_15	ATGTTGCTTGGATTTGTTTGGATG	gp4a	13	13	12	11
443	576	PC-5p-235522_15	GTTACTTGGATTTGTTTGGATGAT	gp4a	19	31	17	26
444	577	PC-5p-23322_155	GAGGACTTTCGAATGAACGGTTGG	gp4a	39	56	36	47
445	578	PC-5p-232966_16	AGCTAAATTGATGATCGTTAAGGT	gp4a	15	13	13	11
446	579	PC-5p-231861_16	ACAGGCGGTGGAACAAATATGAAT	gp4a	20	10	18	8
447	580	PC-5p-231764_16	GCATCTTAGCTGTGAACCGTCGAA	gp4a	8	12	7	10
448	581	PC-5p-230797_16	GGAATCGTCTTGGACAAGAGT	gp4a	15	15	14	13
449	582	PC-5p-229643_16	TATTCTGTTTGAATTGACCGTTAA	gp4a	7	12	6	10
450	583	PC-5p-229101_16	TTTGAGCTGAGTGCGGACGTC	gp4a	4	12	4	10
451	584	PC-5p-229083_16	TGGATTTGCTTGGATGTCTTATAA	gp4a	10	11	9	9
452	585	PC-5p-22707_159	GCAGACGTTTGCCTCTGATCCGGA	gp4a	79	123	72	104
453	586	PC-5p-22489_161	AGAAGTCGGTTGGTACATGGTACA	gp4a	82	99	75	83
454	587	PC-5p-220219_16	TACTATGATGATTGGTATTGGA	gp4a	27	35	25	30
455	588	PC-5p-21916_165	ACTGTGACTGGGCAGCAGTTTCCA	gp4a	104	110	95	93
456	589	PC-5p-218246_17	TGTTGGAACTGATAAGGAGAC	gp4a	23	25	21	21
457	590	PC-5p-217414_17	CATCAAATTTGAAGATCGTTTGGG	gp4a	21	15	19	13
458	591	PC-5p-216907_17	CTAAATTGGTGATCGTTAAGGTAA	gp4a	19	16	17	14
459	592	PC-5p-216001_17	AAAATTTAAGAGTCGGGACGTGAC	gp4a	12	8	11	7
460	593	PC-5p-215900_17	TTAGCCGACGAAATACACTGTAAT	gp4a	14	17	13	14
461	594	PC-5p-214584_17	CTTATAATGAGGACCAAGTGAGAA	gp4a	33	23	30	19
462	595	PC-5p-21267_171	TTTCAGCTAATTTAGTGATCG	gp4a	47	62	43	52
463	596	PC-5p-211442_17	GAGGACTTTTAATTGAACGGTTA	gp4a	15	9	13	7
464	597	PC-5p-210536_17	AGGACCACGTCATACTGCCACTTG	gp4a	22	26	20	22
465	598	PC-5p-210497_17	TGGATTTGCTTGGTTGTCTTATA	gp4a	42	43	38	36
466	599	PC-5p-208529_17	TGTGGGCAGCACTGGAGTGGT	gp4a	7	9	6	8
467	600	PC-5p-206933_17	TTCTGTTAGAATACCGACGTGGCC	gp4a	27	23	25	19
468	601	PC-5p-206175_17	CTATGGAAGTGGAAGGCCAAATT	gp4a	33	29	30	25
469	602	PC-5p-205788_18	GTGAACTTTAGCCGACGACATAA	gp4a	2	13	2	11
470	603	PC-5p-205744_18	AACGGAGAAAATTGACGGAATGAC	gp4a	16	15	15	12
471	604	PC-5p-205640_18	CAAGTGTAGCTAATAGAGGTG	gp4a	20	14	18	12
472	605	PC-5p-20375_178	TCTGGATAGGGACTGTATATATA	gp4a	100	84	92	71
473	606	PC-5p-203505_18	TTTGGAGAGAGAGTAGACA	gp4a	14	27	13	23
474	607	PC-5p-20240_179	TGATTCGGTGATCGTTAAGGC	gp4a	89	126	82	107
475	608	PC-5p-201236_18	AAAACACGAGGGGGCAAACTGAAT	gp4a	15	16	14	14
476	609	PC-5p-200644_18	AACTAAATCGGTGATCGTTAAGGT	gp4a	21	31	19	26
477	610	PC-5p-200019_18	AATCGTTAAGGCATTCAAAACTAC	gp4a	15	10	14	8
478	611	PC-5p-199937_18	CTGATAAGGGACGGGCGGTGGGTT	gp4a	17	23	16	19
479	612	PC-5p-199400_18	TGTAAATCTAAGAGTGGAAAGTAT	gp4a	7	17	6	14
480	613	PC-5p-198533_18	ACCAATTTGGTGATCGTTAAGA	gp4a	43	36	39	30
481	614	PC-5p-198161_18	TCTAACGAGGACCAAGTGAGGACT	gp4a	15	24	14	20
482	615	PC-5p-197282_18	AGCGGGACGGGACGAGATAGGTT	gp4a	26	17	24	14
483	616	PC-5p-194976_18	CACTGACTAAGAGATTCATGGTT	gp4a	14	10	12	8
484	617	PC-5p-192799_19	AAGGGACTAGCAGAAGCTAAGTGT	gp4a	21	19	19	16
485	618	PC-5p-187074_19	GTTGCTTGGATTTGGTTGGATGAC	gp4a	53	50	49	42
486	619	PC-5p-186954_19	CCAAATTGGTGATCGTTAAGGAAT	gp4a	45	72	41	61
487	620	PC-5p-186521_19	TAAGTAGTACTTAAGCGACGGAAT	gp4a	5	12	5	10
488	621	PC-5p-182693_20	TCAGCCAATTGGTGATCGTTA	gp4a	6	14	5	12
489	622	PC-5p-18172_200	CGCAACTGAGGGCTTCAAGTA	gp4a	247	354	226	300
490	623	PC-5p-17917_203	ATCGGACGGCTCACGGCTTAATGT	gp4a	613	642	562	543
491	624	PC-5p-177317_20	GGCAATCCATTCTTGGCCATG	gp4a	9	10	8	8
492	625	PC-5p-176653_20	TAAGTTGCTTAGATTTGTTTGGAT	gp4a	19	11	17	9
493	626	PC-5p-176409_20	TAATTTCGTCGGCCAAGAT	gp4a	13	15	11	13
494	627	PC-5p-175836_20	ACGAATTATGGCTTTTTTCGTCGG	gp4a	14	8	12	7
495	628	PC-5p-175375_20	GAAGATCGGTAATTCTCGTGTCAA	gp4a	36	39	33	33
496	629	PC-5p-170586_21	AACACTTTAGCCGACAAATAAT	gp4a	11	9	10	8
497	630	PC-5p-170290_21	TGTGGTCTTTAGAGGTGTTGCAAT	gp4a	5	10	5	8
498	631	PC-5p-1699242_3	AGAAATTCGATCGGAAAGTGGTGT	gp4a	9	15	8	13
499	632	PC-5p-1664571_3	TTTATGTTGCTTAGATTTGCTTGG	gp4a	13	5	11	4
500	633	PC-5p-166310_22	TAAATAGAACTTAGGTGACGGAAT	gp4a	28	23	26	19
501	634	PC-5p-165331_22	ATTCATAGTCAGTCACCGTTGGAT	gp4a	11	14	10	11
502	635	PC-5p-1646206_3	TCATGGTCAGTCACCGTTGGATGT	gp4a	9	4	8	3
503	636	PC-5p-1640768_3	TTAAGATCCGTCGCCTAGGTGTG	gp4a	11	13	10	11
504	637	PC-5p-161243_22	CTCAGATCATGTGGTAGTTTC	gp4a	16	12	15	10
505	638	PC-5p-158622_23	AGCGACAAGCGTGACTCGTGGAT	gp4a	34	35	31	30
506	639	PC-5p-158619_23	AGCTAATTTGATGATCGTTAAGGT	gp4a	29	36	27	30
507	640	PC-5p-157941_23	ACGTTAGGGTATTCGTCGGCTAAT	gp4a	6	15	5	13
508	641	PC-5p-157784_23	AGCCAAATTGAAGATCGTTAGGAA	gp4a	25	27	23	23
509	642	PC-5p-156689_23	AGCCAAATCGGTGATTGTTAAGGT	gp4a	19	19	17	16
510	643	PC-5p-154635_23	AGCCAAATCGGTGATCGTTAATGT	gp4a	32	29	29	24
511	644	PC-5p-154267_23	TTGGCTGGATATTATCCTTGG	gp4a	1	16	1	14
512	645	PC-5p-152252_23	AGAAGTCGGTTGGTACGTAGTACA	gp4a	23	20	21	17
513	646	PC-5p-151400_24	TGAGGACAAAGTTGATGCATCACA	gp4a	18	14	16	12
514	647	PC-5p-1509105_3	ATACTGATGTGGCCGTTAAAGACA	gp4a	9	12	8	10
515	648	PC-5p-150653_24	GAGAGAGAGACTGAGAGAGGA	gp4a	14	10	13	8
516	649	PC-5p-150109_24	AATTTGAAGATCATTTGGGTA	gp4a	9	16	8	14
517	650	PC-5p-14962_242	GTGGAGTTCTGGGAAAGAAGA	gp4a	58	61	53	51
518	651	PC-5p-148441_24	AGTGACTGACAAAGAGATTCATGG	gp4a	28	22	26	18
519	652	PC-5p-1483566_3	GTTGTTTGGATTTACTTGGATGAC	gp4a	10	16	9	13
520	653	PC-5p-1482761_3	ATTTAGTAATCGTTAAGGCCTTCA	gp4a	6	6	5	5
521	654	PC-5p-148006_24	ATTAAAAATTTTCGTCGGCTAAAG	gp4a	16	20	15	17
522	655	PC-5p-146990_24	ACTAAATTGGTGATCGTTAAGGTA	gp4a	16	31	14	26
523	656	PC-5p-146835_24	AAGGACTTTCAAATAAACGGTTGG	gp4a	29	28	26	23
524	657	PC-5p-1460587_3	AAGAGACGAAATTTTTCAAATTCG	gp4a	11	5	10	4
525	658	PC-5p-145515_24	GAGTCCCACAGGTGCGACCTG	gp4a	22	58	20	49
526	659	PC-5p-145113_25	AGTCAAATTGGTGATTGTTAGGAT	gp4a	23	23	21	19
527	660	PC-5p-145041_25	TATATTTACAGATTTGGACAACA	gp4a	18	16	16	14
528	661	PC-5p-144021_25	AGCAAAATCGGTGATCGTTAAGGT	gp4a	28	42	26	35
529	662	PC-5p-1426026_3	ATGGTCAGGATTAGAGGTATTAT	gp4a	14	8	13	7
530	663	PC-5p-142175_25	CGAATTATAATGTATTTCGTCGG	gp4a	36	41	33	34
531	664	PC-5p-141955_25	TCTAATGAGGACCAAGTGAGGACT	gp4a	17	20	16	17
532	665	PC-5p-141042_25	TAAGTAGAACTTAGGTGACGGAAT	gp4a	26	27	24	23
533	666	PC-5p-140645_25	TTATAATGAGGATCAAGTGAGGAC	gp4a	80	87	73	74
534	667	PC-5p-139432_26	ACATCAAGTCGTGAGTCGTCTGAT	gp4a	22	25	20	21
535	668	PC-5p-138591_26	AGCTAATTTAGAGATCGTTAAGGT	gp4a	10	9	9	8
536	669	PC-5p-13799_262	TTGGCATTGGTTTTGTATATC	gp4a	79	83	72	70
537	670	PC-5p-136932_26	ATATGACAACTAACTGCACTG	gp4a	13	9	12	8
538	671	PC-5p-136762_26	CCAAATTGATGATCGTTAAGGTGC	gp4a	11	15	10	13
539	672	PC-5p-136687_26	TCTTGTGTGGGCAATAGAGGT	gp4a	26	31	23	26
540	673	PC-5p-136345_26	ATCGAATTTAATGATCGTTTGGGT	gp4a	27	36	25	30
541	674	PC-5p-136223_26	AAACTTTGGTTAGTCTGTTGGAGC	gp4a	21	17	19	14
542	675	PC-5p-135409_26	AGCAAATTTGGTGATCGTTAAGGT	gp4a	24	32	22	27
543	676	PC-5p-132990_27	TCATTGAATTTGATGATCGTTTGG	gp4a	20	22	18	19
544	677	PC-5p-132632_27	CACTGTGACTGGGCAGCAGTTTCC	gp4a	20	37	18	31
545	678	PC-5p-132625_27	ATCAAATGGACGGCGAAGATGGAC	gp4a	34	44	31	37
546	679	PC-5p-131629_27	AACTTTAGACGACGAAAATAAAAT	gp4a	15	9	14	8
547	680	PC-5p-131101_27	ATATTAAGCTGTGAACCGTCCGAT	gp4a	33	11	30	9
548	681	PC-5p-130950_27	ACCCTAATGTATTCGTCGGCTATA	gp4a	28	42	26	36
549	682	PC-5p-128926_28	ACAGACACGGACACTGACACGGTG	gp4a	54	69	49	58
550	683	PC-5p-126904_28	ATCCAATTTGGTGATCGTTAGGCC	gp4a	20	24	18	20
551	684	PC-5p-12507_289	AGACGATCAGACGACTCACGGCTT	gp4a	214	276	196	233
552	685	PC-5p-125027_28	AAGATAGTAGATGGGCAAAAAGTT	gp4a	33	33	30	28
553	686	PC-5p-122661_29	TTTGAAGTCGACATATGTTTAGTT	gp4a	41	38	38	32
554	687	PC-5p-120969_29	TCATTTAACTGAGAAAATTGACGG	gp4a	13	14	11	12
555	688	PC-5p-119829_30	GAGGACTTTTAAATGAATGGTTGG	gp4a	24	12	22	10
556	689	PC-5p-118772_30	ACATTAAGCTGTGAGCCGTCTGAT	gp4a	41	49	38	41
557	690	PC-5p-118087_30	AGACGATCGGATAGTTTATGGCTT	gp4a	33	22	30	18
558	691	PC-5p-118083_30	TTAGAGGATGTATATGTGATTTGC	gp4a	29	14	27	12
559	692	PC-5p-115572_31	ATCAAATAAATGGACGGCTGATCA	gp4a	39	32	36	27
560	693	PC-5p-1149906_4	ATACACGACATGTAAGTACACGGT	gp4a	12	7	11	6
561	694	PC-5p-113922_31	CGGACTAGGAGTGCGGCAACT	gp4a	34	36	31	30
562	695	PC-5p-113848_31	AGCCAAATTAGTGATCGTTAGGGT	gp4a	38	43	35	36
563	696	PC-5p-113575_31	ATCTAAATTGGTGATCGTTAAGGT	gp4a	25	23	22	19
564	697	PC-5p-113446_31	ATGGTCAATCATCGTTGGATGTAA	gp4a	23	31	21	26
565	698	PC-5p-112935_31	AATGACTGACCAAGAGATTCATGG	gp4a	35	28	32	23
566	699	PC-5p-112880_31	AGCCAATTTTGTGATCGTTAAGGT	gp4a	10	12	9	10
567	700	PC-5p-1124117_4	TTTCAGTCAAATTGATGATCGTTA	gp4a	17	33	15	28
568	701	PC-5p-112227_32	ATCTAATTTGATGATCGTTTGGGC	gp4a	21	21	19	18
569	702	PC-5p-1116035_4	TCATCATGAGTTGTCATCCAAGAT	gp4a	12	5	11	4
570	703	PC-5p-1104539_4	ATATGAGACAAAGAAGGTGGATA	gp4a	9	12	8	10
571	704	PC-5p-110019_32	AGACGGGACGGGACGGGACGGGC	gp4a	37	40	33	34
572	705	PC-5p-109400_32	CTTTAGCCGACGACATTATTG	gp4a	10	23	9	19
573	706	PC-5p-108555_33	TATTGGCCAGACTTGAAGCATT	gp4a	12	11	11	9
574	707	PC-5p-107050_33	AGAGATCATTTGGGTACCGAATTA	gp4a	11	16	10	14
575	708	PC-5p-10621_337	TTGTGTGGGCAATAGAGGTGT	gp4a	100	137	92	116
576	709	PC-5p-1060303_4	AGGAAATCCTGATCAATCACCGTT	gp4a	5	9	5	8
577	710	PC-5p-105497_34	GCGGACGTCCGCAGCTGAGAATGG	gp4a	36	28	33	24
578	711	PC-5p-1054414_4	TGAATTTGATGATCGTTTGAGTAC	gp4a	12	7	11	6
579	712	PC-5p-1044822_4	TTTGAACTCAAACAAGGCTAG	gp4a	2	3	2	3
580	713	PC-5p-103925_34	TGATATGGTGATCGTTAAGGC	gp4a	5	9	5	7
581	714	PC-5p-10254_350	TGTGATATTGAGTCGGCTCATC	gp4a	88	161	81	136
582	715	PC-5p-100593_35	TATGGCATGTTTCGTCGGCTATC	gp4a	10	12	9	10
583	716	PC-5p-100065_35	AGTGAGGACTTTCGAATGAACGGT	gp4a	41	44	37	37
584	717	PC-3p-99485_36	TGGACGGCGGAGATGGACGGGTAT	gp4a	39	28	35	23
585	718	PC-3p-98812_36	TATTTTATATTTCGTCGGCTATC	gp4a	26	55	24	47
586	719	PC-3p-98049_36	AACCAGCTGGGAAAATGGCAAATC	gp4a	37	39	34	33
587	720	PC-3p-97438_36	AGAGGTTTGGACATGCGCAGCTGA	gp4a	12	13	11	11
588	721	PC-3p-97382_36	ATAGAAAGTGAGAGTGTGGATTTC	gp4a	24	21	22	17
589	722	PC-3p-96442_37	ATACGTGACCGAAAAGTGAGCCAA	gp4a	49	52	45	44
590	723	PC-3p-95239_37	TCCGGATCTAGAGAGGACCTCCTT	gp4a	14	18	13	15
591	724	PC-3p-951588_4	TCAATAGATTAAAAGGGTGGGCAT	gp4a	27	10	25	8
592	725	PC-3p-942112_4	AAGTGGTTGAGTTGGTAAGAGCCT	gp4a	10	17	9	14
593	726	PC-3p-93721_38	GTGGCATGTTTCGTCGGCTATAAC	gp4a	18	20	16	17
594	727	PC-3p-930368_4	TCTCGGCTGCGGACGTTCGCATT	gp4a	13	14	12	12
595	728	PC-3p-93019_38	AATCGACGATAGAGATGACGGGTG	gp4a	33	25	30	21
596	729	PC-3p-92567_38	AATGGACGGCGAAGATGGACGGAT	gp4a	103	91	94	77
597	730	PC-3p-92268_38	TGAGAATGATGTGGATCTCAG	gp4a	24	14	22	12
598	731	PC-3p-9194_391	TAACTGAGAAAATTGACGGAATA	gp4a	159	147	146	124
599	732	PC-3p-91838_39	AATTAACGGTGTAGACGACGGGTG	gp4a	27	38	25	32
600	733	PC-3p-9141_394	CCAGATTGACAAGCACCACAT	gp4a	70	81	64	68
601	734	PC-3p-90757_39	TGAATTGTATGGAGGGGGTGC	gp4a	12	30	11	25
602	735	PC-3p-90212_39	GAGATGGACAGGTGAGCGGCG	gp4a	25	34	23	28
603	736	PC-3p-89541_40	AAGTGGCAGTATGACGTGGTCCTA	gp4a	50	45	46	38
604	737	PC-3p-889817_5	GACGGGATGGGACGGGATTTATGT	gp4a	17	22	16	19
605	738	PC-3p-88735_40	ACTGAGAAAATTGACGGAATGACC	gp4a	67	43	61	36
606	739	PC-3p-885546_5	TTTGGCTGACTCGTCGGGGAGGGA	gp4a	10	16	9	14
607	740	PC-3p-88434_40	TTGTGGTTTGAAGTCGACATCTC	gp4a	46	41	42	35
608	741	PC-3p-88384_40	TGAGCGGACTCTAGCGGCGTC	gp4a	7	19	6	16
609	742	PC-3p-88336_40	ACGTCAGACTGTCATATGGTCATT	gp4a	39	46	36	39
610	743	PC-3p-87443_41	TCTCGTCGGCTAAAGTCATCACAG	gp4a	15	14	14	12
611	744	PC-3p-87430_41	TTAAACTGAGAAAATTGACGGAAT	gp4a	27	32	25	27
612	745	PC-3p-87405_41	AGAAAATCTTAGGCGACGGAAAT	gp4a	22	18	20	15
613	746	PC-3p-87196_41	CGGAGATGGACAGGTGCGCAGCGC	gp4a	103	111	94	94
614	747	PC-3p-8714_412	CACAAAAAATTTCGTCGGCTAA	gp4a	282	408	258	345
615	748	PC-3p-859278_5	AAATCTAATAGTGACTGGCCATA	gp4a	12	11	11	9
616	749	PC-3p-846846_5	TGGACGGCGGAGATGGATGGGTAC	gp4a	6	4	5	3
617	750	PC-3p-84551_42	TCAATAGATTAAGAAGGTGAGCAC	gp4a	75	84	69	71
618	751	PC-3p-832557_5	AGGACTAGTTGATGACTTTTTGGT	gp4a	14	13	13	11
619	752	PC-3p-832460_5	ATGGTGACTGACCATGAATCTCA	gp4a	8	12	7	10
620	753	PC-3p-832393_5	AAGGACTATTCAAATTACAATAAA	gp4a	11	13	10	11
621	754	PC-3p-828056_5	TCCAAGCAAATCCAAACAACTTAA	gp4a	7	9	6	7
622	755	PC-3p-82505_43	TAACTATAGCCGACGAAATATTAG	gp4a	24	17	22	14
623	756	PC-3p-818277_5	AATTTAACGACACATGAGGACTAA	gp4a	10	13	9	11
624	757	PC-3p-817635_5	AGTGGCGAAGAAAAGGAAGAGCAG	gp4a	17	6	16	5
625	758	PC-3p-816234_5	AGGGAGATGCTGCAGAAATTTTAC	gp4a	14	16	13	14
626	759	PC-3p-80566_44	TGGGATGCAGATTACCTCATT	gp4a	15	35	13	30
627	760	PC-3p-796478_5	ACTTTAAAGACAAATGAGGACTAA	gp4a	9	9	8	8
628	761	PC-3p-79114_45	CGGAGATGGACGGATGCGCGGCAC	gp4a	80	99	73	84
629	762	PC-3p-78339_45	ATTTAACTGAGAAATTTGACGGAA	gp4a	44	60	40	51
630	763	PC-3p-77905_46	TTTGCCACCCAGCAAAGATTG	gp4a	14	30	13	25
631	764	PC-3p-778841_5	CGCACCATCGTCGGAGCCGGACGG	gp4a	18	22	16	19
632	765	PC-3p-778131_5	TGTGTAGATTACGATTTGGGGTGT	gp4a	12	1	11	1
633	766	PC-3p-77627_46	TTGACAGAATGACTATTTGGATGA	gp4a	45	55	41	46
634	767	PC-3p-77429_46	AACTGAGAAAATTGACGGAAATAC	gp4a	41	44	37	37
635	768	PC-3p-77249_46	GGCGGAGATGGACAGGTGCGCAGC	gp4a	27	20	25	17
636	769	PC-3p-771044_5	GGACTCGCCGGGGAGGGAAATGAT	gp4a	5	6	5	5
637	770	PC-3p-761856_5	AGGTGTGTGAATAGCAAAATATGG	gp4a	8	14	7	12
638	771	PC-3p-75696_47	ACGTTAGGGTATTCGTCGGC	gp4a	14	22	13	19
639	772	PC-3p-75131_47	AAAATTGACGGAATGACTATT	gp4a	45	50	41	42
640	773	PC-3p-74875_47	AATTGTTGTCTTGAATTCGTTGGA	gp4a	49	53	45	45
641	774	PC-3p-746452_5	TTTAACGGAGAAAATTGATGGAAT	gp4a	7	7	6	6
642	775	PC-3p-71700_50	TACCCTAACATATTCGTCGGCTAT	gp4a	26	30	24	25
643	776	PC-3p-70487_50	TAACTGAGAGAATTGACGGAATGA	gp4a	58	55	53	46
644	777	PC-3p-70202_51	AGAAAATCTTAGGCGACGGAAATT	gp4a	36	32	33	27
645	778	PC-3p-70094_51	CGCAACTGAGGGCTTCAAGTAC	gp4a	22	26	20	22
646	779	PC-3p-700846_6	ACAAAGTATGAGAATTTGGGCATG	gp4a	15	13	14	11
647	780	PC-3p-69986_51	ATCGGACGACTCACGGCTTGATAT	gp4a	72	59	66	50
648	781	PC-3p-699707_6	ATTCGTCGGCTAAAGTCATCACAG	gp4a	12	8	11	7
649	782	PC-3p-697426_6	TCTAACGGTGACTGATTATAAAT	gp4a	17	16	16	14
650	783	PC-3p-695879_6	ACCACTTTAAGGACACATGATGGC	gp4a	13	21	12	18
651	784	PC-3p-69521_51	AATCTAACTGAGAAAATTGACGG	gp4a	53	49	48	41
652	785	PC-3p-69369_51	AAAATGGACAACGGAGATGGACGG	gp4a	85	66	78	55
653	786	PC-3p-69294_51	ACGAAATATTAGGTAATTCGTCGG	gp4a	25	34	23	29
654	787	PC-3p-69271_51	AGGCTGCTAGAGTTTAAGGTT	gp4a	24	16	22	13
655	788	PC-3p-67533_53	TGTTTAATACAATCGGCTGAGCAA	gp4a	17	35	16	30
656	789	PC-3p-67430_53	AGATGACGGGTGTGCTGAATAGGC	gp4a	89	82	81	69
657	790	PC-3p-669970_6	ATCCAACGGTGATTGACTATGATT	gp4a	11	5	10	4
658	791	PC-3p-669699_6	TCTGATAAAGGACGGGCGGTGGGT	gp4a	23	23	21	19
659	792	PC-3p-667295_6	CATTGGATTTAAAACTAACGGTGA	gp4a	4	16	3	14
660	793	PC-3p-666401_6	TTTCAATTTAAGGTGTGTGGATTT	gp4a	15	9	13	8
661	794	PC-3p-66275_54	GTCAAATGGATGGCGAAGATGGAC	gp4a	181	172	165	145
662	795	PC-3p-65180_55	AGGTGCAGGTGTAAGTGCAGA	gp4a	12	45	11	38
663	796	PC-3p-651574_6	TGGATGTAAATCTAACGGTAACTG	gp4a	9	12	8	10
664	797	PC-3p-65142_55	TAAGATCTACTTAGCCGACGGAAA	gp4a	26	25	24	21
665	798	PC-3p-64766_55	TCTCTCACGCGCATCAACCTC	gp4a	81	86	74	73
666	799	PC-3p-64285_55	ACGAAATACACTGTAATTCGTCGG	gp4a	25	25	23	21
667	800	PC-3p-639274_6	CTTAGGCGACGGAACCAAAGTTAG	gp4a	20	34	18	29
668	801	PC-3p-63851_56	AGCGACAAGCGTGACTCGTGGATC	gp4a	45	64	41	54
669	802	PC-3p-63718_56	AGGGATGTCAGTTTACTGTTCCAA	gp4a	45	64	41	54
670	803	PC-3p-636723_6	ATGAAGAGTGGGTGTGTAAATTAT	gp4a	8	4	7	3
671	804	PC-3p-63643_56	TACGTTAGGGTATTCGTCGGC	gp4a	14	27	13	22
672	805	PC-3p-6342_561	TACATCAAGCCGTGAGTCATC	gp4a	184	156	168	132
673	806	PC-3p-62745_57	CTGAGAAGCTCTGTGTGTGTGTG	gp4a	25	35	23	30
674	807	PC-3p-62455_57	TGTGTGGATTGTAATTTAAGGTGT	gp4a	55	32	50	27
675	808	PC-3p-61473_58	ACGGAATTTTAGCAATTGGGCATG	gp4a	104	96	95	81
676	809	PC-3p-607729_6	AAGGAGGATGTTGAAGAGGACGCA	gp4a	4	5	4	4
677	810	PC-3p-606990_6	GTTCGGTTCGGTTCGGTTTCGGTT	gp4a	10	14	9	12
678	811	PC-3p-59987_60	AGATGGACGGGTGCGCGGCAT	gp4a	103	109	94	92
679	812	PC-3p-59788_60	TTAACCCAGGCATGAATCGAAT	gp4a	81	50	74	42
680	813	PC-3p-59669_60	AAATATTTTGAACTTAGGCGACGG	gp4a	54	42	49	35
681	814	PC-3p-59651_60	AACTGAGAGAATTGACGGAATGAC	gp4a	71	62	65	52
682	815	PC-3p-5955_596	ACCCTAACGTATTCGTCGGCTATA	gp4a	176	249	161	211
683	816	PC-3p-595063_6	CTTAACGATCATCGATTTGGCTA	gp4a	16	16	15	14
684	817	PC-3p-595005_6	AACGTTCAAATTAGTCGGAATTTC	gp4a	9	14	8	11
685	818	PC-3p-58926_61	ACGAATTATTAGGTTATTCGTCGG	gp4a	17	35	16	30
686	819	PC-3p-586824_7	ATCAGACGGTTCATGACTTGATGT	gp4a	9	11	8	9
687	820	PC-3p-577657_7	TAGACAATTCTAGGACATTTA	gp4a	13	12	12	10
688	821	PC-3p-5672_625	TCTAGCTGAGAAAATTGACGGAAT	gp4a	231	310	212	262
689	822	PC-3p-56627_63	AGGACAAATGAAGACTAATGTTGT	gp4a	28	29	26	25
690	823	PC-3p-557363_7	CCCGACGACTTAAGACGGCGACA	gp4a	10	12	9	10
691	824	PC-3p-556879_7	AGAAAGTACGAGTGTGGATTACAA	gp4a	9	9	8	8
692	825	PC-3p-5545_638	ACTGAACGGTAGAGATGTGAAAAT	gp4a	567	589	520	498
693	826	PC-3p-552918_7	GGACATCCGCAGCTGAGAAGGACT	gp4a	7	10	6	8
694	827	PC-3p-552014_7	CATCAAGCTGTGAGCCGTCCGATC	gp4a	4	5	3	4
695	828	PC-3p-549333_7	GCATGATTGCATGGGGAGGGGTTT	gp4a	19	15	17	13
696	829	PC-3p-54921_65	ATTAGGTTATTCGTCGGCAAAAAC	gp4a	22	40	20	33
697	830	PC-3p-545626_7	ACTGAAAATTTGTAGAGATGATCT	gp4a	13	7	12	6
698	831	PC-3p-54393_66	TAGCTGAGAAAATTGACGGAATGA	gp4a	52	44	48	37
699	832	PC-3p-54323_66	TTCCTTATAAGAAGTGGGGCA	gp4a	22	34	20	29
700	833	PC-3p-539690_7	TCTGTTTTTAATGAGCTTGAATGG	gp4a	6	8	5	7
701	834	PC-3p-530348_7	AATCTGGATCCGGCGGGTTAACGG	gp4a	14	13	13	11
702	835	PC-3p-51336_70	TTGAACTGAGAAAATTGACGGAAT	gp4a	55	45	50	38
703	836	PC-3p-51286_70	AAAAAGCCATAATTCGTCGGCTAA	gp4a	23	35	21	29
704	837	PC-3p-511166_7	AGAGGCAAAAAGAAACGGAACAGT	gp4a	16	10	15	8
705	838	PC-3p-510053_7	CAAAATTAAAATTTCGTCGGTTAA	gp4a	5	19	5	16
706	839	PC-3p-507494_7	AAATTGGTGATCGTTAAGGAATCG	gp4a	14	14	13	12
707	840	PC-3p-507081_7	GTGGTTGTTAGAGTTTAGAAGGTT	gp4a	11	8	10	7
708	841	PC-3p-505351_8	TCTGTGATGACTTTAGCCGACAT	gp4a	6	13	5	11
709	842	PC-3p-500596_8	CAGACGGTTCACAGCTTGATGCAT	gp4a	6	8	5	6
710	843	PC-3p-498671_8	AATAGAAAGTGGAAGCGTGGATTA	gp4a	33	24	30	20
711	844	PC-3p-49619_72	ATGAACGGCGGAGATGAACGGGTG	gp4a	114	91	104	77
712	845	PC-3p-491419_8	AATTGACGGAAATACCATTTGAAT	gp4a	21	10	19	8
713	846	PC-3p-489246_8	AGAGGATAAAGCTGAATTATGAGT	gp4a	13	13	12	11
714	847	PC-3p-48879_73	ATTCGTCGGCTAAAGGTTGTAA	gp4a	16	30	15	25
715	848	PC-3p-487907_8	AGCTTTAAGGACTCATATTACAAC	gp4a	11	6	10	5
716	849	PC-3p-48705_74	TTTAACTGAGAAAATTGACGACAT	gp4a	135	99	123	84
717	850	PC-3p-48358_74	TCAATAGACTAAGAGAGTGGACA	gp4a	56	73	51	61
718	851	PC-3p-4834_722	GATTGGAATGTAGGACCACGTCAT	gp4a	498	586	456	496
719	852	PC-3p-48261_74	TGTAAGACCACGTCATACTGTCAT	gp4a	123	117	113	99
720	853	PC-3p-482284_8	TAAGGAAGTTGTAGAAGACGTTA	gp4a	9	9	8	8
721	854	PC-3p-48038_75	ACGACGGGACGGGACGGGACGGGA	gp4a	55	55	50	47
722	855	PC-3p-48028_75	TAACTGAGAAAATTGTCGGAATGA	gp4a	44	53	40	45
723	856	PC-3p-47854_75	ATCGGACAGTTCACGGCTTGATGT	gp4a	28	25	26	21
724	857	PC-3p-472565_8	ATGGGCTTGGGCCGTGGGTCGGGC	gp4a	9	15	8	13
725	858	PC-3p-4680_743	CTTTGTTGCTCTAAATCCCGT	gp4a	227	167	208	141
726	859	PC-3p-465098_8	ACTTGAGGAACTGTAAGGAGATGC	gp4a	6	11	5	9
727	860	PC-3p-463008_8	AACGGGTTGTAGCGGGTTAAACCT	gp4a	11	18	10	15
728	861	PC-3p-46169_78	CGGAGATGGACGGGTGCGCGGCAA	gp4a	88	85	81	72
729	862	PC-3p-45698_79	CGAAGCATTTTTTCGTCGGCTAAA	gp4a	10	16	9	13
730	863	PC-3p-45550_79	GAAGATGGACAGGTGCGCGAC	gp4a	63	58	57	49
731	864	PC-3p-452980_8	GGAGATGGACGGGTACGCGGCGCT	gp4a	27	33	24	28
732	865	PC-3p-45119_80	GGAGTTGCAGGTCGATCAGGA	gp4a	46	111	42	94
733	866	PC-3p-45022_80	ATTTAACTGAGAAAATTGACGGA	gp4a	52	42	48	36
734	867	PC-3p-44993_80	GAGACTCGCGGCACTGTGACGTGC	gp4a	29	30	27	25
735	868	PC-3p-445563_8	AAGTGAAAGAGGATTTGAGAA	gp4a	13	11	12	9
736	869	PC-3p-44344_81	AGACGATCTGACAGCTCACGGCTT	gp4a	64	65	59	55
737	870	PC-3p-442289_9	AAGCTTGGCGAAACTGACGCGTGT	gp4a	14	17	13	14
738	871	PC-3p-44221_81	ATCTAAGGGTGATTGAGCATGAAT	gp4a	30	23	27	19
739	872	PC-3p-4413_785	AATTTAACTGAGAAAATTGACGGA	gp4a	267	249	244	211
740	873	PC-3p-441224_9	TTAGCAGATTTGAACCGTTCATT	gp4a	13	12	12	10
741	874	PC-3p-434589_9	AGAGGAACTTAGGCTACGGAACGC	gp4a	17	22	16	19
742	875	PC-3p-43298_83	TTTGACAGGAGACATATCGAA	gp4a	24	20	22	17
743	876	PC-3p-43297_83	AATCGGTGATCGTTAAGGTAACAA	gp4a	39	70	36	59
744	877	PC-3p-432121_9	ATTATAGTGTATTTCGTCGGTTAA	gp4a	24	15	22	13
745	878	PC-3p-430515_9	AATTGAGATTGATGCATGGATTAA	gp4a	15	16	14	14
746	879	PC-3p-429025_9	ATAGAAAATGAGAATGTGGATTAC	gp4a	22	15	20	13
747	880	PC-3p-428993_9	GTTTTTCGATTTTGAGGGCCTTAT	gp4a	21	18	19	15
748	881	PC-3p-425584_9	AGGAGACGAAACGTCTGTCGGCTA	gp4a	24	25	22	21
749	882	PC-3p-424221_9	AGAAAAATGAGAGCTCGACGGGTA	gp4a	43	33	39	28
750	883	PC-3p-423345_9	AGAAGGAGCAGACAGCGAAGA	gp4a	17	16	16	14
751	884	PC-3p-41923_86	TTTAACTGAGAGAATTGACGGAAT	gp4a	92	82	84	69
752	885	PC-3p-418795_9	TGGATTGTAAAATGGGGAGTGCA	gp4a	18	12	16	10
753	886	PC-3p-41761_86	ATATTAGGTTATTTCGTCGGCTAA	gp4a	45	68	41	58
754	887	PC-3p-41553_87	TAGAAAACTGGAATTCGGTA	gp4a	36	51	33	43
755	888	PC-3p-41455_87	ATCGGTACACAGATGATCCACGGG	gp4a	100	101	92	85
756	889	PC-3p-40568_89	AAATGTTAAACGATCGGACGGTTC	gp4a	55	70	50	59
757	890	PC-3p-404139_9	GTATGTTGTTTCAAATAGG	gp4a	22	19	20	16
758	891	PC-3p-402839_9	AATGGACACTTGGCATTCATCTA	gp4a	19	21	17	18
759	892	PC-3p-40198_89	TGAAACTTGGAGAATCTGTGTG	gp4a	159	186	146	157
760	893	PC-3p-398501_9	TGATACATTCGGCTTAGCAAACA	gp4a	20	28	18	24
761	894	PC-3p-394925_9	GAAAAGCGGGAGTGTGGATTGTAA	gp4a	28	28	26	23
762	895	PC-3p-391800_10	AGAGAAAAGTGGAAGTGTGGATTG	gp4a	34	24	31	20
763	896	PC-3p-39141_92	CGGATTTGCTGGGGAGGGAA	gp4a	28	50	26	42
764	897	PC-3p-390763_10	ATGCTACAGAGGAGCTGATATCGT	gp4a	31	28	28	24
765	898	PC-3p-389455_10	TCTAAGGGTGGCTGAGCATTA	gp4a	8	18	7	15
766	899	PC-3p-387233_10	AAAGATTGACGGTGGAGATGACGG	gp4a	7	15	6	13
767	900	PC-3p-386155_10	TGGGCAAATAAGAGTGGTTGACAA	gp4a	16	16	15	14
768	901	PC-3p-38314_94	AGTCAAATTGATGATCGTTAAGGT	gp4a	111	171	101	144
769	902	PC-3p-38220_94	TGAAGGTCCTGAGGAAGAAAA	gp4a	69	91	63	77
770	903	PC-3p-38218_94	TATTAGGTTATTCGTCGGCTAAAC	gp4a	21	34	19	29
771	904	PC-3p-379658_10	TGGACGGGACGGGACTGGACGGGA	gp4a	8	11	7	9
772	905	PC-3p-379193_10	AAAAAACTGAGTCGCTGGGGA	gp4a	3	16	3	13
773	906	PC-3p-371364_10	ACGTGGCGGATTTTCAGTGGACGG	gp4a	32	43	29	36
774	907	PC-3p-371259_10	ATAGAAAATGAGAGTGTGGATTTC	gp4a	14	9	13	8
775	908	PC-3p-37025_97	AAAATATATGAGTTTGATCGTCAA	gp4a	38	54	35	46
776	909	PC-3p-36973_97	ATACTGCTGGAGCAAAGATTCATT	gp4a	41	45	37	38
777	910	PC-3p-367864_10	CCTGAGAACTTAGGCGACGAAAAT	gp4a	11	9	10	8
778	911	PC-3p-36764_98	GTGAAGATACACGTCGTGTACTGA	gp4a	76	106	70	90
779	912	PC-3p-367385_10	TCCGGATCCGGCGGGCTAACGGAT	gp4a	14	9	13	8
780	913	PC-3p-36528_99	CTAAGTACTTAGGCGACGACA	gp4a	79	86	72	73
781	914	PC-3p-364074_10	ATAAAAAGTGGAAGTGTGGATTAC	gp4a	17	12	16	10
782	915	PC-3p-349692_11	ACGGTGATTGATCAGGATTTCCTT	gp4a	13	7	12	6
783	916	PC-3p-349177_11	AAGCAAATAAAGATGGTCGG	gp4a	5	8	5	7
784	917	PC-3p-347714_11	AGCAAATCTAAGCAACTTAAATCC	gp4a	21	18	19	15
785	918	PC-3p-344217_11	AGTGTGGATTGTAAAATTAGACGT	gp4a	24	17	22	14
786	919	PC-3p-343168_11	AGGAGTGTGGATTACAATTTAGGA	gp4a	8	13	7	11
787	920	PC-3p-339898_11	TAACGATTATCAATTTGGCTG	gp4a	12	7	11	6
788	921	PC-3p-33345_108	AAACTGAGAAAATTGACGGAATGA	gp4a	89	80	82	67
789	922	PC-3p-33234_109	AATTGACGGAATGACCATTTGGAT	gp4a	66	56	60	47
790	923	PC-3p-328177_11	GAAAATTGAAGACTGTAGGGGGTA	gp4a	16	21	15	18
791	924	PC-3p-32644_110	GGGAAAATGTAGAGGAAAGTGGTT	gp4a	68	94	62	79
792	925	PC-3p-323503_11	TGAGAAAATTGACAGAATGAGCAT	gp4a	39	35	35	29
793	926	PC-3p-321540_11	ATGTGTCACTAATCTAGATTGCGG	gp4a	24	16	22	14
794	927	PC-3p-32128_112	CGAAGCATTTTTTCGTCGGCTATA	gp4a	30	38	27	32
795	928	PC-3p-320033_12	ACAGGTGTAACTGTTCGGACAGAC	gp4a	13	26	11	22
796	929	PC-3p-317254_12	AAATTATGATTTTAAGGACTATTC	gp4a	29	31	27	26
797	930	PC-3p-31575_114	GAGGACCAAGTGAAGACTTTCAAA	gp4a	27	41	24	35
798	931	PC-3p-314243_12	GTTAAATGGACGGCGGAGATGGAT	gp4a	15	14	14	11
799	932	PC-3p-31405_115	GAAATAACCTAATATTTCGTCGGC	gp4a	27	32	25	27
800	933	PC-3p-313742_12	AGACTGGTTGGAAAGCGATGGTGA	gp4a	16	13	15	11
801	934	PC-3p-312860_12	AAGGACACATGATGACTAATGTTG	gp4a	4	14	4	12
802	935	PC-3p-311835_12	CTCAAGAAATCTGTGGGACA	gp4a	3	13	3	11
803	936	PC-3p-310638_12	ATCTAATGGTGACTGACTATGCAT	gp4a	6	9	5	7
804	937	PC-3p-308740_12	ATCTAACGGTGGTTGATTATGGAT	gp4a	25	19	22	16
805	938	PC-3p-308062_12	CGACACTTAGGCGACGGAACTTAG	gp4a	24	17	22	14
806	939	PC-3p-307721_12	ACTATTTGGATGAAAAGTTGTGAC	gp4a	30	30	27	25
807	940	PC-3p-3046_1067	TGACATGTTATGTTGTTAGATTGT	gp4a	317	412	291	349
808	941	PC-3p-304417_12	AGGGACTAGCAAAGGTTAAGTGTG	gp4a	15	25	14	21
809	942	PC-3p-304057_12	ATCTAACGGTGATTGATTATGATT	gp4a	21	23	19	19
810	943	PC-3p-303654_12	GAAGATGGTTGAACATGAGTTTCT	gp4a	30	43	27	36
811	944	PC-3p-300881_12	GAAGAAGATAGTAGCATTCAACTG	gp4a	16	14	15	12
812	945	PC-3p-300547_12	CTAAGTAGATCTTAGGCGACA	gp4a	38	43	34	36
813	946	PC-3p-29952_121	TTTAAATGAATGGTTGGATGATAT	gp4a	81	68	74	58
814	947	PC-3p-2956794_2	AGGTAGGAGTGTGGATTGTAAAAA	gp4a	9	6	8	5
815	948	PC-3p-295525_12	ACAGATCTGACGGCAGTTGACCAG	gp4a	28	36	25	30
816	949	PC-3p-29549_122	CGGAGATGGACGGGTGCGCGGCAT	gp4a	145	109	132	92
817	950	PC-3p-295037_12	GGTGGACTTGCTGGGGAGGGA	gp4a	21	29	19	24
818	951	PC-3p-29411_123	AAACAATCGGACGGCTCACGGCTT	gp4a	124	93	113	78
819	952	PC-3p-293644_12	ATGGAAAATGAATGTGTGGATTAC	gp4a	7	12	6	10
820	953	PC-3p-290671_13	ACCGGACGGGACGGGACGGGCCTA	gp4a	13	9	12	8
821	954	PC-3p-289359_13	GCGGATATGGACAGGTGCGCGGCGC	gp4a	8	10	7	8
822	955	PC-3p-289225_13	AAGGGACACTTGGCATTCATCTAA	gp4a	30	25	27	21
823	956	PC-3p-286551_13	AGGAAAGAGGGTGTGTGGATTTCA	gp4a	19	7	17	6
824	957	PC-3p-285951_13	AGCAGACTAGCCAAACTTAAGCA	gp4a	34	29	31	25
825	958	PC-3p-285879_13	GGTTTGGACATGCACGGCTGATA	gp4a	16	14	15	12
826	959	PC-3p-2840943_2	AGACATCCAAGCAAATCTAAGCAT	gp4a	6	4	5	3
827	960	PC-3p-281505_13	CGGAGATGGACGGGTGTGCGGAGC	gp4a	12	15	11	13
828	961	PC-3p-279761_13	TTCTTCATTTTAGAGATTTCGGCA	gp4a	45	41	41	35
829	962	PC-3p-277167_13	CAGTAACTGGTTACTGGGTGTCAA	gp4a	15	9	14	8
830	963	PC-3p-277139_13	TTTAACTGAGAAAATTATCGGAAT	gp4a	6	12	5	10
831	964	PC-3p-27702_130	TTCGTCGGCTAAAGGTTGTAAT	gp4a	57	74	52	63
832	965	PC-3p-276027_13	AGGACAAAGTTGATGCATGACATG	gp4a	10	20	9	17
833	966	PC-3p-274258_13	ACTGACTCGCTAGGGAGGGAA	gp4a	20	32	18	27
834	967	PC-3p-274257_13	CGAAATACACTGTAATTCGTCGG	gp4a	11	11	10	9
835	968	PC-3p-274018_13	TGGTAGAATTTTCTTTGAGATGGG	gp4a	16	11	15	9
836	969	PC-3p-273957_13	GGAGATGGACGGTGCGCTGTATA	gp4a	11	9	10	7
837	970	PC-3p-269545_14	GAAGCATTTTTTCGTCGGC	gp4a	11	14	10	12
838	971	PC-3p-26946_134	TTAACTGAGAAAATTGACGGAATG	gp4a	86	61	79	52
839	972	PC-3p-265072_14	ATGGGCTTAGGCCGTGGGTCGGGC	gp4a	17	10	16	8
840	973	PC-3p-263162_14	CGACATTATTGCGTCGGCTAA	gp4a	6	16	5	14
841	974	PC-3p-261063_14	AAAGTCTGGACTATAGTAGACGAC	gp4a	15	9	13	8
842	975	PC-3p-260789_14	ACGGAGAAAATTGACGGAATGACT	gp4a	14	8	12	7
843	976	PC-3p-260255_14	AGGACACATGAAGACTAATGTTAT	gp4a	44	39	40	33
844	977	PC-3p-260126_14	ACGGATGAGATGAGAAGATGTGAT	gp4a	7	11	6	9
845	978	PC-3p-25891_140	TAACTGAGAAAATTGACGGAATT	gp4a	145	110	133	93
846	979	PC-3p-256315_14	ACACGGGACGGGACGGGACGGGAT	gp4a	20	18	18	15
847	980	PC-3p-253259_14	AAACGAAATAAGAGAATTTGGGCA	gp4a	11	16	10	14
848	981	PC-3p-253088_14	TTGACAATCGTAGTATAAGGCA	gp4a	11	9	10	8
849	982	PC-3p-251121_14	AGTGTAGATTACAATTTGGAGCGT	gp4a	15	7	13	6
850	983	PC-3p-250651_14	TCCAAGCAACTTAAATCCAAG	gp4a	11	9	10	7
851	984	PC-3p-249013_15	CAAATAGAAAATGGGCGTGTGGAT	gp4a	26	19	24	16
852	985	PC-3p-247917_15	TTAATGATACCCAGATTGGCT	gp4a	8	5	7	4
853	986	PC-3p-247582_15	TGGACGGTGGAGATGGATGGGTGC	gp4a	13	16	11	13
854	987	PC-3p-246219_15	TTGGATTGAGTAAAGATGATGTAG	gp4a	25	15	23	13
855	988	PC-3p-245404_15	ATCATGACTCTAAGGACTATTCAG	gp4a	23	22	21	18
856	989	PC-3p-24508_147	TAAGATGCAAGTAGTACCCGA	gp4a	44	43	40	36
857	990	PC-3p-243613_15	ACATTATTTCGTCGGCTAAAGT	gp4a	13	14	12	12
858	991	PC-3p-241386_15	AGATTGACTGTAAGGGTGTATTGA	gp4a	14	9	13	8
859	992	PC-3p-238637_15	CCAAATTGGTGATCGTTAAGGTAA	gp4a	11	27	10	23
860	993	PC-3p-238320_15	AGCGGACTCGCTGGTGAGGAAAAG	gp4a	1	12	1	10
861	994	PC-3p-236712_15	TGCCATCCTCTTGTGACAGT	gp4a	4	56	4	47
862	995	PC-3p-235635_15	ACATTAAGCTGTGAACCGTCCGAT	gp4a	9	14	8	12
863	996	PC-3p-233903_15	AATTATAGTATATTTCGTCGGCA	gp4a	5	14	5	12
864	997	PC-3p-233881_15	TTATTAAGTATGTGAGGTAGTTGT	gp4a	11	5	10	4
865	998	PC-3p-23248_155	GACGATCGGACGGTTCACGGCTT	gp4a	190	176	174	149
866	999	PC-3p-230560_16	ACGGCAGAGATGGATGGGTGC	gp4a	17	20	16	17
867	1000	PC-3p-230379_16	CGGCGGAGATGGACGGGTTT	gp4a	24	26	22	22
868	1001	PC-3p-229313_16	ATTGTTGTCTTGAATTCGTTGGAA	gp4a	29	38	27	32
869	1002	PC-3p-22878_158	ATAGTATATTTCGTCGGCTAAAGT	gp4a	47	64	43	54
870	1003	PC-3p-228442_16	GAGGAACTCTGCAGCGGGAGGATT	gp4a	19	15	17	12
871	1004	PC-3p-227491_16	TGGATTGTAAAATAGGGAGGGTAA	gp4a	28	25	25	21
872	1005	PC-3p-226518_16	TCGTGACTTTAGAGACCATTCAGA	gp4a	11	14	10	11
873	1006	PC-3p-226217_16	TACTGGGACAATAGCCGACGACGT	gp4a	5	11	5	9
874	1007	PC-3p-225547_16	ATCCAAGAGTGGTTGAGCATGAAT	gp4a	17	15	16	13
875	1008	PC-3p-224605_16	GCGGACGTCCACAGCTGAGAAGGG	gp4a	34	33	31	28
876	1009	PC-3p-224098_16	AGAAAAATGGTATGTGGATTTCAA	gp4a	32	26	29	22
877	1010	PC-3p-222975_16	CATTATTTCGTCGGCTAAAGTT	gp4a	20	26	18	22
878	1011	PC-3p-22179_163	TAACTGAGAAAATTGACGGAATAA	gp4a	73	64	67	54
879	1012	PC-3p-221420_16	CTAGGTGCTTAGGAGACGGAACAT	gp4a	7	10	6	8
880	1013	PC-3p-219731_16	TCCCCTTGTCAGTTTGGTGACGTC	gp4a	12	11	11	9
881	1014	PC-3p-21857_166	TTAACTGAGAAAATTGACGGAAT	gp4a	69	80	63	67
882	1015	PC-3p-218248_17	AGAAAATGACTGGCTAAAAGACTT	gp4a	10	8	9	7
883	1016	PC-3p-217649_17	CGACATTATTTCGTCGGCTAA	gp4a	0	16	0	14
884	1017	PC-3p-21261_171	ATAACCTAATATTTCGTCGGCA	gp4a	61	61	56	52
885	1018	PC-3p-212275_17	AAGGCGGAGATGGACGGGTGCC	gp4a	7	15	6	12
886	1019	PC-3p-211639_17	AACTTCGAGGACTCATATTACAAT	gp4a	35	15	32	13
887	1020	PC-3p-211185_17	TAAGGTATGGACTATAGCCGACGA	gp4a	39	34	36	29
888	1021	PC-3p-208048_17	AGCGGGACGAGACGGGATAGGTTT	gp4a	44	30	40	25
889	1022	PC-3p-206911_17	AAATTATGACTTTAAGGACCATTC	gp4a	54	50	49	42
890	1023	PC-3p-206355_17	AGGTTATTTCGTCGGCTAAACCTT	gp4a	27	32	24	27
891	1024	PC-3p-204486_18	ATGGACGGCGGAGAAGGACGGATG	gp4a	22	19	20	16
892	1025	PC-3p-203889_18	TTGTCAGAATGACTATTTGGATGA	gp4a	36	23	33	19
893	1026	PC-3p-203329_18	ATTTGACTGAGAAAATTAACGGAA	gp4a	47	18	43	15
894	1027	PC-3p-202813_18	AATGGGCTTAACTTGGACCGGTTT	gp4a	16	13	15	11
895	1028	PC-3p-200480_18	ATGGAAAGTGAGTGTGTGGATTAC	gp4a	6	14	5	12
896	1029	PC-3p-198891_18	TAACTGAGAGAATTGACGGAATG	gp4a	30	19	27	16
897	1030	PC-3p-197931_18	AAGATGATCGGACGGTTCAC	gp4a	10	25	9	21
898	1031	PC-3p-197218_18	GAGAAAACTGACGGAATGACCATT	gp4a	44	52	40	44
899	1032	PC-3p-193734_19	CGGATCTTAGCCGACGGATGTTCC	gp4a	12	14	11	12
900	1033	PC-3p-193528_19	GACGGGACTGGACGGGATTGCTAT	gp4a	19	11	17	9
901	1034	PC-3p-192719_19	TCTGTAATGACTTTAGCCGAC	gp4a	17	27	16	22
902	1035	PC-3p-191534_19	ATGTATGTGAAGATACACGTCGTT	gp4a	26	46	24	39
903	1036	PC-3p-191334_19	AAGATGACTGCTTGATAGACGACA	gp4a	33	23	30	19
904	1037	PC-3p-19091_190	TTTTCCAGTGCAGTTAGTTGT	gp4a	44	53	40	45
905	1038	PC-3p-190863_19	AAATTGTTCGTCGGCTAAAGTCGG	gp4a	3	6	3	5
906	1039	PC-3p-190127_19	TTTAAATCTAATGGTGACTGA	gp4a	10	19	9	16
907	1040	PC-3p-189942_19	TACGTTAGGGTATTCGTCGGCTC	gp4a	11	8	10	7
908	1041	PC-3p-189804_19	AGCGGACTCACCGGTGATGGAAAG	gp4a	9	11	8	9
909	1042	PC-3p-189571_19	CATGACTATGCAACAAGACGACAC	gp4a	21	21	19	18
910	1043	PC-3p-189554_19	ATTTGACGGTGGAGATGACGGGTG	gp4a	29	29	27	25
911	1044	PC-3p-189325_19	GTCCGTTGGAGTGGAGGCGCGCAG	gp4a	23	22	21	19
912	1045	PC-3p-189027_19	ATGTGTCAATAGACTAAGAGGGTG	gp4a	23	25	21	21
913	1046	PC-3p-18887_192	AGCGACAAGCGTGGCCCGTGGATC	gp4a	62	80	56	68
914	1047	PC-3p-188018_19	TTGACGGAAATACCATTTGGATGA	gp4a	14	15	13	13
915	1048	PC-3p-186785_19	ACCGGAGGACCAAGAGAAGACTAC	gp4a	18	19	16	16
916	1049	PC-3p-186260_19	GAAATACACTATAATTCGTCGGTT	gp4a	11	11	10	9
917	1050	PC-3p-183285_20	ACTGAACGGTCAAGATGTGGATT	gp4a	48	37	44	31
918	1051	PC-3p-182414_20	ACGGGACAGGACGGGACGGGACTT	gp4a	14	14	13	12
919	1052	PC-3p-181799_20	TTGACGGAATGACCATTTGGA	gp4a	16	12	15	10
920	1053	PC-3p-181242_20	AGGAGGTTCTCTTTAGATCCGGAC	gp4a	17	32	16	27
921	1054	PC-3p-181004_20	CAAATAGACTGCGGAGATGGACGG	gp4a	22	17	20	14
922	1055	PC-3p-179270_20	AAAATGGACGCGGAGATGGACGGG	gp4a	33	26	30	22
923	1056	PC-3p-178471_20	ATCATGATTTTAAGGACTATTCGG	gp4a	36	46	33	39
924	1057	PC-3p-178262_20	CTCAGGTTGCAGATTACCTCG	gp4a	6	13	5	11
925	1058	PC-3p-175681_20	TGAGTAACTTGATTAGATTGC	gp4a	5	8	5	7
926	1059	PC-3p-173985_21	ACTGGAACTTAGCGGACTCGCCGG	gp4a	22	33	20	28
927	1060	PC-3p-172904_21	AAAATATTAGGTTATTCGTCGGCA	gp4a	25	22	22	19
928	1061	PC-3p-1726466_3	AGATGATGACATGACGTGTCGGTT	gp4a	13	16	12	14
929	1062	PC-3p-172525_21	TTGACAGAATGACCATTTGGATG	gp4a	11	4	10	3
930	1063	PC-3p-172466_21	AATATTAGGTTATTTCGTCGGCTA	gp4a	11	15	10	13
931	1064	PC-3p-1720572_3	TAATTTGTAGGATTGTGTTGGCGC	gp4a	11	8	10	7
932	1065	PC-3p-171780_21	AGGAGACAGAATAGTTGAATTCGG	gp4a	13	7	12	6
933	1066	PC-3p-170033_21	CGAAAAATGGAATTCGACGGA	gp4a	15	18	14	15
934	1067	PC-3p-169512_21	GACGGAGTGACTAGTTGGATGAAA	gp4a	43	28	39	23
935	1068	PC-3p-169351_21	TAAATGGTTGTATTTTCGGGC	gp4a	3	15	3	13
936	1069	PC-3p-1680987_3	ATGTGTGGATTTCAATTTGGCGT	gp4a	8	8	7	7
937	1070	PC-3p-1667635_3	ACTAGAAAAACAAGAGCTCGCGGG	gp4a	8	1	7	1
938	1071	PC-3p-166035_22	TAACTAAACAGATGTCGACTTCAA	gp4a	19	19	17	16
939	1072	PC-3p-165283_22	AGGAAAATGTGGAGGAAAGTGGTT	gp4a	14	13	13	11
940	1073	PC-3p-164730_22	AAAATATTTAAGCGGCAGTTATCC	gp4a	18	12	16	10
941	1074	PC-3p-1646198_3	TAGAGGGACTGTAGGGAGATGCTG	gp4a	7	14	6	11
942	1075	PC-3p-162699_22	GAGAAAATTGACGGAATGACTTAC	gp4a	14	13	13	11
943	1076	PC-3p-1605332_3	GTGGATTACAATTTGAGATGTGCG	gp4a	6	6	5	5
944	1077	PC-3p-160091_22	TCTGACGGCAGTTAGACCAGATA	gp4a	16	27	15	22
945	1078	PC-3p-159549_22	ATAGAAAGTGAGAGTGTGGATTA	gp4a	15	17	14	14
946	1079	PC-3p-159291_22	CTAGTGGAAGTAGCAACGGGA	gp4a	4	10	4	8
947	1080	PC-3p-158208_23	ACACGTCACGTTGCGTGTCGGACA	gp4a	59	51	54	43
948	1081	PC-3p-15817_229	TTGATAGAGATTGAGTAGGATT	gp4a	68	102	62	86
949	1082	PC-3p-155215_23	CGAAAAACTGGAATTTGGCGGC	gp4a	12	27	11	23
950	1083	PC-3p-1504819_3	TGGATATAGATCTAAGGGTGGAAA	gp4a	9	3	8	3
951	1084	PC-3p-148688_24	ATTTTAACTGAGAAAATTGACGGA	gp4a	61	31	56	26
952	1085	PC-3p-1483150_3	ACTTTGGTGGGCAAATAAGGGTGG	gp4a	13	6	12	5
953	1086	PC-3p-145555_24	TAAGAAAATTGACGGAATGACTAT	gp4a	36	34	33	29
954	1087	PC-3p-141877_25	AGAAAAAGGGTATGTGGATTTCA	gp4a	22	29	20	25
955	1088	PC-3p-141756_25	ACGGGACGGGACGGGACGGGATAT	gp4a	22	39	20	33
956	1089	PC-3p-140856_25	ACGGAAATAATTGACGGAATGACC	gp4a	57	46	52	39
957	1090	PC-3p-139755_25	ATGAAAATTCGTGACTTTAAGGAC	gp4a	44	36	40	30
958	1091	PC-3p-138395_26	AGAAACGGGTATGGGGTTTTACAC	gp4a	43	21	39	18
959	1092	PC-3p-1372838_3	ACAACTTTGAAGACTCTTACCACT	gp4a	12	8	11	7
960	1093	PC-3p-136415_26	CGAAATATTAGGGTATTTCGTCGG	gp4a	14	14	13	12
961	1094	PC-3p-134991_26	CAAATGGACGATAGAGATGGACGG	gp4a	50	62	45	52
962	1095	PC-3p-134977_26	TTTGAATGCCTTAACGATCGTCAA	gp4a	23	19	21	16
963	1096	PC-3p-134876_26	AAACGGCTCACGACTTGATATATG	gp4a	18	25	16	21
964	1097	PC-3p-134355_26	TGGACGGCTCACGGCTTAATGTAT	gp4a	27	28	24	24
965	1098	PC-3p-134033_27	ATAGAAAATGAGAGTGTGGATTAC	gp4a	22	28	20	24
966	1099	PC-3p-133929_27	TGGATAGGAACTGTATATGTATAT	gp4a	32	37	29	31
967	1100	PC-3p-13241_273	TGACTATAGCCGACGACATTAT	gp4a	89	86	82	73
968	1101	PC-3p-131522_27	ATCTAACGGTGACTGATCATGAAT	gp4a	28	27	25	22
969	1102	PC-3p-130653_27	TGTTAATAGACTAAGAAGGTGGAC	gp4a	31	31	28	26
970	1103	PC-3p-130617_27	TCATTGTGGCAATTCGGTAAT	gp4a	26	31	23	26
971	1104	PC-3p-130427_27	TCATATTACAACTCCGAGGACTAA	gp4a	17	15	15	13
972	1105	PC-3p-1299627_3	AAGCGAGAGTATGGATTACAATTT	gp4a	13	7	12	6
973	1106	PC-3p-129750_27	AGATTTATATCAACGGTGACTGAC	gp4a	6	13	5	11
974	1107	PC-3p-129464_27	TCAAAATGGACGACGAAGGTGGAC	gp4a	23	22	21	19
975	1108	PC-3p-128194_28	ACTTTAACGATACATGAGGACTAA	gp4a	23	22	21	19
976	1109	PC-3p-1251_2450	TTTAACTGAGAAAATTGACGGAAT	gp4a	750	705	687	596
977	1110	PC-3p-124789_28	GAAATATTAGGTTATTTCGTCGG	gp4a	8	14	7	11
978	1111	PC-3p-122791_29	TGACTATAGCCGACGAAATAAT	gp4a	12	5	11	4
979	1112	PC-3p-121826_29	ATAGACGGCGGAGATGGACGGATA	gp4a	39	43	35	36
980	1113	PC-3p-12110_298	AGGAATTGAACTTATAGCAGC	gp4a	108	136	99	115
981	1114	PC-3p-120181_30	TTTAACTGAGAATATTGACGGAAT	gp4a	30	27	27	23
982	1115	PC-3p-119981_30	GGTAATTCGTCGGCCAAGA	gp4a	19	12	17	10
983	1116	PC-3p-1185268_4	AAGAGGTAGAGATAGAGAGCGA	gp4a	14	19	13	16
984	1117	PC-3p-1172702_4	ATAAAGTGTTGTGTAGAAGATCGG	gp4a	15	18	14	15
985	1118	PC-3p-11701_307	TCTTGTCCAAGACGATTCCCA	gp4a	78	114	71	96
986	1119	PC-3p-1167512_4	TCGGGGACGTTGCTAGAGGCCAC	gp4a	11	9	10	8
987	1120	PC-3p-1164931_4	ATTGACGGAATGACAATTTAGAAA	gp4a	5	13	5	11
988	1121	PC-3p-115958_31	TTGACGGAATGACCATTTAGATGA	gp4a	30	34	27	29
989	1122	PC-3p-115658_31	CCATAAGGACTAAACAGATGACGA	gp4a	17	20	16	17
990	1123	PC-3p-1150383_4	GAGTCTCGGCATATATTATCGACA	gp4a	7	10	6	8
991	1124	PC-3p-1148232_4	AAACGTTGACATGGTAGAAGACGA	gp4a	5	5	5	4
992	1125	PC-3p-1143217_4	TGATTGTCTCTGATTCCTGGCAAA	gp4a	12	13	11	11
993	1126	PC-3p-1137165_4	AGAAAGTGGGTATGTGGATTACAA	gp4a	7	6	6	5
994	1127	PC-3p-113344_31	TATGGCATGTTTCGTCGGCTATT	gp4a	9	14	8	12
995	1128	PC-3p-112688_31	ACCTTAATGATTATCGATTCGGCT	gp4a	30	20	27	17
996	1129	PC-3p-112541_32	TGTAAATCTAACGGTGACTGACA	gp4a	40	34	37	29
997	1130	PC-3p-112410_32	CGGACAGTTCACGGCTTGATGTAT	gp4a	18	21	16	17
998	1131	PC-3p-112142_32	TCAATATGCTACAACTATGAT	gp4a	14	18	13	15
999	1132	PC-3p-112095_32	AGGCAGACTCGTCGGGGAGGG	gp4a	12	14	11	12
1000	1133	PC-3p-111974_32	AACTGAGAAATTTGACGGAATAAC	gp4a	89	71	82	60
1001	1134	PC-3p-11065_324	AACTGAGAAAATTGACGGAATGAC	gp4a	196	135	180	114
1002	1135	PC-3p-1098943_4	TTAAGATGGTCAAGTAAAAAGTGG	gp4a	7	3	6	3
1003	1136	PC-3p-1096515_4	AAGACAGAACTTAAGAGACGAAAT	gp4a	16	11	15	9
1004	1137	PC-3p-108260_33	CGTTAGGGTATTCGTCGGCTAAAC	gp4a	10	13	9	11
1005	1138	PC-3p-108239_33	AGCGGGACGGGACAGGACGGGATA	gp4a	40	41	36	34
1006	1139	PC-3p-107653_33	AGAAAGTGAGAGTGTGGATTACAA	gp4a	36	25	33	21
1007	1140	PC-3p-106748_33	CGAAATATTTTATATTTCGTCGG	gp4a	14	22	13	19
1008	1141	PC-3p-10658_336	CGAATATGTTAGGGTATTCGTCGG	gp4a	155	163	142	138
1009	1142	PC-3p-106380_33	AAGAAAATTGACGGAATGACCATT	gp4a	17	14	15	11
1010	1143	PC-3p-105741_34	TTACCGATTCCTCCCAATCCAA	gp4a	7	17	6	14
1011	1144	PC-3p-105516_34	ATCATGACTTTAAGGACTATTCGG	gp4a	12	15	11	13
1012	1145	PC-3p-104659_34	GTGGAGATGACGGATGCGCTGCGC	gp4a	28	44	26	37
1013	1146	PC-3p-1042054_4	TCTAACGGTGATTGACCATGATA	gp4a	10	14	9	12
1014	1147	PC-3p-103503_34	TGTGAATTGTAAAATAGGGAGCGT	gp4a	12	12	11	10
1015	1148	PC-3p-1026301_4	AAACATGACAACAGATCGTCGTTT	gp4a	11	7	10	6
1016	1149	PC-3p-102047_35	ATCCGGATCCGGCGGGTTAACGGA	gp4a	15	19	14	16
1017	1150	PC-3p-101899_35	TTCTCAGCTGCAGACGTCCGCATT	gp4a	46	57	42	48
1018	1151	PC-3p-101242_35	CAGAATTCAGTCCGTCAGATTTA	gp4a	49	52	45	44
1019	1152	PC-3p-1008171_4	AAGAAAATCTTAGGCGACGGAAA	gp4a	12	13	11	11
1020	1153	PC-3p-100646_35	GTGGAGATGACGGGTACGCTGTAG	gp4a	28	24	25	20
1021	1154	PC-3p-105223_34	TCAATAGACTAAGAGGGTGGACA	gp4a	50	47	46	39
1022	1154	PC-3p-105223_34	TCAATAGACTAAGAGGGTGGACA	gp4a	50	47	46	39
1023	1155	PC-3p-104785_34	TCAAAATGAACGGCTGAGATGGAC	gp4a	26	37	23	31
1024	1155	PC-3p-104785_34	TCAAAATGAACGGCTGAGATGGAC	gp4a	26	37	23	31
1025	1156	PC-3p-217435_17	ATGGAAGGTGGGTGTGTGGATTAT	gp4a	13	10	12	8
1026	1156	PC-3p-217435_17	ATGGAAGGTGGGTGTGTGGATTAT	gp4a	13	10	12	8
1027	1157	PC-3p-200331_18	CCGATCACGATCTCTCCAGCC	gp4a	12	10	11	8
1028	1157	PC-3p-200331_18	CCGATCACGATCTCTCCAGCC	gp4a	12	10	11	8
1029	1158	PC-3p-188066_19	TTGCGATCTCTTCGGCCTTCT	gp4a	18	12	16	10
1030	1158	PC-3p-188066_19	TTGCGATCTCTTCGGCCTTCT	gp4a	18	12	16	10
1031	1159	PC-3p-179960_20	AAGAGAGTGGGCACTTTGATGGAC	gp4a	23	31	21	26
1032	1159	PC-3p-179960_20	AAGAGAGTGGGCACTTTGATGGAC	gp4a	23	31	21	26
1033	1160	PC-3p-170046_21	ATGGACGGCGTAAATGGACGGGTG	gp4a	90	75	82	63
1034	1160	PC-3p-170046_21	ATGGACGGCGTAAATGGACGGGTG	gp4a	90	75	82	63
1035	1161	PC-3p-15724_231	ATAGAAAGTGAGAGTGTGGATTAC	gp4a	89	79	82	67
1036	1161	PC-3p-15724_231	ATAGAAAGTGAGAGTGTGGATTAC	gp4a	89	79	82	67
1037	1162	PC-3p-136740_26	ACGGCGGAGATGGACGGGTGTGCC	gp4a	10	7	9	6
1038	1162	PC-3p-136740_26	ACGGCGGAGATGGACGGGTGTGCC	gp4a	10	7	9	6
1039	1163	PC-3p-122790_29	ATTAGGTTATTCGTCGGCTAAACA	gp4a	29	37	27	31
1040	1163	PC-3p-122790_29	ATTAGGTTATTCGTCGGCTAAACA	gp4a	29	37	27	31
1041	1164	PC-3p-121161_29	TGGACTGCAGAGATGGACGGGTGC	gp4a	21	29	19	24
1042	1164	PC-3p-121161_29	TGGACTGCAGAGATGGACGGGTGC	gp4a	21	29	19	24
1043	1165	PC-3p-78213_45	GTAGTTAATGGACAAGTGTGGCTC	gp4a	8	16	7	14
1044	1165	PC-3p-78213_45	GTAGTTAATGGACAAGTGTGGCTC	gp4a	8	16	7	14
1045	1166	PC-3p-71839_49	AAATATTTTATATTTCGTCGGCA	gp4a	26	29	24	25
1046	1166	PC-3p-71839_49	AAATATTTTATATTTCGTCGGCA	gp4a	26	29	24	25
1047	1167	PC-3p-52511_68	TTAACTGAGAAAATTGACGGATGG	gp4a	40	40	37	33
1048	1167	PC-3p-52511_68	TTAACTGAGAAAATTGACGGATGG	gp4a	40	40	37	33
1049	1168	PC-3p-5200_676	GAAATATTAGGTTATTCGTCGGCA	gp4a	147	189	135	160
1050	1168	PC-3p-5200_676	GAAATATTAGGTTATTCGTCGGCA	gp4a	147	189	135	160
1051	1169	PC-3p-50464_71	ACGTTAGGGTATTCGTCGGCTAA	gp4a	14	16	13	13
1052	1169	PC-3p-50464_71	ACGTTAGGGTATTCGTCGGCTAA	gp4a	14	16	13	13
1053	1170	PC-3p-50055_71	TCAAAATGGATGACGGAGATGGAC	gp4a	31	41	28	34
1054	1170	PC-3p-50055_71	TCAAAATGGATGACGGAGATGGAC	gp4a	31	41	28	34
1055	1171	PC-3p-47266_76	AAGAAAATCTTAGGCGACGGAAAT	gp4a	19	15	17	12
1056	1171	PC-3p-47266_76	AAGAAAATCTTAGGCGACGGAAAT	gp4a	19	15	17	12
1057	1172	PC-3p-45071_80	TAACTGAGAAAATTGACGGAATC	gp4a	83	85	76	72
1058	1172	PC-3p-45071_80	TAACTGAGAAAATTGACGGAATC	gp4a	83	85	76	72
1059	1173	PC-3p-389536_10	ATCGAGCAGATCTGACAGCAGTTG	gp4a	28	44	26	37
1060	1173	PC-3p-389536_10	ATCGAGCAGATCTGACAGCAGTTG	gp4a	28	44	26	37
1061	1174	PC-3p-358523_10	ATGTAGAGTTTAAGTGTGGGGGAG	gp4a	8	7	7	6
1062	1174	PC-3p-358523_10	ATGTAGAGTTTAAGTGTGGGGGAG	gp4a	8	7	7	6
1063	1175	PC-3p-29513_122	ATGGACGGTGGAGATGGACGGATG	gp4a	51	35	47	30
1064	1175	PC-3p-29513_122	ATGGACGGTGGAGATGGACGGATG	gp4a	51	35	47	30
1065	1176	PC-3p-288015_13	AGGAGAGAGGGTGTGTGGATTTCA	gp4a	14	11	13	9
1066	1176	PC-3p-288015_13	AGGAGAGAGGGTGTGTGGATTTCA	gp4a	14	11	13	9
1067	1177	PC-3p-28606_126	TACGTTAGGGTATTCGTCGGCTA	gp4a	62	86	57	72
1068	1177	PC-3p-28606_126	TACGTTAGGGTATTCGTCGGCTA	gp4a	62	86	57	72
1069	1178	PC-3p-27737_130	TGGTTAGAAGTCATCCAAGCA	gp4a	35	33	32	28
1070	1178	PC-3p-27737_130	TGGTTAGAAGTCATCCAAGCA	gp4a	35	33	32	28
1071	1179	PC-3p-271679_13	GAAAAACAAGAGTTCGGGAGGTAA	gp4a	11	9	10	8
1072	1179	PC-3p-271679_13	GAAAAACAAGAGTTCGGGAGGTAA	gp4a	11	9	10	8
1073	1180	PC-3p-267485_14	AGCAGATCCGATGGCAGTTGA	gp4a	10	19	9	16
1074	1180	PC-3p-267485_14	AGCAGATCCGATGGCAGTTGA	gp4a	10	19	9	16
1075	1181	PC-3p-233609_15	ATGAAAAGTGAGAGTGTGGATTAC	gp4a	18	13	16	11
1076	1181	PC-3p-233609_15	ATGAAAAGTGAGAGTGTGGATTAC	gp4a	18	13	16	11
1077	1182	PC-3p-233454_16	AGAAAGAGGGTGTGTGAATTTCAA	gp4a	20	19	18	16
1078	1182	PC-3p-233454_16	AGAAAGAGGGTGTGTGAATTTCAA	gp4a	20	19	18	16
1079	1183	PC-5p-121268_29	AGCTAATTTAGTGATCGTTAAGGT	gp4a	14	19	12	16
1080	1183	PC-5p-121268_29	AGCTAATTTAGTGATCGTTAAGGT	gp4a	14	19	12	16
1081	1184	PC-5p-115610_31	AGAGGACTTTTAAATGAACGGTTG	gp4a	52	62	48	52
1082	1184	PC-5p-115610_31	AGAGGACTTTTAAATGAACGGTTG	gp4a	52	62	48	52
1083	1185	PC-5p-108847_33	ATCTAAATCGGTGATCGTTAAGGT	gp4a	22	22	20	19
1084	1185	PC-5p-108847_33	ATCTAAATCGGTGATCGTTAAGGT	gp4a	22	22	20	19
1085	1186	PC-5p-108823_33	AAGCTTTAATTCGTCGGCTAAAT	gp4a	11	10	10	8
1086	1186	PC-5p-108823_33	AAGCTTTAATTCGTCGGCTAAAT	gp4a	11	10	10	8
1087	1187	PC-5p-10656_336	CTGGAGAGATCGTGATCGGAG	gp4a	59	79	54	67
1088	1187	PC-5p-10656_336	CTGGAGAGATCGTGATCGGAG	gp4a	59	79	54	67
1089	1188	PC-5p-103145_34	AATAAGCAAGTAGAGAACGAC	gp4a	14	16	12	13
1090	1188	PC-5p-103145_34	AATAAGCAAGTAGAGAACGAC	gp4a	14	16	12	13
1091	1189	PC-3p-91954_39	GTGGAGATGACAGGTGCGCTGAAT	gp4a	29	30	27	25
1092	1189	PC-3p-91954_39	GTGGAGATGACAGGTGCGCTGAAT	gp4a	29	30	27	25
1093	1190	PC-3p-90105_39	TGGACGGCGGAGATGAACGGGTA	gp4a	124	152	113	129
1094	1190	PC-3p-90105_39	TGGACGGCGGAGATGAACGGGTA	gp4a	124	152	113	129
1095	1191	PC-3p-89464_40	ACTGAGTCGCTGGGGAGGGAA	gp4a	7	17	6	14
1096	1191	PC-3p-89464_40	ACTGAGTCGCTGGGGAGGGAA	gp4a	7	17	6	14
1097	1192	PC-3p-87823_40	ATCGATATGGTATCTGCATTA	gp4a	9	8	8	7
1098	1193	PC-3p-86360_41	CGAATGTATCAAACAAATGGACGG	gp4a	75	76	69	64
1099	1193	PC-3p-86360_41	CGAATGTATCAAACAAATGGACGG	gp4a	75	76	69	64
1100	1194	PC-5p-239681_15	TTGGAATGAAGAAGAAGGCTT	gp4a	15	23	14	19
1101	1194	PC-5p-239681_15	TTGGAATGAAGAAGAAGGCTT	gp4a	15	23	14	19
1102	1195	PC-5p-229956_16	TTATTTGGATTTGTTTGGATGTCT	gp4a	24	38	22	32
1103	1195	PC-5p-229956_16	TTATTTGGATTTGTTTGGATGTCT	gp4a	24	38	22	32
1104	1196	PC-5p-207715_17	AGCTTATTTGGTGATCGTTAAGGC	gp4a	8	10	7	8
1105	1196	PC-5p-207715_17	AGCTTATTTGGTGATCGTTAAGGC	gp4a	8	10	7	8
1106	1197	PC-5p-204440_18	ATAGTCAATCACCGTTGGATGTAA	gp4a	22	24	20	20
1107	1197	PC-5p-204440_18	ATAGTCAATCACCGTTGGATGTAA	gp4a	22	24	20	20
1108	1198	PC-5p-20321_178	AGCTAATTTGGTGATCGTTAAGGT	gp4a	34	40	31	33
1109	1198	PC-5p-20321_178	AGCTAATTTGGTGATCGTTAAGGT	gp4a	34	40	31	33
1110	1199	PC-5p-195905_18	GGTCAATCACCGTTGGATGTAAAT	gp4a	22	25	20	21
1111	1199	PC-5p-195905_18	GGTCAATCACCGTTGGATGTAAAT	gp4a	22	25	20	21
1112	1200	PC-5p-19109_190	AGGACTTTTGAATGAACGGTTAGA	gp4a	130	126	119	107
1113	1200	PC-5p-19109_190	AGGACTTTTGAATGAACGGTTAGA	gp4a	130	126	119	107
1114	1201	PC-5p-184667_19	TTTCAAATGAACGGTTGGATGAGT	gp4a	20	10	18	8
1115	1201	PC-5p-184667_19	TTTCAAATGAACGGTTGGATGAGT	gp4a	20	10	18	8
1116	1202	PC-5p-15471_235	TTTTTGATGGCTGGAATCCAGT	gp4a	42	40	38	33
1117	1202	PC-5p-15471_235	TTTTTGATGGCTGGAATCCAGT	gp4a	42	40	38	33
1118	1203	PC-5p-684982_6	AGCTAATTTGGTGATCGTTAAAGC	gp4a	9	10	8	8
1119	1203	PC-5p-684982_6	AGCTAATTTGGTGATCGTTAAAGC	gp4a	9	10	8	8
1120	1204	PC-5p-65461_54	ATCCATATTGATGATCGTTAAGGT	gp4a	36	31	33	26
1121	1204	PC-5p-65461_54	ATCCATATTGATGATCGTTAAGGT	gp4a	36	31	33	26
1122	1205	PC-5p-50925_70	CGACGACACTATAGCCGACGAAGG	gp4a	9	13	8	11
1123	1205	PC-5p-50925_70	CGACGACACTATAGCCGACGAAGG	gp4a	9	13	8	11
1124	1206	PC-5p-48333_74	TAATGAGGACCAAGTGAGGAC	gp4a	17	34	15	28
1125	1206	PC-5p-48333_74	TAATGAGGACCAAGTGAGGAC	gp4a	17	34	15	28
1126	1207	PC-5p-464047_8	ATCTTGTGTGGACAATAGAGGTGT	gp4a	15	12	13	10
1127	1207	PC-5p-464047_8	ATCTTGTGTGGACAATAGAGGTGT	gp4a	15	12	13	10
1128	1208	PC-5p-40718_88	ACGTTAGGGTATTCGTCGGCTATA	gp4a	27	33	24	28
1129	1208	PC-5p-40718_88	ACGTTAGGGTATTCGTCGGCTATA	gp4a	27	33	24	28
1130	1209	PC-5p-35146_103	TTGATGATCGTTAAGACCCTC	gp4a	19	30	17	25
1131	1209	PC-5p-35146_103	TTGATGATCGTTAAGACCCTC	gp4a	19	30	17	25
1132	1210	PC-5p-346605_11	GAAAAGATTAGATGGATGAGACGT	gp4a	22	15	20	13
1133	1210	PC-5p-346605_11	GAAAAGATTAGATGGATGAGACGT	gp4a	22	15	20	13
1134	1211	PC-5p-34254_105	TTATAATGAGGACCAAGTGAGGAC	gp4a	40	70	36	59
1135	1211	PC-5p-34254_105	TTATAATGAGGACCAAGTGAGGAC	gp4a	40	70	36	59
1136	1212	PC-5p-29857_121	ACGAAGCATTTTTTCGTCGGCTAA	gp4a	20	21	18	17
1137	1212	PC-5p-29857_121	ACGAAGCATTTTTTCGTCGGCTAA	gp4a	20	21	18	17
1138	1213	PC-5p-295512_12	AGCCAATTTAGTAATCGTCAAGGC	gp4a	5	4	5	3
1139	1213	PC-5p-295512_12	AGCCAATTTAGTAATCGTCAAGGC	gp4a	5	4	5	3
1140	1214	PC-5p-72121_49	ATCTCATTTGGTGATCGTTAAGGC	gp4a	24	22	22	18
1141	1214	PC-5p-72121_49	ATCTCATTTGGTGATCGTTAAGGC	gp4a	24	22	22	18
1142	1215	PC-5p-70666_50	TGAGGACTTTCAAATGAACGGTT	gp4a	14	18	13	15
1143	1215	PC-5p-70666_50	TGAGGACTTTCAAATGAACGGTT	gp4a	14	18	13	15
1144	1216	PC-5p-70364_50	AGCTAATTTGGAGATCGTTAAGGT	gp4a	14	27	13	22
1145	1216	PC-5p-70364_50	AGCTAATTTGGAGATCGTTAAGGT	gp4a	14	27	13	22
1146	1217	PC-5p-481_6402	TATGTCGCAGGAGAGATGGTAC	gp4a	257	2389	235	2021
1147	1217	PC-5p-481_6402	TATGTCGCAGGAGAGATGGTAC	gp4a	257	2389	235	2021
1148	1218	PC-3p-391_7887	CGGGCTTGGCAGAATCAGCGGGGA	gp4a	10231	13828	9377	11701
1149	1218	PC-3p-391_7887	CGGGCTTGGCAGAATCAGCGGGGA	gp4a	10231	13828	9377	11701
1150	1219	PC-5p-99700_36	GTTGCTTGGATTTGTTTGGATGAC	gp4a	37	37	34	31
1151	1219	PC-5p-99700_36	GTTGCTTGGATTTGTTTGGATGAC	gp4a	37	37	34	31
1152	1220	PC-5p-850096_5	AAAAAACTATTGTGTGATTCTCGG	gp4a	6	8	5	6
1153	1220	PC-5p-850096_5	AAAAAACTATTGTGTGATTCTCGG	gp4a	6	8	5	6
1154	1221	PC-5p-82963_43	AGCCAGTTTGGTGATCGTTAAGGT	gp4a	6	7	5	6
1155	1221	PC-5p-82963_43	AGCCAGTTTGGTGATCGTTAAGGT	gp4a	6	7	5	6
1156	1223	PC-5p-77241_46	TTTTGAAAATTTCGTCGGCTAAAC	gp4a	9	22	8	19
1157	1224	PC-3p-266722_14	AAGTGTGACTTAGACAACGGAAAC	gp4a	24	29	22	24
