# Supplementary material for: High-Throughput Sequencing and Degradome Analysis Identify miRNAs and Their Targets Involved in Fruit Senescence of Fragaria ananassa
Source: PLoS One. 2013 Aug 19;8(8):e70959. doi: 10.1371/journal.pone.0070959 (PMC3747199; doi:10.1371/journal.pone.0070959)
Supplement: Table S5 — Expression profiling of miRNAs in strawberry fruit stored at 20°C for 0 and 24 h. (XLS) [file pone.0070959.s005.xls]

## Sheet: Sheet1
miR_name	miR_seq	group	raw_0 h	raw_24 h	norm_0 h	norm_24 h	log2(24 h/0 h)
PC-3p-217649_17	CGACATTATTTCGTCGGCTAA	gp4a	0	16	0	14	13.9177
PC-5p-154267_23	TTGGCTGGATATTATCCTTGG	gp4a	1	16	1	14	3.80735
PC-3p-236712_15	TGCCATCCTCTTGTGACAGT	gp4a	4	56	4	47	3.55459
PC-5p-553267_7	ACTGACCCTAGTAGAAGTTTACTG	gp4a	1	12	1	10	3.32193
PC-3p-238320_15	AGCGGACTCGCTGGTGAGGAAAAG	gp4a	1	12	1	10	3.32193
PC-5p-1004_3092	TGTCGCAGTAGAGATGGCACG	gp4a	225	2296	206	1943	3.23757
PC-5p-481_6402	TATGTCGCAGGAGAGATGGTAC	gp4a	257	2389	235	2021	3.10434
PC-5p-205788_18	GTGAACTTTAGCCGACGACATAA	gp4a	2	13	2	11	2.45943
vvi-miR3627-5p_L-1_1ss16CT	TGTCGCAGGAGAGATGGCACT	gp2a	23	119	21	101	2.26589
PC-3p-667295_6	CATTGGATTTAAAACTAACGGTGA	gp4a	4	16	3	14	2.22239
aly-miR828-3p_R-1_1ss5GA	AGATACTCATTTGAGCAAGCA	gp2a	13	66	12	55	2.1964
PC-3p-379193_10	AAAAAACTGAGTCGCTGGGGA	gp4a	3	16	3	13	2.11548
PC-3p-169351_21	TAAATGGTTGTATTTTCGGGC	gp4a	3	15	3	13	2.11548
PC-5p-422846_9	TGGTCAATCACCGTTGGATGTTA	gp4a	3	9	2	8	2
PC-3p-311835_12	CTCAAGAAATCTGTGGGACA	gp4a	3	13	3	11	1.87447
PC-3p-65180_55	AGGTGCAGGTGTAAGTGCAGA	gp4a	12	45	11	38	1.7885
csi-miR479_1ss12TG	TGTGATATTGGGTCGGCTCATC	gp2a	4	15	4	13	1.70044
PC-5p-1132739_4	TAACCACGCTTCAGTATAGGA	gp4a	4	15	4	13	1.70044
PC-3p-106225_33	CATTATTGCGTCGGCTAAAGT	gp4a	5	19	5	16	1.67807
PC-5p-483270_8	CGGGACACCGCTCTGGAAGGGAAC	gp4a	6	19	5	16	1.67807
PC-3p-510053_7	CAAAATTAAAATTTCGTCGGTTAA	gp4a	5	19	5	16	1.67807
PC-5p-757807_5	TTGGAACTGACAAAGGGACCCATA	gp4a	7	23	6	19	1.66297
PC-3p-387861_10	TATTTCATCCTCTGCAAAGTC	gp4a	4	14	4	12	1.58496
PC-3p-312860_12	AAGGACACATGATGACTAATGTTG	gp4a	4	14	4	12	1.58496
PC-3p-699091_6	GAATATGTTAGGGTATTCGTCGAC	gp4a	1	4	1	3	1.58496
mdm-miR395a	CTGAAGTGTTTGGGGGAACTC	gp2a	268	859	245	727	1.56917
PC-5p-410_7468	AGGCTTTGTAGAGGATGGAAT	gp4a	1626	5149	1490	4357	1.54802
PC-3p-1722521_3	CGGAAAAATTTACTTAGGAGACGA	gp4a	6	16	5	14	1.48543
PC-3p-263162_14	CGACATTATTGCGTCGGCTAA	gp4a	6	16	5	14	1.48543
PC-5p-254289_14	TTTGATGATCGTTAAGGCATTCAA	gp4a	10	29	9	25	1.47393
PC-5p-138174_26	TTAGCCGACGACATTATTGCGT	gp4a	9	26	8	22	1.45943
PC-5p-61232_58	ACGTTAGGGTATTCGTCGGCTA	gp4a	8	23	7	19	1.44057
PC-3p-88384_40	TGAGCGGACTCTAGCGGCGTC	gp4a	7	19	6	16	1.41504
mdm-miR395i_R+1	CTGAAGTGTTTGGGGGAACTCA	gp2a	15	40	13	34	1.38702
PC-5p-407532_9	GCTTGAATTTGTTTGGATGTCTT	gp4a	6	15	5	13	1.37851
PC-5p-318693_12	AGCTAAATTGATGATCGTTAA	gp4a	6	16	5	13	1.37851
PC-5p-157941_23	ACGTTAGGGTATTCGTCGGCTAAT	gp4a	6	15	5	13	1.37851
PC-5p-326147_11	CCGTAGCAGAGACGGACTGTAAAT	gp4a	8	21	7	18	1.36257
PC-5p-387620_10	AACAATACCGGCTCATCCTTC	gp4a	7	18	6	15	1.32193
PC-5p-1049800_4	GCAGATGCAGAGATGAGCTAG	gp4a	4	12	4	10	1.32193
PC-5p-229101_16	TTTGAGCTGAGTGCGGACGTC	gp4a	4	12	4	10	1.32193
PC-5p-145515_24	GAGTCCCACAGGTGCGACCTG	gp4a	22	58	20	49	1.29278
PC-5p-58298_61	TGAACGTCCGCAGCTGAGAAGC	gp4a	18	46	16	39	1.2854
PC-3p-1154334_4	CATCAATATTTGGATCGTTCTTAT	gp4a	6	14	5	12	1.26303
PC-5p-278250_13	AATGACCGGACGTTGATGTCG	gp4a	6	14	5	12	1.26303
PC-5p-182693_20	TCAGCCAATTGGTGATCGTTA	gp4a	6	14	5	12	1.26303
PC-3p-233903_15	AATTATAGTATATTTCGTCGGCA	gp4a	5	14	5	12	1.26303
PC-3p-200480_18	ATGGAAAGTGAGTGTGTGGATTAC	gp4a	6	14	5	12	1.26303
PC-5p-77241_46	TTTTGAAAATTTCGTCGGCTAAAC	gp4a	9	22	8	19	1.24793
csi-miR827	TTAGATGACCATCAACAAACA	gp2a	41	106	38	90	1.24393
PC-3p-8342_429	CAGGGCGAATACACTCTCAGA	gp4a	170	434	156	367	1.23423
PC-3p-197931_18	AAGATGATCGGACGGTTCAC	gp4a	10	25	9	21	1.22239
PC-5p-341470_11	TTCAGCTAATTTAGTGATCGT	gp4a	7	17	6	14	1.22239
PC-5p-325515_11	TTACAATGAGGACCAAGTGAGGAC	gp4a	7	16	6	14	1.22239
PC-5p-199400_18	TGTAAATCTAAGAGTGGAAAGTAT	gp4a	7	17	6	14	1.22239
PC-3p-105741_34	TTACCGATTCCTCCCAATCCAA	gp4a	7	17	6	14	1.22239
PC-3p-89464_40	ACTGAGTCGCTGGGGAGGGAA	gp4a	7	17	6	14	1.22239
PC-3p-80566_44	TGGGATGCAGATTACCTCATT	gp4a	15	35	13	30	1.20645
PC-3p-238637_15	CCAAATTGGTGATCGTTAAGGTAA	gp4a	11	27	10	23	1.20163
mdm-MIR160a-p3_1ss7AG	GCGTACGAGGAGCCAAGCATA	gp1b	37	92	34	78	1.19794
PC-3p-593861_6	AGTTATTAACTGTCGTCTGAAGTC	gp4a	8	19	7	16	1.19265
PC-3p-90757_39	TGAATTGTATGGAGGGGGTGC	gp4a	12	30	11	25	1.18442
PC-3p-45119_80	GGAGTTGCAGGTCGATCAGGA	gp4a	46	111	42	94	1.16227
PC-3p-291222_13	TACTGAAGCGTGGTTATGAAT	gp4a	6	13	5	11	1.1375
PC-5p-397294_9	GAAATATAAAATATTTCGTCGG	gp4a	6	13	5	11	1.1375
PC-5p-294306_12	AAGTGGAAGTGTGGATTGTAAAAT	gp4a	5	13	5	11	1.1375
PC-3p-505351_8	TCTGTGATGACTTTAGCCGACAT	gp4a	6	13	5	11	1.1375
PC-3p-178262_20	CTCAGGTTGCAGATTACCTCG	gp4a	6	13	5	11	1.1375
PC-3p-129750_27	AGATTTATATCAACGGTGACTGAC	gp4a	6	13	5	11	1.1375
PC-3p-1164931_4	ATTGACGGAATGACAATTTAGAAA	gp4a	5	13	5	11	1.1375
PC-3p-387233_10	AAAGATTGACGGTGGAGATGACGG	gp4a	7	15	6	13	1.11548
csi-miR530a_2ss20TC21GT	TGCATTTGCACCTGCACCTCT	gp2a	21	48	19	41	1.10962
PC-5p-931_3343	TTACCCTTGCAATATCCGTTG	gp4a	648	1507	594	1275	1.10196
PC-3p-389455_10	TCTAAGGGTGGCTGAGCATTA	gp4a	8	18	7	15	1.09954
PC-5p-325656_11	TTGTTGATCGTTAAGGTTTTC	gp4a	9	20	8	17	1.08746
PC-5p-109400_32	CTTTAGCCGACGACATTATTG	gp4a	10	23	9	19	1.078
PC-5p-90380_39	TGGATTTGCTTGGATGACTTCTA	gp4a	12	27	11	23	1.06413
PC-3p-155215_23	CGAAAAACTGGAATTTGGCGGC	gp4a	12	27	11	23	1.06413
cme-MIR395a-p5_1ss11GT	GTTCCCTTGATCACTTCATTG	gp2a	20	44	18	37	1.03953
gso-miR2109_R+1_1ss14GA	TGCGAGTGTCTTCACCTCTGAA	gp2a	804	1779	737	1505	1.03003
PC-5p-56576_63	TTAGGTTATTCGTCGGCAAAAACC	gp4a	18	38	16	32	1
PC-3p-320033_12	ACAGGTGTAACTGTTCGGACAGAC	gp4a	13	26	11	22	1
PC-5p-750698_5	TGAGAACAATGTGAGGACTTTCAG	gp4a	9	19	8	16	1
PC-3p-995652_4	CGGATGGTTCACGGTTTGATGTAT	gp4a	8	17	7	14	1
PC-5p-854004_5	TCAAGAGATTCATGGTCAGTCACC	gp4a	8	17	7	14	1
PC-3p-78213_45	GTAGTTAATGGACAAGTGTGGCTC	gp4a	8	16	7	14	1
PC-5p-730307_5	CTAAACTTTTGAAAATTTTGTCGG	gp4a	7	14	6	12	1
PC-3p-212275_17	AAGGCGGAGATGGACGGGTGCC	gp4a	7	15	6	12	1
PC-5p-186521_19	TAAGTAGTACTTAAGCGACGGAAT	gp4a	5	12	5	10	1
PC-3p-277139_13	TTTAACTGAGAAAATTATCGGAAT	gp4a	6	12	5	10	1
PC-5p-274249_13	CGAATACCCTAACCTATTCGTCGG	gp4a	4	10	4	8	1
PC-5p-92263_38	CCAAGCAGGCTCTGATACCAGCTA	gp4a	4	10	4	8	1
PC-3p-159291_22	CTAGTGGAAGTAGCAACGGGA	gp4a	4	10	4	8	1
PC-3p-98812_36	TATTTTATATTTCGTCGGCTATC	gp4a	26	55	24	47	0.969626
PC-3p-168882_21	ACTGTGACTGGGCAGCAATTTCCA	gp4a	24	51	22	43	0.966833
PC-5p-48865_73	AACCAATTTGGTGATCGTTAAGGT	gp4a	15	30	13	25	0.943416
PC-3p-77905_46	TTTGCCACCCAGCAAAGATTG	gp4a	14	30	13	25	0.943416
PC-3p-214824_17	ATGGGATGGGACGGGACGGGACGG	gp4a	11	22	10	19	0.925999
PC-3p-276027_13	AGGACAAAGTTGATGCATGACATG	gp4a	10	20	9	17	0.917538
PC-3p-67533_53	TGTTTAATACAATCGGCTGAGCAA	gp4a	17	35	16	30	0.906891
PC-3p-58926_61	ACGAATTATTAGGTTATTCGTCGG	gp4a	17	35	16	30	0.906891
PC-5p-428149_9	AAATCATGATCAATCATCGTTGGA	gp4a	9	18	8	15	0.906891
PC-5p-245284_15	AAGTCGTGAGCCGTTTGATCGTCT	gp4a	16	33	15	28	0.900464
PC-5p-1124117_4	TTTCAGTCAAATTGATGATCGTTA	gp4a	17	33	15	28	0.900464
PC-5p-48333_74	TAATGAGGACCAAGTGAGGAC	gp4a	17	34	15	28	0.900464
PC-5p-146990_24	ACTAAATTGGTGATCGTTAAGGTA	gp4a	16	31	14	26	0.893085
PC-5p-99177_36	GGGTAATTCTCCCTTGGCAGA	gp4a	8	15	7	13	0.893085
PC-3p-5426_650	TCGACGGATATTGCAAGGGTA	gp4a	404	811	370	686	0.890683
PC-3p-32705_110	AACATTAGGTTATTCGTCGGCTAA	gp4a	29	59	27	50	0.888969
PC-5p-345020_11	TTGACCAAGAGATTCATGGTT	gp4a	7	14	6	11	0.874469
PC-3p-1646198_3	TAGAGGGACTGTAGGGAGATGCTG	gp4a	7	14	6	11	0.874469
gma-MIR171t-p5_1ss14CT	AGGTATTGGCGCGTCTCAATT	gp2a	13	26	12	22	0.874469
PC-5p-74986_47	TCGGGTGAACGCTGAGAACCGGCA	gp4a	18	34	16	29	0.857981
PC-3p-465098_8	ACTTGAGGAACTGTAAGGAGATGC	gp4a	6	11	5	9	0.847997
PC-3p-226217_16	TACTGGGACAATAGCCGACGACGT	gp4a	5	11	5	9	0.847997
han-MIR2911-p5_1ss20TA	CGAACCCGTCGGCTGTCGGAG	gp1b	4479	8674	4105	7340	0.838398
PC-5p-531373_7	CTAAGTGGGACTTAGCCGACGGAA	gp4a	15	29	14	25	0.836501
PC-3p-190127_19	TTTAAATCTAATGGTGACTGA	gp4a	10	19	9	16	0.830075
PC-3p-267485_14	AGCAGATCCGATGGCAGTTGA	gp4a	10	19	9	16	0.830075
PC-5p-203505_18	TTTGGAGAGAGAGTAGACA	gp4a	14	27	13	23	0.823122
PC-5p-150109_24	AATTTGAAGATCATTTGGGTA	gp4a	9	16	8	14	0.807355
PC-3p-32488_111	CGAAACATTAGGTTATTCGTCGG	gp4a	17	31	15	26	0.793549
PC-5p-61068_58	CGAAATAATGTCGTCGGCTATA	gp4a	16	31	15	26	0.793549
PC-5p-105509_34	TGCTATGATCAATGACTAAAA	gp4a	13	22	11	19	0.788496
PC-5p-611479_6	CAAAATTCATCAAAGCCGGACAAA	gp4a	12	22	11	19	0.788496
PC-5p-132632_27	CACTGTGACTGGGCAGCAGTTTCC	gp4a	20	37	18	31	0.784271
sbi-MIR172e-p3_1ss8TG	TGAATCTGGATGATGCTGCA	gp2a	8	14	7	12	0.777608
PC-5p-792253_5	ACATCAAATCATGAGTCGTCCGAT	gp4a	8	14	7	12	0.777608
PC-3p-761856_5	AGGTGTGTGAATAGCAAAATATGG	gp4a	8	14	7	12	0.777608
PC-3p-596757_6	TTGACGGAATAACCATTTGGATG	gp4a	14	26	13	22	0.758992
PC-3p-63643_56	TACGTTAGGGTATTCGTCGGC	gp4a	14	27	13	22	0.758992
PC-5p-70364_50	AGCTAATTTGGAGATCGTTAAGGT	gp4a	14	27	13	22	0.758992
PC-3p-181242_20	AGGAGGTTCTCTTTAGATCCGGAC	gp4a	17	32	16	27	0.754888
PC-5p-28382_127	TCTGTCGTAGGAGAGATGGCGC	gp4a	21	38	19	32	0.752072
PC-5p-10254_350	TGTGATATTGAGTCGGCTCATC	gp4a	88	161	81	136	0.747613
PC-5p-413178_9	ACCACTTTAAGAACAAATGAAGAC	gp4a	7	12	6	10	0.736966
PC-5p-229643_16	TATTCTGTTTGAATTGACCGTTAA	gp4a	7	12	6	10	0.736966
PC-3p-293644_12	ATGGAAAATGAATGTGTGGATTAC	gp4a	7	12	6	10	0.736966
PC-3p-162589_22	ATCGGATGGCTCACGGCTTAATGT	gp4a	14	24	12	20	0.736966
PC-3p-156517_23	AAACGATCAGATGACTCACGGCTT	gp4a	10	18	9	15	0.736966
PC-3p-190863_19	AAATTGTTCGTCGGCTAAAGTCGG	gp4a	3	6	3	5	0.736966
ptc-miR164f_1ss21TA	TGGAGAAGCAGGGCACATGCA	gp1b	33	59	30	50	0.736966
PC-3p-48879_73	ATTCGTCGGCTAAAGGTTGTAA	gp4a	16	30	15	25	0.736966
PC-5p-98416_36	TGGAATGTAAGACCACGTCATA	gp4a	32	57	29	48	0.726982
PC-3p-54921_65	ATTAGGTTATTCGTCGGCAAAAAC	gp4a	22	40	20	33	0.722466
PC-3p-141756_25	ACGGGACGGGACGGGACGGGATAT	gp4a	22	39	20	33	0.722466
PC-3p-2161_1479	CTCTCTCTCGAAAGGACCTCGG	gp4a	741	1322	679	1119	0.720727
PC-3p-43297_83	AATCGGTGATCGTTAAGGTAACAA	gp4a	39	70	36	59	0.712718
PC-5p-34254_105	TTATAATGAGGACCAAGTGAGGAC	gp4a	40	70	36	59	0.712718
PC-3p-126033_28	ATTGGTGATCGTTAAGGTATCAAG	gp4a	12	22	11	18	0.710493
PC-3p-132_23619	TCTATTCAAAGAGATGACTGTT	gp4a	14006	24715	12838	20914	0.704049
PC-5p-327219_11	GCTAGGTTGTGGGCAATTAGGCGG	gp4a	9	15	8	13	0.70044
PC-5p-1699242_3	AGAAATTCGATCGGAAAGTGGTGT	gp4a	9	15	8	13	0.70044
PC-3p-472565_8	ATGGGCTTGGGCCGTGGGTCGGGC	gp4a	9	15	8	13	0.70044
PC-3p-191534_19	ATGTATGTGAAGATACACGTCGTT	gp4a	26	46	24	39	0.70044
PC-3p-39141_92	CGGATTTGCTGGGGAGGGAA	gp4a	28	50	26	42	0.691878
PC-3p-639274_6	CTTAGGCGACGGAACCAAAGTTAG	gp4a	20	34	18	29	0.688056
PC-3p-57887_62	ACGAATAACCTAATAGTTCGTCGG	gp4a	39	69	36	58	0.688056
PC-5p-170290_21	TGTGGTCTTTAGAGGTGTTGCAAT	gp4a	5	10	5	8	0.678072
PC-5p-1060303_4	AGGAAATCCTGATCAATCACCGTT	gp4a	5	9	5	8	0.678072
PC-5p-38983_92	AGGACTTTCGAATGAACGGTTGGA	gp4a	40	68	36	57	0.662965
peu-MIR2911-p3_1ss4AG	GGCGAGAGCGGGTCGTCGCGT	gp1b	18189	31186	16672	26390	0.662564
PC-3p-567645_7	ATGAGACTGCTCACGACTTA	gp4a	8	13	7	11	0.652077
PC-3p-466438_8	TTTTATATTGTGACATGGATTCA	gp4a	8	13	7	11	0.652077
PC-3p-343168_11	AGGAGTGTGGATTACAATTTAGGA	gp4a	8	13	7	11	0.652077
PC-3p-124789_28	GAAATATTAGGTTATTTCGTCGG	gp4a	8	14	7	11	0.652077
mdm-miR160e	TGCCTGGCTCCCTGTATGCCA	gp1b	50	83	45	70	0.63743
mdm-miR160a	TGCCTGGCTCCCTGTATGCCA	gp1b	50	83	45	70	0.63743
PC-5p-622753_6	ATGGACACGGACATGGACACGGTG	gp4a	10	17	9	14	0.63743
PC-5p-140819_25	TCAAGCCGTGAGCCGTTCGATCGT	gp4a	10	16	9	14	0.63743
PC-5p-77083_46	CGAATACCCTAACGTATTCGTCGG	gp4a	10	17	9	14	0.63743
PC-3p-942112_4	AAGTGGTTGAGTTGGTAAGAGCCT	gp4a	10	17	9	14	0.63743
PC-3p-885546_5	TTTGGCTGACTCGTCGGGGAGGGA	gp4a	10	16	9	14	0.63743
PC-5p-460739_8	CCAATTTGGTGATCGTTAAGGCAT	gp4a	12	20	11	17	0.628031
PC-5p-235522_15	GTTACTTGGATTTGTTTGGATGAT	gp4a	19	31	17	26	0.612977
PC-3p-38218_94	TATTAGGTTATTCGTCGGCTAAAC	gp4a	21	34	19	29	0.610053
PC-5p-7681_466	CGGACATGAATCATATGGTGA	gp4a	139	228	127	193	0.603772
PC-5p-31144_116	CACGTCAGACTGTCATATGGTCAT	gp4a	57	93	52	79	0.603341
PC-5p-38557_93	AATAACTGTCGTCTAACATGC	gp4a	30	48	27	41	0.602665
PC-5p-15285_237	TCCTTGGAGAGAGAGTAGACT	gp4a	261	424	239	359	0.586973
PC-3p-274258_13	ACTGACTCGCTAGGGAGGGAA	gp4a	20	32	18	27	0.584963
PC-3p-304417_12	AGGGACTAGCAAAGGTTAAGTGTG	gp4a	15	25	14	21	0.584963
PC-3p-151516_24	AACAGACTGTTACAGAAGAGCTA	gp4a	9	14	8	12	0.584963
PC-5p-742357_5	TCACGTCTCGGATTCGGTGTTAAG	gp4a	9	14	8	12	0.584963
PC-3p-235635_15	ACATTAAGCTGTGAACCGTCCGAT	gp4a	9	14	8	12	0.584963
PC-3p-113344_31	TATGGCATGTTTCGTCGGCTATT	gp4a	9	14	8	12	0.584963
PC-5p-210704_17	AGTCCAGACTATAGCAGACGACA	gp4a	7	11	6	9	0.584963
PC-3p-260126_14	ACGGATGAGATGAGAAGATGTGAT	gp4a	7	11	6	9	0.584963
PC-5p-1044822_4	TTTGAACTCAAACAAGGCTAG	gp4a	2	3	2	3	0.584963
PC-5p-174962_20	GAGTCATCCGATCGTTTAACAATT	gp4a	44	71	40	60	0.584963
PC-3p-463008_8	AACGGGTTGTAGCGGGTTAAACCT	gp4a	11	18	10	15	0.584963
PC-3p-695879_6	ACCACTTTAAGGACACATGATGGC	gp4a	13	21	12	18	0.584963
PC-5p-83218_43	TGATTTAGTGATTGTTAAGGC	gp4a	27	43	24	36	0.584963
mdm-miR168b	TCGCTTGGTGCAGGTCGGGAA	gp2a	36235	58778	33213	49738	0.5826
mdm-miR166b_1ss1TG	GCGGACCAGGCTTCATTCCCC	gp2a	991	1607	908	1359	0.581781
PC-5p-186954_19	CCAAATTGGTGATCGTTAAGGAAT	gp4a	45	72	41	61	0.573185
PC-5p-35146_103	TTGATGATCGTTAAGACCCTC	gp4a	19	30	17	25	0.556393
PC-3p-160091_22	TCTGACGGCAGTTAGACCAGATA	gp4a	16	27	15	22	0.552541
PC-5p-1433_2156	TTACCTGTAGAAGCGGGAGTGC	gp4a	1463	2318	1341	1961	0.54828
PC-5p-29201_124	ATACCCTAACGTATTCGTCGGCA	gp4a	57	90	52	76	0.547488
PC-3p-75696_47	ACGTTAGGGTATTCGTCGGC	gp4a	14	22	13	19	0.547488
PC-3p-106748_33	CGAAATATTTTATATTTCGTCGG	gp4a	14	22	13	19	0.547488
mdm-miR396e	TTCCACAGCTTTCTTGAACTT	gp2a	154	244	141	206	0.546949
PC-3p-140286_25	ATGTACGTGTGCGTCCGGACTCTC	gp4a	26	41	24	35	0.544321
PC-3p-31575_114	GAGGACCAAGTGAAGACTTTCAAA	gp4a	27	41	24	35	0.544321
PC-5p-229956_16	TTATTTGGATTTGTTTGGATGTCT	gp4a	24	38	22	32	0.540568
mdm-miR7125_1ss1CT	TGAACTTATTGCAACTAGCTT	gp2a	65	103	60	87	0.536053
PC-5p-135435_26	GTTGTTTGGTTTTGCTTGGATGAT	gp4a	22	35	20	29	0.536053
PC-3p-54323_66	TTCCTTATAAGAAGTGGGGCA	gp4a	22	34	20	29	0.536053
PC-5p-22707_159	GCAGACGTTTGCCTCTGATCCGGA	gp4a	79	123	72	104	0.530515
PC-3p-177444_20	GGGTGGTTGGATTATTTGAAG	gp4a	10	15	9	13	0.530515
PC-5p-690617_6	CAATTTGGTTATCGGTAAGACACT	gp4a	10	15	9	13	0.530515
PC-5p-289795_13	TTCCCTCCCTAGCGAGTCAGTT	gp4a	10	15	9	13	0.530515
PC-5p-1483566_3	GTTGTTTGGATTTACTTGGATGAC	gp4a	10	16	9	13	0.530515
PC-3p-45698_79	CGAAGCATTTTTTCGTCGGCTAAA	gp4a	10	16	9	13	0.530515
mdm-miR166a_R+1	TCGGACCAGGCTTCATTCCCCC	gp2a	1605	2507	1471	2121	0.527947
PC-5p-39438_91	TTATATTGATCAACGGATATT	gp4a	113	176	104	149	0.518729
PC-5p-142026_25	AAGGGCTACAAAATGAGTTCGGCT	gp4a	31	47	28	40	0.514573
PC-5p-198161_18	TCTAACGAGGACCAAGTGAGGACT	gp4a	15	24	14	20	0.514573
PC-5p-231764_16	GCATCTTAGCTGTGAACCGTCGAA	gp4a	8	12	7	10	0.514573
PC-3p-832460_5	ATGGTGACTGACCATGAATCTCA	gp4a	8	12	7	10	0.514573
PC-5p-123313_29	ATGGTCAATCATCGTTGGATATAA	gp4a	23	35	21	30	0.514573
PC-3p-38314_94	AGTCAAATTGATGATCGTTAAGGT	gp4a	111	171	101	144	0.511714
PC-5p-30712_118	CAGAGTTGTAATATATTGATA	gp4a	36	55	33	47	0.510195
PC-5p-22031_164	GAGGACTTTCAAATGAACGGTTGG	gp4a	57	88	52	74	0.509014
PC-3p-104659_34	GTGGAGATGACGGATGCGCTGCGC	gp4a	28	44	26	37	0.509014
PC-3p-389536_10	ATCGAGCAGATCTGACAGCAGTTG	gp4a	28	44	26	37	0.509014
PC-3p-11562_311	TAAAGTTTGGACTATAGCAGACGA	gp4a	110	169	101	143	0.50166
PC-5p-4495_773	TTTCAGCTAAATTGGTGATCG	gp4a	168	258	154	218	0.501398
PC-3p-41761_86	ATATTAGGTTATTTCGTCGGCTAA	gp4a	45	68	41	58	0.500429
PC-5p-251231_14	TGGCCTAAAAAACTCATACGTCGT	gp4a	19	28	17	24	0.4975
mdm-miR167b_R+1_1ss21AG	TGAAGCTGCCAGCATGATCTGG	gp2a	442	674	405	570	0.49304
PC-5p-67794_53	TGAAGGATGAGCCGGTATTGT	gp4a	101	153	92	129	0.487665
PC-3p-37355_96	AATATTTTATATTTCGTCGGCTAA	gp4a	38	58	35	49	0.485427
PC-5p-43779_82	GAAAAAAGCCTTAATTCGTCGGCC	gp4a	28	41	25	35	0.485427
PC-3p-684568_6	TTTGGCTAAAATTTTGTAGAGATG	gp4a	5	9	5	7	0.485427
PC-5p-242686_15	ACTCTCCCTCAAAGACTTCTAG	gp4a	6	8	5	7	0.485427
PC-5p-103925_34	TGATATGGTGATCGTTAAGGC	gp4a	5	9	5	7	0.485427
PC-3p-539690_7	TCTGTTTTTAATGAGCTTGAATGG	gp4a	6	8	5	7	0.485427
PC-3p-349177_11	AAGCAAATAAAGATGGTCGG	gp4a	5	8	5	7	0.485427
PC-3p-310638_12	ATCTAATGGTGACTGACTATGCAT	gp4a	6	9	5	7	0.485427
PC-3p-175681_20	TGAGTAACTTGATTAGATTGC	gp4a	5	8	5	7	0.485427
PC-3p-173985_21	ACTGGAACTTAGCGGACTCGCCGG	gp4a	22	33	20	28	0.485427
PC-5p-465718_8	AGGACTTTTAAATGAATGGTTG	gp4a	11	16	10	14	0.485427
PC-5p-107050_33	AGAGATCATTTGGGTACCGAATTA	gp4a	11	16	10	14	0.485427
PC-3p-253259_14	AAACGAAATAAGAGAATTTGGGCA	gp4a	11	16	10	14	0.485427
ptc-miR396e-3p_1ss19GC	CTCAAGAAAGCTGTGGGACA	gp2a	85	129	78	109	0.482782
PC-5p-45172_80	TAGTCGTCGACTAAGATCCGTCGG	gp4a	80	121	73	102	0.482601
PC-3p-15817_229	TTGATAGAGATTGAGTAGGATT	gp4a	68	102	62	86	0.472068
PC-3p-61144_58	CACCGATTTCATTAAAATCTA	gp4a	14	21	13	18	0.469485
PC-5p-130950_27	ACCCTAATGTATTCGTCGGCTATA	gp4a	28	42	26	36	0.469485
PC-3p-51286_70	AAAAAGCCATAATTCGTCGGCTAA	gp4a	23	35	21	29	0.465664
PC-3p-8944_402	TGCGGATTTCTTTCATGATGGTAT	gp4a	431	645	395	545	0.464404
PC-5p-279907_13	CTTGTGTGGGCAATAGAGGTGT	gp4a	9	13	8	11	0.459432
PC-3p-595005_6	AACGTTCAAATTAGTCGGAATTTC	gp4a	9	14	8	11	0.459432
PC-5p-50925_70	CGACGACACTATAGCCGACGAAGG	gp4a	9	13	8	11	0.459432
PC-5p-314016_12	TTTAAAGGCGGCGTGAAGGCT	gp4a	35	52	32	44	0.459432
PC-3p-73308_48	CGAAACATTAGGTTATTCGTCGGC	gp4a	17	27	16	22	0.459432
PC-5p-69099_51	GCTAAATTGGTGATCGTTAAGGTA	gp4a	18	27	16	22	0.459432
PC-3p-192719_19	TCTGTAATGACTTTAGCCGAC	gp4a	17	27	16	22	0.459432
PC-5p-229923_16	TCATGAACTATGTTGCACGGACAC	gp4a	29	44	27	37	0.454566
PC-5p-200644_18	AACTAAATCGGTGATCGTTAAGGT	gp4a	21	31	19	26	0.452512
PC-5p-5478_644	ACGTTAGGGTATTCGTCGGCTAAA	gp4a	218	323	200	273	0.448901
PC-5p-239681_15	TTGGAATGAAGAAGAAGGCTT	gp4a	15	23	14	19	0.440573
PC-5p-216390_17	AATGTTGAAACGAGACGGGACGGG	gp4a	19	27	17	23	0.436099
PC-3p-11701_307	TCTTGTCCAAGACGATTCCCA	gp4a	78	114	71	96	0.435215
mdm-miR167g_1ss21AG	TGAAGCTGCCAGCATGATCTG	gp2a	25764	37618	23615	31832	0.430774
PC-3p-104785_34	TCAAAATGAACGGCTGAGATGGAC	gp4a	26	37	23	31	0.430634
PC-5p-144021_25	AGCAAAATCGGTGATCGTTAAGGT	gp4a	28	42	26	35	0.428843
PC-5p-92412_38	GAAATATTAGGTTATTCGTCGGTA	gp4a	80	116	73	98	0.424885
PC-5p-136857_26	CATCAAGCTGTGAGTCGTCCGATC	gp4a	71	103	65	87	0.420576
PC-3p-8714_412	CACAAAAAATTTCGTCGGCTAA	gp4a	282	408	258	345	0.419225
PC-3p-398501_9	TGATACATTCGGCTTAGCAAACA	gp4a	20	28	18	24	0.415037
ptc-miR168b-3p	CCCGCCTTGCATCAACTGAAT	gp2a	1051	1517	963	1284	0.415037
PC-5p-88451_40	CGAATTAAAGCATATTTCGTCGG	gp4a	16	24	15	20	0.415037
PC-3p-606990_6	GTTCGGTTCGGTTCGGTTTCGGTT	gp4a	10	14	9	12	0.415037
PC-3p-1042054_4	TCTAACGGTGATTGACCATGATA	gp4a	10	14	9	12	0.415037
PC-3p-171513_21	TTTTGATAGTTAGGTATGAAAAT	gp4a	7	10	6	8	0.415037
PC-5p-392930_9	CAAATTATAGTGTATTTCGTCGG	gp4a	7	10	6	8	0.415037
PC-5p-208529_17	TGTGGGCAGCACTGGAGTGGT	gp4a	7	9	6	8	0.415037
PC-3p-552918_7	GGACATCCGCAGCTGAGAAGGACT	gp4a	7	10	6	8	0.415037
PC-3p-221420_16	CTAGGTGCTTAGGAGACGGAACAT	gp4a	7	10	6	8	0.415037
PC-3p-1150383_4	GAGTCTCGGCATATATTATCGACA	gp4a	7	10	6	8	0.415037
PC-3p-552014_7	CATCAAGCTGTGAGCCGTCCGATC	gp4a	4	5	3	4	0.415037
PC-5p-239290_15	AGCTAATTTGGTGATCGTTAAAGT	gp4a	13	19	12	16	0.415037
PC-5p-121268_29	AGCTAATTTAGTGATCGTTAAGGT	gp4a	14	19	12	16	0.415037
PC-3p-303654_12	GAAGATGGTTGAACATGAGTTTCT	gp4a	30	43	27	36	0.415037
PC-5p-238807_15	CAGAGAGTACTGGTGTAGAGGTAT	gp4a	23	33	21	28	0.415037
PC-5p-94934_37	AGCTAAATTGGTGATCGTTAAAGT	gp4a	23	33	21	28	0.415037
PC-5p-459665_8	TGTGGCCTTTAGAAGTGTTGCATT	gp4a	23	33	21	28	0.415037
PC-5p-18172_200	CGCAACTGAGGGCTTCAAGTA	gp4a	247	354	226	300	0.40864
mdm-miR396b	TTCCACAGCTTTCTTGAACTG	gp2a	324	466	297	394	0.407733
PC-5p-31838_113	AGCTAATTTGGTGATCGTTTGAGT	gp4a	51	73	47	62	0.399607
PC-3p-63851_56	AGCGACAAGCGTGACTCGTGGATC	gp4a	45	64	41	54	0.397335
PC-3p-63718_56	AGGGATGTCAGTTTACTGTTCCAA	gp4a	45	64	41	54	0.397335
PC-3p-103354_34	TGATCGGATGGTTCACGGCTT	gp4a	21	29	19	25	0.395929
PC-5p-64420_55	TCTGATTGGCTTGCAGACACTC	gp4a	21	29	19	25	0.395929
PC-5p-437266_9	CCTTATAATGAGGATCAAGTGACA	gp4a	21	30	19	25	0.395929
PC-3p-37025_97	AAAATATATGAGTTTGATCGTCAA	gp4a	38	54	35	46	0.394279
PC-5p-60348_59	ACATCAAGCTGTGAACCGTCCGAT	gp4a	18	25	16	21	0.392317
PC-3p-134876_26	AAACGGCTCACGACTTGATATATG	gp4a	18	25	16	21	0.392317
PC-5p-395_7852	TGTAGAGCCAATGGCTGATCC	gp4a	1174	1669	1076	1412	0.392062
PC-3p-5955_596	ACCCTAACGTATTCGTCGGCTATA	gp4a	176	249	161	211	0.390182
PC-3p-136319_26	AAATTGTTAAATGATCAGACGGCT	gp4a	68	96	62	81	0.385654
PC-5p-23322_155	GAGGACTTTCGAATGAACGGTTGG	gp4a	39	56	36	47	0.384664
PC-5p-20240_179	TGATTCGGTGATCGTTAAGGC	gp4a	89	126	82	107	0.383915
PC-5p-283698_13	ATACCTTAACGTATTCGTCGGCTA	gp4a	25	36	23	30	0.383329
PC-3p-62745_57	CTGAGAAGCTCTGTGTGTGTGTG	gp4a	25	35	23	30	0.383329
PC-3p-41553_87	TAGAAAACTGGAATTCGGTA	gp4a	36	51	33	43	0.381871
PC-5p-375182_10	AGCTAGATTGGTGATCGTTAAGGT	gp4a	11	16	10	13	0.378512
PC-5p-136762_26	CCAAATTGATGATCGTTAAGGTGC	gp4a	11	15	10	13	0.378512
PC-3p-172466_21	AATATTAGGTTATTTCGTCGGCTA	gp4a	11	15	10	13	0.378512
PC-3p-4_731579	TTTGAAGTGGGATTTGGCGAA	gp4a	237203	332497	217417	281359	0.371947
PC-5p-2061_1544	GGGTATAGGTGGGTAGGATAG	gp4a	1038	1452	951	1229	0.369968
PC-5p-25863_140	ACATTAAACTGTGAACCGTCTGAT	gp4a	50	69	45	58	0.366128
PC-5p-311933_12	GTCTCTCCCGGACGATGTGGGACG	gp4a	31	42	28	36	0.36257
PC-5p-102347_35	TTTGAATGAACGGTTGGATGA	gp4a	16	22	14	18	0.36257
PC-5p-974561_4	GAGTTCGGTTTGATTCGGTTCGGT	gp4a	8	11	7	9	0.36257
PC-3p-379658_10	TGGACGGGACGGGACTGGACGGGA	gp4a	8	11	7	9	0.36257
PC-3p-36764_98	GTGAAGATACACGTCGTGTACTGA	gp4a	76	106	70	90	0.36257
gma-miR166i-5p_R+1_1ss20GA	GGAATGTCGTCTGGTTCGAAA	gp2a	732	1019	671	862	0.361375
PC-3p-20565_177	ATAGGACCACGTCATACTGCCACG	gp4a	88	123	81	104	0.36059
PC-3p-91838_39	AATTAACGGTGTAGACGACGGGTG	gp4a	27	38	25	32	0.356144
PC-5p-70645_50	TTAGGTTATTCGTCGGCAAAAACA	gp4a	94	130	86	110	0.355095
PC-5p-53574_67	AATGAGGACCAAGTGAAGACTTTC	gp4a	71	98	65	83	0.352672
PC-3p-78339_45	ATTTAACTGAGAAATTTGACGGAA	gp4a	44	60	40	51	0.350497
PC-5p-62513_57	ATTACAGTGTATTTCGTCGGCTAA	gp4a	68	94	62	79	0.349584
PC-3p-32644_110	GGGAAAATGTAGAGGAAAGTGGTT	gp4a	68	94	62	79	0.349584
PC-5p-73299_48	ATCGGTACACAGATGATTCACGGG	gp4a	36	50	33	42	0.347923
PC-5p-463933_8	GAATTTTTCAATTTCGTCGCATAG	gp4a	36	50	33	42	0.347923
PC-3p-295037_12	GGTGGACTTGCTGGGGAGGGA	gp4a	21	29	19	24	0.337035
PC-3p-121161_29	TGGACTGCAGAGATGGACGGGTGC	gp4a	21	29	19	24	0.337035
PC-3p-28606_126	TACGTTAGGGTATTCGTCGGCTA	gp4a	62	86	57	72	0.337035
PC-3p-69294_51	ACGAAATATTAGGTAATTCGTCGG	gp4a	25	34	23	29	0.334419
PC-5p-10621_337	TTGTGTGGGCAATAGAGGTGT	gp4a	100	137	92	116	0.334419
PC-3p-22878_158	ATAGTATATTTCGTCGGCTAAAGT	gp4a	47	64	43	54	0.328623
PC-5p-2222_1443	ATGCTAGTATCTTCACAACCTG	gp4a	817	1111	749	940	0.327695
PC-3p-305941_12	TAGAACTGACAAGGGAACCCATA	gp4a	9	12	8	10	0.321928
PC-5p-274415_13	AGCGACAAGCGTGGCCAGTGGATC	gp4a	9	12	8	10	0.321928
PC-5p-1509105_3	ATACTGATGTGGCCGTTAAAGACA	gp4a	9	12	8	10	0.321928
PC-5p-1104539_4	ATATGAGACAAAGAAGGTGGATA	gp4a	9	12	8	10	0.321928
PC-3p-651574_6	TGGATGTAAATCTAACGGTAACTG	gp4a	9	12	8	10	0.321928
PC-5p-964159_4	ATCGAATTTGATGATCGTTTGGAT	gp4a	4	6	4	5	0.321928
PC-5p-71982_49	TAAGTTGTTTGGATTTGTTTGGAT	gp4a	44	59	40	50	0.321928
PC-5p-50083_71	ACGAAATAAGCTTTAATTCGTCGG	gp4a	22	30	20	25	0.321928
PC-3p-141877_25	AGAAAAAGGGTATGTGGATTTCA	gp4a	22	29	20	25	0.321928
PC-3p-391_7887	CGGGCTTGGCAGAATCAGCGGGGA	gp4a	10231	13828	9377	11701	0.319433
mdm-miR477_1ss14AG	ACTCTCCCTCAAGGGCTTCTC	gp2a	227	306	208	259	0.316369
mdm-miR408b_L-1R+1_1ss8AC	CAGGGACGAGGTAGAGCATGG	gp2a	4255	5727	3900	4846	0.31332
PC-3p-371364_10	ACGTGGCGGATTTTCAGTGGACGG	gp4a	32	43	29	36	0.311944
PC-5p-10656_336	CTGGAGAGATCGTGATCGGAG	gp4a	59	79	54	67	0.311202
mdm-miR166e	TCGGACCAGGCTTCATTCCCC	gp1b	404322	542884	370597	459388	0.309862
PC-3p-129857_27	TGAATGGTTGGATGATATGC	gp4a	23	31	21	26	0.308122
PC-5p-113446_31	ATGGTCAATCATCGTTGGATGTAA	gp4a	23	31	21	26	0.308122
PC-3p-179960_20	AAGAGAGTGGGCACTTTGATGGAC	gp4a	23	31	21	26	0.308122
PC-3p-5672_625	TCTAGCTGAGAAAATTGACGGAAT	gp4a	231	310	212	262	0.305503
PC-5p-108119_33	ATGGTTAATCACCGTTGGATGTAA	gp4a	15	19	13	16	0.29956
PC-3p-1185268_4	AAGAGGTAGAGATAGAGAGCGA	gp4a	14	19	13	16	0.29956
PC-5p-125857_28	ACATCAAACTGTGAGTCGTCCGAT	gp4a	39	51	35	43	0.296982
PC-5p-135409_26	AGCAAATTTGGTGATCGTTAAGGT	gp4a	24	32	22	27	0.295456
PC-3p-82_35024	CAGGTTGTGAAGGTACTAGCAT	gp4a	9563	12665	8765	10717	0.290075
PC-3p-38220_94	TGAAGGTCCTGAGGAAGAAAA	gp4a	69	91	63	77	0.289507
PC-3p-222975_16	CATTATTTCGTCGGCTAAAGTT	gp4a	20	26	18	22	0.289507
PC-5p-673511_6	AGCTAAATTAGTGATCGTTAAGAG	gp4a	10	13	9	11	0.289507
PC-5p-535475_7	ACTGACAAGGGACCCATAATTCAG	gp4a	10	14	9	11	0.289507
PC-5p-255629_14	AACCAAATTGGTGATCGTTAAGGT	gp4a	10	13	9	11	0.289507
PC-3p-818277_5	AATTTAACGACACATGAGGACTAA	gp4a	10	13	9	11	0.289507
PC-3p-108260_33	CGTTAGGGTATTCGTCGGCTAAAC	gp4a	10	13	9	11	0.289507
PC-5p-140876_25	GTGAACTGTACGATCGTTTAACAA	gp4a	30	39	27	33	0.289507
PC-3p-90212_39	GAGATGGACAGGTGAGCGGCG	gp4a	25	34	23	28	0.283793
PC-3p-91155_39	CTATATTTCGTCGGCCATAGGTGT	gp4a	41	53	37	45	0.2824
PC-3p-42005_86	AAACGATTAGACGGCTCACGGCTT	gp4a	56	73	51	62	0.281771
PC-3p-50055_71	TCAAAATGGATGACGGAGATGGAC	gp4a	31	41	28	34	0.280108
PC-5p-98718_36	AGCCAATTTGATGATCGTTAAAGT	gp4a	16	20	14	17	0.280108
PC-3p-18887_192	AGCGACAAGCGTGGCCCGTGGATC	gp4a	62	80	56	68	0.280108
mdm-miR172l_1ss21GT	GGAATCTTGATGATGCTGCAT	gp2a	52	67	47	57	0.278301
PC-3p-27702_130	TTCGTCGGCTAAAGGTTGTAAT	gp4a	57	74	52	63	0.27684
PC-5p-106276_33	ACACACGTAGAAGTCGTCGGCTAT	gp4a	21	28	19	23	0.275634
PC-5p-78194_45	TGGACTTGCTTGGATGACTTCTAA	gp4a	47	62	43	52	0.274175
PC-5p-21267_171	TTTCAGCTAATTTAGTGATCG	gp4a	47	62	43	52	0.274175
PC-5p-149776_24	AGTCGTGAATCGTCTGATCGTTTA	gp4a	43	55	39	47	0.269187
PC-5p-220219_16	TACTATGATGATTGGTATTGGA	gp4a	27	35	25	30	0.263034
PC-5p-136345_26	ATCGAATTTAATGATCGTTTGGGT	gp4a	27	36	25	30	0.263034
PC-3p-295525_12	ACAGATCTGACGGCAGTTGACCAG	gp4a	28	36	25	30	0.263034
PC-3p-134033_27	ATAGAAAATGAGAGTGTGGATTAC	gp4a	22	28	20	24	0.263034
mdm-MIR1511-p5_1ss12AG	GTGGTATCAGGGCTATGTTA	gp2a	11	14	10	12	0.263034
PC-5p-929530_4	TCACAGTGACCCAGAATGACCCAG	gp4a	11	14	10	12	0.263034
PC-3p-269545_14	GAAGCATTTTTTCGTCGGC	gp4a	11	14	10	12	0.263034
PC-5p-765734_5	GTTTTTGGTTTCGATTGTGGGTC	gp4a	5	7	5	6	0.263034
PC-3p-500596_8	CAGACGGTTCACAGCTTGATGCAT	gp4a	6	8	5	6	0.263034
PC-5p-850096_5	AAAAAACTATTGTGTGATTCTCGG	gp4a	6	8	5	6	0.263034
PC-5p-82963_43	AGCCAGTTTGGTGATCGTTAAGGT	gp4a	6	7	5	6	0.263034
PC-3p-328177_11	GAAAATTGAAGACTGTAGGGGGTA	gp4a	16	21	15	18	0.263034
PC-3p-3046_1067	TGACATGTTATGTTGTTAGATTGT	gp4a	317	412	291	349	0.262208
PC-3p-56208_64	TCAGGAATGTGGAATTGGCGAG	gp4a	77	101	71	85	0.259644
PC-3p-48358_74	TCAATAGACTAAGAGAGTGGACA	gp4a	56	73	51	61	0.258312
PC-5p-132625_27	ATCAAATGGACGGCGAAGATGGAC	gp4a	34	44	31	37	0.255257
PC-5p-287236_13	TTTCCGTTAAATTGGTGATCG	gp4a	23	30	21	25	0.251539
PC-5p-12507_289	AGACGATCAGACGACTCACGGCTT	gp4a	214	276	196	233	0.249476
PC-5p-143696_25	CGGAAAAATATTCCGTCGGCTAAG	gp4a	35	45	32	38	0.247928
PC-5p-455346_8	TGGATTTGCTTGGATGTCTTATA	gp4a	18	22	16	19	0.247928
PC-5p-54956_65	TCCCCGGTGAGTTCGTTGAAT	gp4a	18	22	16	19	0.247928
PC-5p-501471_8	AAGTGGGAGGTTGTGAATTTGACT	gp4a	17	22	16	19	0.247928
PC-5p-425080_9	ACGGGACGGGACGGGCCTGACGG	gp4a	18	22	16	19	0.247928
PC-5p-199937_18	CTGATAAGGGACGGGCGGTGGGTT	gp4a	17	23	16	19	0.247928
PC-3p-889817_5	GACGGGATGGGACGGGATTTATGT	gp4a	17	22	16	19	0.247928
PC-3p-778841_5	CGCACCATCGTCGGAGCCGGACGG	gp4a	18	22	16	19	0.247928
PC-3p-434589_9	AGAGGAACTTAGGCTACGGAACGC	gp4a	17	22	16	19	0.247928
PC-3p-32128_112	CGAAGCATTTTTTCGTCGGCTATA	gp4a	30	38	27	32	0.245112
PC-3p-229313_16	ATTGTTGTCTTGAATTCGTTGGAA	gp4a	29	38	27	32	0.245112
PC-3p-5200_676	GAAATATTAGGTTATTCGTCGGCA	gp4a	147	189	135	160	0.245112
PC-5p-30509_118	TTATAGCATTAAAGGACTTGG	gp4a	41	54	38	45	0.243926
PC-5p-128926_28	ACAGACACGGACACTGACACGGTG	gp4a	54	69	49	58	0.243271
PC-3p-279338_13	ATTTTTCAATTTCGTCGCATAAGT	gp4a	37	46	33	39	0.241008
PC-3p-178471_20	ATCATGATTTTAAGGACTATTCGG	gp4a	36	46	33	39	0.241008
PC-5p-217152_17	ACCTAACATCGGTTCGGTTTCGGT	gp4a	12	15	11	13	0.241008
PC-5p-629910_6	AGCGGGACGGGACGAGATAGATTT	gp4a	12	15	11	13	0.241008
PC-5p-257442_14	GCTCAAGTTTGGCTAGTCTGTTGG	gp4a	12	15	11	13	0.241008
PC-5p-176409_20	TAATTTCGTCGGCCAAGAT	gp4a	13	15	11	13	0.241008
PC-3p-281505_13	CGGAGATGGACGGGTGTGCGGAGC	gp4a	12	15	11	13	0.241008
PC-3p-247582_15	TGGACGGTGGAGATGGATGGGTGC	gp4a	13	16	11	13	0.241008
PC-3p-105516_34	ATCATGACTTTAAGGACTATTCGG	gp4a	12	15	11	13	0.241008
PC-3p-40568_89	AAATGTTAAACGATCGGACGGTTC	gp4a	55	70	50	59	0.238787
PC-5p-51278_70	AGGAGGTCCTCTCTAGATTCGGAC	gp4a	43	54	39	46	0.23816
PC-3p-5218_674	CGTGCTCCCTCTCATCGTCAT	gp4a	437	558	401	472	0.235185
PC-3p-828056_5	TCCAAGCAAATCCAAACAACTTAA	gp4a	7	9	6	7	0.222392
PC-5p-232670_16	ACATCAAACCGTGAGCCGTCCGAT	gp4a	33	42	30	35	0.222392
PC-3p-273534_13	GAATTGCTAAACGATCCGACGGCT	gp4a	13	17	12	14	0.222392
PC-5p-133313_27	TCAATTTTCCGTCGACTAAGGTGA	gp4a	13	16	12	14	0.222392
PC-3p-1726466_3	AGATGATGACATGACGTGTCGGTT	gp4a	13	16	12	14	0.222392
PC-5p-227742_16	GGTGGGTTCTCGGTTGTAGCGGTT	gp4a	27	34	24	28	0.222392
PC-3p-45601_79	ATGCTATGACAAATGACTAAA	gp4a	26	33	24	28	0.222392
PC-3p-452980_8	GGAGATGGACGGGTACGCGGCGCT	gp4a	27	33	24	28	0.222392
PC-5p-40718_88	ACGTTAGGGTATTCGTCGGCTATA	gp4a	27	33	24	28	0.222392
rco-miR162	TCGATAAACCTCTGCATCCAG	gp1b	162	203	148	172	0.216811
PC-3p-12110_298	AGGAATTGAACTTATAGCAGC	gp4a	108	136	99	115	0.216133
PC-5p-310065_12	TGGATTTGCTTAGATGACTTCTAA	gp4a	21	27	19	22	0.211504
PC-3p-134991_26	CAAATGGACGATAGAGATGGACGG	gp4a	50	62	45	52	0.208587
PC-3p-414374_9	TGAACCGGACAAAATACAGGGCGT	gp4a	14	18	13	15	0.206451
PC-5p-358816_10	AGCTAAATTTGTGATCGTTAAGGT	gp4a	14	18	13	15	0.206451
PC-3p-95239_37	TCCGGATCTAGAGAGGACCTCCTT	gp4a	14	18	13	15	0.206451
PC-3p-112142_32	TCAATATGCTACAACTATGAT	gp4a	14	18	13	15	0.206451
PC-5p-70666_50	TGAGGACTTTCAAATGAACGGTT	gp4a	14	18	13	15	0.206451
PC-3p-287011_13	AAGACATCCAAGCAAATCTAAGCA	gp4a	29	36	26	30	0.206451
PC-3p-79114_45	CGGAGATGGACGGATGCGCGGCAC	gp4a	80	99	73	84	0.202493
PC-5p-229810_16	TTTCTGTTAGAATATTGACATGGC	gp4a	22	27	20	23	0.201634
PC-3p-122790_29	ATTAGGTTATTCGTCGGCTAAACA	gp4a	29	37	27	31	0.199309
PC-5p-58080_62	CTAAATTGGTGATCGTTAAGGTAT	gp4a	52	65	48	55	0.196397
PC-3p-52411_68	TCTTGAAGGATGAGCCGGTCT	gp4a	46	57	42	48	0.192645
PC-3p-101899_35	TTCTCAGCTGCAGACGTCCGCATT	gp4a	46	57	42	48	0.192645
PC-5p-155339_23	TTTAACTGAGAAACTTGACGGAAT	gp4a	16	19	14	16	0.192645
PC-3p-102047_35	ATCCGGATCCGGCGGGTTAACGGA	gp4a	15	19	14	16	0.192645
PC-5p-209279_17	CAAAAACAAATAGACAGACTGAAT	gp4a	8	10	7	8	0.192645
PC-5p-526523_7	ATTACCCTAACGTATTCGTCGGCT	gp4a	8	9	7	8	0.192645
PC-3p-289359_13	GCGGATATGGACAGGTGCGCGGCGC	gp4a	8	10	7	8	0.192645
PC-5p-207715_17	AGCTTATTTGGTGATCGTTAAGGC	gp4a	8	10	7	8	0.192645
PC-3p-90105_39	TGGACGGCGGAGATGAACGGGTA	gp4a	124	152	113	129	0.191048
mdm-miR397a_L+1R-1	ATTGAGTGCAGCGTTGATGAA	gp2a	102	126	93	106	0.188762
PC-5p-13346_271	ACGTGGCAGTATGACGTAGTCCTA	gp4a	204	252	187	213	0.187815
PC-5p-85833_41	TCATGGTCAATCATCGTTGGATA	gp4a	32	39	29	33	0.186413
PC-3p-215967_17	GGGACGAGACGGGATCGAGACTAT	gp4a	24	29	22	25	0.184425
PC-5p-296515_12	ATTTGTCGGTTTAATGTCGTTGGT	gp4a	24	29	22	25	0.184425
PC-5p-33850_107	TTGTGGTCTTGTCTCTTCCAAT	gp4a	64	79	59	67	0.183446
hbr-MIR2118-p3_1ss1GT	TTTCCCATGCCACCCATTTCTA	gp2a	16	20	15	17	0.180572
PC-5p-175814_20	AGCATACATCAAGCTGTGAACTGT	gp4a	17	20	15	17	0.180572
PC-5p-308756_12	GTTGTGGAGTTATGAAGATGT	gp4a	16	20	15	17	0.180572
PC-5p-148006_24	ATTAAAAATTTTCGTCGGCTAAAG	gp4a	16	20	15	17	0.180572
PC-5p-13464_269	ACGAAACATTAGGTTATTCGTCGG	gp4a	75	91	68	77	0.179324
PC-5p-136687_26	TCTTGTGTGGGCAATAGAGGT	gp4a	26	31	23	26	0.176878
PC-3p-130617_27	TCATTGTGGCAATTCGGTAAT	gp4a	26	31	23	26	0.176878
PC-5p-41727_86	AAAAAAGCCTTAATTCGTCGGCCA	gp4a	43	52	39	44	0.174029
PC-3p-35107_103	AAACGATTGGACGGTTCACGGTTT	gp4a	200	244	183	206	0.170801
PC-3p-586824_7	ATCAGACGGTTCATGACTTGATGT	gp4a	9	11	8	9	0.169925
PC-3p-189804_19	AGCGGACTCACCGGTGATGGAAAG	gp4a	9	11	8	9	0.169925
PC-3p-48028_75	TAACTGAGAAAATTGTCGGAATGA	gp4a	44	53	40	45	0.169925
PC-3p-19091_190	TTTTCCAGTGCAGTTAGTTGT	gp4a	44	53	40	45	0.169925
PC-3p-206355_17	AGGTTATTTCGTCGGCTAAACCTT	gp4a	27	32	24	27	0.169925
PC-5p-69432_51	GCCGTGAGTCATCCGATCGTCTT	gp4a	45	54	41	46	0.16601
PC-3p-77627_46	TTGACAGAATGACTATTTGGATGA	gp4a	45	55	41	46	0.16601
PC-5p-27153_133	AGCCAATTTGATGATCGTTAAGGT	gp4a	28	33	25	28	0.163499
PC-5p-13611_266	AAATGTCGTCGGCTAAGGTAT	gp4a	283	343	259	290	0.163101
PC-3p-112833_31	ATAGAGCTTCTCAGCTGCGGACGT	gp4a	46	55	42	47	0.162271
PC-5p-558915_7	GCAGATCTGACGGCAGTTAGACCA	gp4a	19	23	17	19	0.160465
mdm-miR167c	TGAAGCTGCCAGCATGATCTA	gp1b	20490	24796	18781	20982	0.159878
PC-3p-44662_80	AGACGGATCAGCCATTAGCTC	gp4a	57	68	52	58	0.157541
PC-3p-132119_27	TTTGAATGAACGGTTGGATGATAT	gp4a	20	24	18	20	0.152003
PC-5p-126904_28	ATCCAATTTGGTGATCGTTAGGCC	gp4a	20	24	18	20	0.152003
mdm-miR399a_1ss1TA	AGCCAAAGGAGAATTGCCCTG	gp2a	10	12	9	10	0.152003
PC-5p-336439_11	AGAAAGAGGGTGTGTGGATTTCAC	gp4a	10	12	9	10	0.152003
PC-5p-112880_31	AGCCAATTTTGTGATCGTTAAGGT	gp4a	10	12	9	10	0.152003
PC-5p-100593_35	TATGGCATGTTTCGTCGGCTATC	gp4a	10	12	9	10	0.152003
PC-3p-557363_7	CCCGACGACTTAAGACGGCGACA	gp4a	10	12	9	10	0.152003
PC-5p-158619_23	AGCTAATTTGATGATCGTTAAGGT	gp4a	29	36	27	30	0.152003
PC-3p-16978_214	AGACAATCGGACGGTTCACGGCTT	gp4a	148	178	135	150	0.152003
PC-5p-84311_42	TGGATTTGCTTGGATGACTTCTAA	gp4a	41	48	37	41	0.148099
PC-5p-77185_46	ATGATCAATCACCGTTGGATGTAA	gp4a	71	85	65	72	0.147557
PC-5p-187812_19	GAATAACCTAATATTTTGTCGGCT	gp4a	31	37	28	31	0.146841
PC-5p-37605_96	GCCAAATCGGTGATCGTTAAGGT	gp4a	61	73	56	62	0.146841
PC-5p-22489_161	AGAAGTCGGTTGGTACATGGTACA	gp4a	82	99	75	83	0.146221
PC-3p-30103_120	ATCGGATGACTCACGGTTTGATGT	gp4a	114	136	104	115	0.14505
PC-5p-28806_125	ATCGAATTTGATGATCGTTTGGGT	gp4a	32	38	29	32	0.142019
PC-5p-44904_80	ATATCTCAATGGACTGGGCCGGGC	gp4a	170	203	156	172	0.140863
PC-5p-8288_432	TTGTTGAGGACGATGTTAGTT	gp4a	362	433	332	366	0.14066
PC-3p-5958_596	AGATGATCGGACGGTTCACGGCTT	gp4a	448	536	411	453	0.140373
PC-5p-209108_17	AATTTGACTGAGAAAATTAACGGA	gp4a	11	13	10	11	0.137504
PC-5p-779715_5	AAAGAAGAGGGACACAACTGA	gp4a	11	13	10	11	0.137504
PC-5p-715845_5	ATATAGAGGATCAGAAGTGGACGT	gp4a	11	13	10	11	0.137504
PC-5p-365129_10	TTATAATGAGGACTAAGTGAAGAC	gp4a	11	13	10	11	0.137504
PC-5p-165331_22	ATTCATAGTCAGTCACCGTTGGAT	gp4a	11	14	10	11	0.137504
PC-5p-1640768_3	TTAAGATCCGTCGCCTAGGTGTG	gp4a	11	13	10	11	0.137504
PC-3p-832393_5	AAGGACTATTCAAATTACAATAAA	gp4a	11	13	10	11	0.137504
PC-3p-226518_16	TCGTGACTTTAGAGACCATTCAGA	gp4a	11	14	10	11	0.137504
ptc-miR160e-3p	GCGTATGAGGAGCCATGCATA	gp1b	316	377	290	319	0.137504
PC-3p-197218_18	GAGAAAACTGACGGAATGACCATT	gp4a	44	52	40	44	0.137504
PC-3p-177334_20	TTCAGCTAAATTGATGATCGTTAA	gp4a	22	26	20	22	0.137504
PC-5p-210536_17	AGGACCACGTCATACTGCCACTTG	gp4a	22	26	20	22	0.137504
PC-3p-70094_51	CGCAACTGAGGGCTTCAAGTAC	gp4a	22	26	20	22	0.137504
PC-5p-177339_20	AGGAGCCGTCCGATCGTCTTGAAT	gp4a	81	96	74	81	0.130397
PC-3p-19904_182	AAACAATCGAACGGTTCACGGCTT	gp4a	70	83	64	70	0.129283
PC-5p-98074_36	TGAGGACTTTCGAATGAACGGTT	gp4a	24	29	22	24	0.125531
PC-3p-266722_14	AAGTGTGACTTAGACAACGGAAAC	gp4a	24	29	22	24	0.125531
PC-3p-283690_13	GTAATGTTCTCTAAACACAGCAGT	gp4a	36	43	33	36	0.125531
PC-5p-120969_29	TCATTTAACTGAGAAAATTGACGG	gp4a	13	14	11	12	0.125531
PC-3p-193734_19	CGGATCTTAGCCGACGGATGTTCC	gp4a	12	14	11	12	0.125531
PC-3p-112095_32	AGGCAGACTCGTCGGGGAGGG	gp4a	12	14	11	12	0.125531
PC-3p-4834_722	GATTGGAATGTAGGACCACGTCAT	gp4a	498	586	456	496	0.121306
PC-3p-88336_40	ACGTCAGACTGTCATATGGTCATT	gp4a	39	46	36	39	0.115477
PC-5p-115610_31	AGAGGACTTTTAAATGAACGGTTG	gp4a	52	62	48	52	0.115477
PC-5p-103145_34	AATAAGCAAGTAGAGAACGAC	gp4a	14	16	12	13	0.115477
PC-3p-87430_41	TTAAACTGAGAAAATTGACGGAAT	gp4a	27	32	25	27	0.111031
PC-3p-31405_115	GAAATAACCTAATATTTCGTCGGC	gp4a	27	32	25	27	0.111031
PC-5p-2843_1134	CGAAGCTCTTCAGGGAAGTTA	gp4a	290	339	266	287	0.109624
PC-5p-118772_30	ACATTAAGCTGTGAGCCGTCTGAT	gp4a	41	49	38	41	0.109624
PC-3p-40213_89	AGAGGATGGACACTTTGATGGGCA	gp4a	251	293	230	248	0.108706
PC-5p-712930_6	AGTTTCATCTAATTTGGAGATCGT	gp4a	14	16	13	14	0.106915
PC-5p-508147_7	TTAAAACGGGACGGGACGGGACGG	gp4a	14	16	13	14	0.106915
PC-5p-436723_9	AGTGATGTAGAACGACTTGCAGAA	gp4a	14	16	13	14	0.106915
PC-5p-297509_12	AGCCAAATTGGAGATCGTTAAGGC	gp4a	15	17	13	14	0.106915
PC-5p-215900_17	TTAGCCGACGAAATACACTGTAAT	gp4a	14	17	13	14	0.106915
PC-3p-816234_5	AGGGAGATGCTGCAGAAATTTTAC	gp4a	14	16	13	14	0.106915
PC-3p-442289_9	AAGCTTGGCGAAACTGACGCGTGT	gp4a	14	17	13	14	0.106915
PC-5p-38094_95	GCTATTAGGGGTGTTGCAATC	gp4a	28	34	26	28	0.106915
PC-3p-55496_64	AAACGATCAGACGACTCACGGCTT	gp4a	115	134	105	113	0.105933
PC-3p-40198_89	TGAAACTTGGAGAATCTGTGTG	gp4a	159	186	146	157	0.104796
PC-3p-115958_31	TTGACGGAATGACCATTTAGATGA	gp4a	30	34	27	29	0.103093
PC-5p-99180_36	ATTGCTAAACGATCAGACGGCTCA	gp4a	151	175	138	148	0.100929
PC-5p-279099_13	GCCAAATCGATGATCGTTAAGGAA	gp4a	31	35	28	30	0.0995357
PC-5p-480701_8	TACATCAAGCCATGAGCCGTC	gp4a	16	18	14	15	0.0995357
PC-3p-170033_21	CGAAAAATGGAATTCGACGGA	gp4a	15	18	14	15	0.0995357
PC-3p-1172702_4	ATAAAGTGTTGTGTAGAAGATCGG	gp4a	15	18	14	15	0.0995357
PC-3p-170785_21	TAACCACTTTAGAAATACGGCTGC	gp4a	46	53	42	45	0.0995357
PC-5p-61157_58	TTATGGTTTGAAGTCGACATTTA	gp4a	62	72	57	61	0.0978473
PC-5p-244799_15	AAGTAGATCTTAGGCGACGGAAAT	gp4a	32	37	29	31	0.0962153
PC-3p-133929_27	TGGATAGGAACTGTATATGTATAT	gp4a	32	37	29	31	0.0962153
PC-3p-182691_20	ATGCTTTAATTCGTCGGCTAAATG	gp4a	16	19	15	16	0.0931094
PC-5p-65169_55	GGCTAAAGTTTGGACTATAGCAGA	gp4a	68	78	62	66	0.0901978
PC-5p-20321_178	AGCTAATTTGGTGATCGTTAAGGT	gp4a	34	40	31	33	0.0901978
PC-5p-55484_64	AGACTTTTAAATGAACGGTTGGAT	gp4a	119	137	109	116	0.0897967
PC-3p-21857_166	TTAACTGAGAAAATTGACGGAAT	gp4a	69	80	63	67	0.0888093
PC-3p-9141_394	CCAGATTGACAAGCACCACAT	gp4a	70	81	64	68	0.0874628
PC-5p-141955_25	TCTAATGAGGACCAAGTGAGGACT	gp4a	17	20	16	17	0.0874628
PC-3p-93721_38	GTGGCATGTTTCGTCGGCTATAAC	gp4a	18	20	16	17	0.0874628
PC-3p-230560_16	ACGGCAGAGATGGATGGGTGC	gp4a	17	20	16	17	0.0874628
PC-3p-115658_31	CCATAAGGACTAAACAGATGACGA	gp4a	17	20	16	17	0.0874628
PC-3p-112410_32	CGGACAGTTCACGGCTTGATGTAT	gp4a	18	21	16	17	0.0874628
PC-3p-300547_12	CTAAGTAGATCTTAGGCGACA	gp4a	38	43	34	36	0.0824622
PC-5p-616364_6	TCTGGAAGGGGACTGTGTATATA	gp4a	19	21	17	18	0.0824622
PC-3p-402839_9	AATGGACACTTGGCATTCATCTA	gp4a	19	21	17	18	0.0824622
PC-3p-9655_372	AAACGATCAGACGGCTCACGGCTT	gp4a	415	476	380	402	0.0811961
PC-5p-837089_5	GTGAGCTATCCGATCGTTTAACAA	gp4a	20	22	18	19	0.0780025
PC-5p-132990_27	TCATTGAATTTGATGATCGTTTGG	gp4a	20	22	18	19	0.0780025
csi-miR169_L+1R-1_1ss20CT	TGAGCCAAGAATGACTTGCTG	gp2a	203	232	186	196	0.075551
PC-5p-78627_45	AGCTAAATTAGTGATCGTTAAGGT	gp4a	21	24	19	20	0.0740006
PC-5p-139432_26	ACATCAAGTCGTGAGTCGTCTGAT	gp4a	22	25	20	21	0.0703893
PC-5p-195905_18	GGTCAATCACCGTTGGATGTAAAT	gp4a	22	25	20	21	0.0703893
mdm-miR399i	TGCCAAAGGAGAGTTGCCCTG	gp2a	181	206	166	174	0.0679041
PC-5p-217310_17	AATTGAAAAATTCGTCGCATAAGT	gp4a	69	78	63	66	0.0671142
PC-5p-97994_36	CCAAATTGGTGATCGTTAAGGTAT	gp4a	23	26	21	22	0.0671142
PC-5p-318018_12	GCTAAATTAGTGATCGTTAAGGTA	gp4a	25	29	23	24	0.0614005
PC-3p-71700_50	TACCCTAACATATTCGTCGGCTAT	gp4a	26	30	24	25	0.0588937
PC-3p-71839_49	AAATATTTTATATTTCGTCGGCA	gp4a	26	29	24	25	0.0588937
aly-MIR2111a-p5	CGGGTAATCTGCATCCTGAGG	gp2a	30	33	27	28	0.0524674
PC-5p-96545_37	ACATCAAGCCGTGAGTCGTCTGAT	gp4a	121	136	111	115	0.0510742
PC-5p-270607_13	AGCCGTGAGCCGTCCGATCGTTTA	gp4a	32	36	29	30	0.0489096
PC-5p-45292_79	ATGATCAATCATCGTTGGATCTAA	gp4a	67	75	61	63	0.0465426
PC-3p-43333_83	ATTTAACTGAGAAAATTGACGGAT	gp4a	69	77	63	65	0.0450879
PC-5p-12846_281	ATCGGATGACTCACGGCTTGATGT	gp4a	323	361	296	305	0.0432121
PC-5p-142175_25	CGAATTATAATGTATTTCGTCGG	gp4a	36	41	33	34	0.0430687
PC-5p-110019_32	AGACGGGACGGGACGGGACGGGC	gp4a	37	40	33	34	0.0430687
PC-3p-84551_42	TCAATAGATTAAGAAGGTGAGCAC	gp4a	75	84	69	71	0.0412227
PC-5p-113848_31	AGCCAAATTAGTGATCGTTAGGGT	gp4a	38	43	35	36	0.040642
PC-3p-121826_29	ATAGACGGCGGAGATGGACGGATA	gp4a	39	43	35	36	0.040642
PC-5p-23531_153	TATGTCAAGCCGTGAGCCGTC	gp4a	77	87	71	73	0.0400774
PC-5p-53269_67	TCTGGGACTATAGCCGACGACAT	gp4a	78	86	71	73	0.0400774
PC-5p-117045_30	ATCAAGCCGTGAGCCGTCCGATCG	gp4a	40	45	37	38	0.0384741
PC-3p-36973_97	ATACTGCTGGAGCAAAGATTCATT	gp4a	41	45	37	38	0.0384741
PC-3p-75131_47	AAAATTGACGGAATGACTATT	gp4a	45	50	41	42	0.0347654
PC-3p-40_84069	ACCTAGCTCTGATACCATGTG	gp4a	17264	19139	15824	16195	0.0334341
PC-5p-24774_146	ATGGTCAATCACCGTTGGATGTAA	gp4a	54	60	49	50	0.0291463
PC-3p-4778_730	TGGACTATAGCAGACGACATT	gp4a	494	544	452	460	0.0253111
PC-5p-86157_41	ACATCAAACTGTGAGCCGTCCGAT	gp4a	66	72	60	61	0.0238467
PC-3p-92988_38	AAACGATCGGACAATTTACGGCTT	gp4a	66	73	60	61	0.0238467
sbi-MIR172a-p5_1ss12AC	GCAGCATCATCCAGATTCAC	gp2a	740	814	678	688	0.0211233
PC-3p-36528_99	CTAAGTACTTAGGCGACGACA	gp4a	79	86	72	73	0.0198996
PC-5p-69997_51	TCAATAGACTAAGAAGGTGGACA	gp4a	80	87	73	74	0.0196288
PC-5p-140645_25	TTATAATGAGGATCAAGTGAGGAC	gp4a	80	87	73	74	0.0196288
PC-3p-39778_90	AGACGATCGGACGGTTTACGGCTT	gp4a	104	113	95	96	0.0151069
PC-3p-24_126989	TGAAGTGGGATTTGGCGAATT	gp4a	41460	45238	38001	38280	0.0105534
PC-3p-69308_51	AAATGATCGGACGGTTTACGGCTT	gp4a	177	193	162	163	0.00887815
PC-3p-13461_269	AAGACGATCGGACGGTTCACGGCT	gp4a	185	202	170	171	0.00846158
PC-3p-4861_719	ATACTTTAGCCGACGACATTAT	gp4a	606	659	555	558	0.00777735
PC-3p-87196_41	CGGAGATGGACAGGTGCGCAGCGC	gp4a	103	111	94	94	0
PC-3p-18236_199	GAATACCCTAACGTATTCGTCGG	gp4a	55	59	50	50	0
PC-3p-49214_73	AGACGATCAAACGGCTCACGGCTT	gp4a	50	55	46	46	0
PC-3p-74875_47	AATTGTTGTCTTGAATTCGTTGGA	gp4a	49	53	45	45	0
PC-5p-100065_35	AGTGAGGACTTTCGAATGAACGGT	gp4a	41	44	37	37	0
PC-3p-77429_46	AACTGAGAAAATTGACGGAAATAC	gp4a	41	44	37	37	0
PC-5p-63005_57	TGGACGGCGGAGATGGACGGGTTT	gp4a	39	43	36	36	0
PC-5p-175375_20	GAAGATCGGTAATTCTCGTGTCAA	gp4a	36	39	33	33	0
PC-5p-215268_17	AATACCCTAACGTATTCGTCGGTT	gp4a	33	36	30	30	0
PC-5p-105763_34	ATCCCAATTGGTGATCGTTGAGGT	gp4a	33	35	30	30	0
PC-5p-439332_9	TATGTTGCTTGGATTTGGTTGGAT	gp4a	33	36	30	30	0
PC-5p-454518_8	AGCCAAAATGGTGATCGTTAAGGT	gp4a	27	29	25	25	0
PC-3p-134355_26	TGGACGGCTCACGGCTTAATGTAT	gp4a	27	28	24	24	0
PC-5p-543563_7	TGACAGACTGTGCGAGCTAGATGC	gp4a	25	27	23	23	0
PC-5p-157784_23	AGCCAAATTGAAGATCGTTAGGAA	gp4a	25	27	23	23	0
PC-5p-405163_9	TTAATTTAAAGATCGTTAAGGTAT	gp4a	24	26	22	22	0
PC-3p-230379_16	CGGCGGAGATGGACGGGTTT	gp4a	24	26	22	22	0
PC-5p-218246_17	TGTTGGAACTGATAAGGAGAC	gp4a	23	25	21	21	0
PC-3p-189027_19	ATGTGTCAATAGACTAAGAGGGTG	gp4a	23	25	21	21	0
PC-5p-204440_18	ATAGTCAATCACCGTTGGATGTAA	gp4a	22	24	20	20	0
PC-3p-304057_12	ATCTAACGGTGATTGATTATGATT	gp4a	21	23	19	19	0
PC-5p-292650_13	ATATATCAAGCTGTGAGCCGTCCG	gp4a	19	20	17	17	0
PC-5p-59957_60	TTTGTGATCGAAAAGTTGGTGTAA	gp4a	19	20	17	17	0
PC-3p-186785_19	ACCGGAGGACCAAGAGAAGACTAC	gp4a	18	19	16	16	0
PC-3p-238303_15	TTTACCTGAGAAAATTGTCGGAAT	gp4a	16	18	15	15	0
PC-5p-92205_38	AGTGAGGACTTTCAAATGAACGGT	gp4a	16	18	15	15	0
PC-5p-132712_27	AGCTGTTGGAACTGACAAGGGAA	gp4a	15	16	14	14	0
PC-3p-126031_28	TAGGTTATTCGTCGGCAAAAACAA	gp4a	16	17	14	14	0
PC-5p-469201_8	ACTGACCATGAATCTGTTGATCAA	gp4a	16	17	14	14	0
PC-5p-201236_18	AAAACACGAGGGGGCAAACTGAAT	gp4a	15	16	14	14	0
PC-3p-430515_9	AATTGAGATTGATGCATGGATTAA	gp4a	15	16	14	14	0
PC-3p-159549_22	ATAGAAAGTGAGAGTGTGGATTA	gp4a	15	17	14	14	0
PC-5p-267137_14	TCAAAATGGACGGCGAAGGTGGAC	gp4a	14	16	13	13	0
PC-3p-188018_19	TTGACGGAAATACCATTTGGATGA	gp4a	14	15	13	13	0
PC-3p-50464_71	ACGTTAGGGTATTCGTCGGCTAA	gp4a	14	16	13	13	0
PC-5p-334754_11	AGCTAAATTGGTGATCGTTAAGG	gp4a	14	14	12	12	0
PC-3p-930368_4	TCTCGGCTGCGGACGTTCGCATT	gp4a	13	14	12	12	0
PC-3p-243613_15	ACATTATTTCGTCGGCTAAAGT	gp4a	13	14	12	12	0
ptc-miR172h-5p_2ss7CT9AT	GGAGCATCTTCAAGATTCACA	gp2a	12	13	11	11	0
mdm-miR169c_L+1R-1_2ss2TG21CT	TGAGCCAAGGATGACTTGCCT	gp2a	12	14	11	11	0
PC-3p-424002_9	AATGACTAAACAGATGCCGACTTT	gp4a	12	14	11	11	0
PC-5p-400094_9	GGGTTCGGCTGCTATACACATTT	gp4a	12	13	11	11	0
PC-3p-97438_36	AGAGGTTTGGACATGCGCAGCTGA	gp4a	12	13	11	11	0
PC-3p-1143217_4	TGATTGTCTCTGATTCCTGGCAAA	gp4a	12	13	11	11	0
PC-3p-1008171_4	AAGAAAATCTTAGGCGACGGAAA	gp4a	12	13	11	11	0
PC-3p-529740_7	TGACACTTGGATTTTAGTAAGGAA	gp4a	10	11	9	9	0
PC-3p-297015_12	ACGAAATTTTAGGTTATTCGTCGG	gp4a	10	11	9	9	0
PC-5p-544627_7	AGTCAATTTAGTAATCGTTAAGGC	gp4a	10	11	9	9	0
PC-5p-229083_16	TGGATTTGCTTGGATGTCTTATAA	gp4a	10	11	9	9	0
PC-3p-192098_19	CGAAATATTAAGTTATTCGTCGG	gp4a	9	9	8	8	0
PC-5p-462349_8	ATGACATACATCAAGCTGTGAGCC	gp4a	9	10	8	8	0
PC-3p-1456015_3	AGCAAATTCAAGCAACATAAATCT	gp4a	9	10	8	8	0
PC-3p-832132_5	TCAATCCAATGGTTAGAAGTCATC	gp4a	9	10	8	8	0
PC-5p-177317_20	GGCAATCCATTCTTGGCCATG	gp4a	9	10	8	8	0
PC-3p-796478_5	ACTTTAAAGACAAATGAGGACTAA	gp4a	9	9	8	8	0
PC-3p-556879_7	AGAAAGTACGAGTGTGGATTACAA	gp4a	9	9	8	8	0
PC-3p-482284_8	TAAGGAAGTTGTAGAAGACGTTA	gp4a	9	9	8	8	0
PC-5p-684982_6	AGCTAATTTGGTGATCGTTAAAGC	gp4a	9	10	8	8	0
ptc-MIR530b-p3_1ss12CT	AGGTGCAGGTGTAAGTGCAG	gp2a	8	8	7	7	0
PC-5p-321373_11	TGAGGATTAAGTGAAGACTTTCAA	gp4a	8	9	7	7	0
PC-5p-2894007_2	ATATACTAATGTATAGATCGTCTC	gp4a	8	8	7	7	0
PC-3p-1680987_3	ATGTGTGGATTTCAATTTGGCGT	gp4a	8	8	7	7	0
PC-3p-746452_5	TTTAACGGAGAAAATTGATGGAAT	gp4a	7	7	6	6	0
PC-5p-1482761_3	ATTTAGTAATCGTTAAGGCCTTCA	gp4a	6	6	5	5	0
PC-3p-771044_5	GGACTCGCCGGGGAGGGAAATGAT	gp4a	5	6	5	5	0
PC-3p-1605332_3	GTGGATTACAATTTGAGATGTGCG	gp4a	6	6	5	5	0
PC-5p-505035_8	ACGAAACATGCTATAATTCGTCGG	gp4a	4	5	4	4	0
PC-3p-607729_6	AAGGAGGATGTTGAAGAGGACGCA	gp4a	4	5	4	4	0
PC-5p-25917_140	TATTTTGAACTTAGGCGACGGAAA	gp4a	116	124	106	105	-0.0136749
PC-3p-12550_288	AAAACGATCAGACGGCTCACGGCT	gp4a	186	199	170	168	-0.0170735
PC-3p-64766_55	TCTCTCACGCGCATCAACCTC	gp4a	81	86	74	73	-0.0196288
PC-5p-36911_98	AGCCGTGAACCGTCAGATCGTCTT	gp4a	141	151	129	127	-0.0225426
PC-5p-76182_47	AGCCGTGAGCCGTTCGATCGTCTT	gp4a	66	70	60	59	-0.0242475
PC-5p-82427_43	ATCTAATTTGATGATTGTTTGGGT	gp4a	61	64	55	54	-0.0264722
PC-3p-45789_78	ACGGCTCACGGCTTGATGTATGCT	gp4a	166	176	152	149	-0.028759
PC-5p-35270_102	AAAATTCAAAACGATCGGACGGCT	gp4a	111	117	101	99	-0.0288549
PC-5p-33070_109	GATTTTAATGGAGTCGGTAAG	gp4a	53	57	49	48	-0.0297473
PC-5p-21916_165	ACTGTGACTGGGCAGCAGTTTCCA	gp4a	104	110	95	93	-0.0306968
PC-3p-59987_60	AGATGGACGGGTGCGCGGCAT	gp4a	103	109	94	92	-0.0310269
PC-5p-56438_63	TTTCAAATGAATGGTTGGATGATA	gp4a	50	53	45	44	-0.0324215
PC-5p-73545_48	AGCCGTGAGCCGTCTGATTGTCTT	gp4a	50	52	45	44	-0.0324215
PC-3p-96442_37	ATACGTGACCGAAAAGTGAGCCAA	gp4a	49	52	45	44	-0.0324215
PC-3p-101242_35	CAGAATTCAGTCCGTCAGATTTA	gp4a	49	52	45	44	-0.0324215
PC-5p-146981_24	GTTTGGATTTGCTTGGATGTCATA	gp4a	44	47	40	39	-0.0365259
PC-5p-146981_24	GTTTGGATTTGCTTGGATGTCATA	gp4a	44	47	40	39	-0.0365259
PC-5p-13799_262	TTGGCATTGGTTTTGTATATC	gp4a	79	83	72	70	-0.040642
PC-3p-10658_336	CGAATATGTTAGGGTATTCGTCGG	gp4a	155	163	142	138	-0.0412227
mdm-miR408b	ATGCACTGCCTCTTCCCTGGC	gp2a	1108	1166	1016	987	-0.0417784
mdm-miR164d_1ss21AC	TGGAGAAGCAGGGCACGTGCC	gp2a	456	480	418	406	-0.0420232
PC-5p-70035_51	AGCCGTGAGTCGTCTGATCGTCTT	gp4a	113	119	104	101	-0.0422282
PC-5p-31425_115	AGCCAATTTAGTGATCGTTAAGGT	gp4a	37	40	34	33	-0.0430687
PC-3p-98049_36	AACCAGCTGGGAAAATGGCAAATC	gp4a	37	39	34	33	-0.0430687
PC-5p-305481_12	TAGGGACTGTATATATATATATA	gp4a	34	36	31	30	-0.0473057
PC-5p-158622_23	AGCGACAAGCGTGACTCGTGGAT	gp4a	34	35	31	30	-0.0473057
PC-5p-113922_31	CGGACTAGGAGTGCGGCAACT	gp4a	34	36	31	30	-0.0473057
PC-5p-17917_203	ATCGGACGGCTCACGGCTTAATGT	gp4a	613	642	562	543	-0.0496179
gma-miR171q-5p	AGATATTGGTGCGGTTCAATC	gp2a	123	129	113	109	-0.0519946
PC-3p-12844_281	AGACGATCGAACGGCTCACGGCTT	gp4a	455	475	417	402	-0.0528519
PC-3p-106283_33	CGAAATATTAGGTTATTCGTCGGA	gp4a	30	31	27	26	-0.0544478
PC-5p-192389_19	AGCCGTGAGCTGTCTGATCGTTTA	gp4a	30	31	27	26	-0.0544478
PC-3p-317254_12	AAATTATGATTTTAAGGACTATTC	gp4a	29	31	27	26	-0.0544478
PC-5p-14962_242	GTGGAGTTCTGGGAAAGAAGA	gp4a	58	61	53	51	-0.0554951
PC-3p-53260_67	ATCGGTACAAAGATGATCCATGGG	gp4a	114	118	104	100	-0.0565835
PC-3p-42262_85	TCCCTGATTGTGTACCCCAAT	gp4a	29	30	26	25	-0.0565835
PC-3p-56627_63	AGGACAAATGAAGACTAATGTTGT	gp4a	28	29	26	25	-0.0565835
mdm-miR172g_L+1	GAGAATCTTGATGATGCTGCA	gp2a	84	88	77	74	-0.0573332
PC-5p-36796_98	AAAATTCAAGACAATCGGACGGTT	gp4a	109	113	99	95	-0.059501
PC-5p-154087_23	GAGCCGTCCGATCGTTTAGCAATT	gp4a	53	56	49	47	-0.060121
PC-5p-28219_128	TTCTTGTACAAGATTCTGTCA	gp4a	53	56	49	47	-0.060121
PC-5p-27053_133	AGACTTTTGAATGAACGGTTAGAT	gp4a	239	248	219	210	-0.0605415
PC-5p-24440_148	AAGGACCAAGTGAAGATTTTCAAA	gp4a	133	137	121	116	-0.0608822
PC-5p-141042_25	TAAGTAGAACTTAGGTGACGGAAT	gp4a	26	27	24	23	-0.0614005
PC-3p-5545_638	ACTGAACGGTAGAGATGTGAAAAT	gp4a	567	589	520	498	-0.0623659
PC-5p-272603_13	TGGAACTGACAAGGGGGCTCATA	gp4a	25	26	23	22	-0.0641303
PC-3p-425584_9	AGGAGACGAAACGTCTGTCGGCTA	gp4a	24	25	22	21	-0.0671142
PC-3p-35643_101	CGGACGATTCACGGCTTGATGCAT	gp4a	114	117	104	99	-0.0710831
PC-5p-284193_13	AACTGGTTACTGGGGGTTAATAAC	gp4a	22	22	20	19	-0.0740006
PC-5p-108847_33	ATCTAAATCGGTGATCGTTAAGGT	gp4a	22	22	20	19	-0.0740006
PC-5p-210497_17	TGGATTTGCTTGGTTGTCTTATA	gp4a	42	43	38	36	-0.0780025
csi-miR171b_1ss10TC	CGAGCCGAACCAATATCACTC	gp2a	21	21	19	18	-0.0780025
PC-5p-112227_32	ATCTAATTTGATGATCGTTTGGGC	gp4a	21	21	19	18	-0.0780025
PC-3p-189571_19	CATGACTATGCAACAAGACGACAC	gp4a	21	21	19	18	-0.0780025
PC-3p-45071_80	TAACTGAGAAAATTGACGGAATC	gp4a	83	85	76	72	-0.0780025
PC-5p-63512_56	TCTGATAAGGGACGGGCGGTGGGT	gp4a	61	63	56	53	-0.0794345
PC-3p-10743_333	AAAACGATCGGACAGCTCACGGTT	gp4a	319	327	292	276	-0.0813001
PC-3p-15640_232	AAGACGATCAGACGACTCACGGCT	gp4a	477	488	437	413	-0.0814915
PC-5p-18394_197	ACATCAAGCTGTGAGCCGTCCGAT	gp4a	79	80	72	68	-0.0824622
PC-3p-108239_33	AGCGGGACGGGACAGGACGGGATA	gp4a	40	41	36	34	-0.0824622
PC-5p-29857_121	ACGAAGCATTTTTTCGTCGGCTAA	gp4a	20	21	18	17	-0.0824622
PC-5p-53499_67	AATTTGGTGATTGTTAAGGCT	gp4a	37	38	34	32	-0.0874628
PC-3p-69711_51	GCATGATTGCATGGGGAGGGGTTC	gp4a	19	19	17	16	-0.0874628
PC-5p-77542_46	AGTCAAATTAGTGATCGTTAAGGG	gp4a	19	19	17	16	-0.0874628
PC-5p-156689_23	AGCCAAATCGGTGATTGTTAAGGT	gp4a	19	19	17	16	-0.0874628
PC-3p-166035_22	TAACTAAACAGATGTCGACTTCAA	gp4a	19	19	17	16	-0.0874628
PC-3p-10529_341	ATCGGACGACTCACGGCTTGATGT	gp4a	275	281	252	237	-0.0885367
PC-3p-48038_75	ACGACGGGACGGGACGGGACGGGA	gp4a	55	55	50	47	-0.0892673
PC-5p-46744_77	AGTGAGGACTTTCAAATAAACGGT	gp4a	109	112	100	94	-0.0892673
PC-3p-15440_235	AAACGATCGGACGACTCACGGCTT	gp4a	424	432	389	365	-0.0918737
PC-5p-311814_12	ATGGTCAATCACCGTTGGATTTA	gp4a	18	18	16	15	-0.0931094
PC-5p-467508_8	ATAGATGACGGAGATGGACGGGTG	gp4a	18	18	16	15	-0.0931094
PC-3p-11470_313	AAACGATCGGATGGCTCACGGCTT	gp4a	238	241	218	204	-0.095759
PC-5p-47125_76	CTGACAGAAGAAGAGTGAGCA	gp4a	131	132	120	112	-0.0995357
PC-5p-125027_28	AAGATAGTAGATGGGCAAAAAGTT	gp4a	33	33	30	28	-0.0995357
PC-5p-258187_14	ATACCATCATGAAAGAAATCCGCA	gp4a	17	17	15	14	-0.0995357
PC-5p-334527_11	ATCTAATTGGATGATCGTTTGGGT	gp4a	16	16	15	14	-0.0995357
PC-5p-320816_11	TTCAGCTAAATCAGTGATCGTTAA	gp4a	16	17	15	14	-0.0995357
PC-3p-595063_6	CTTAACGATCATCGATTTGGCTA	gp4a	16	16	15	14	-0.0995357
PC-3p-386155_10	TGGGCAAATAAGAGTGGTTGACAA	gp4a	16	16	15	14	-0.0995357
PC-3p-44344_81	AGACGATCTGACAGCTCACGGCTT	gp4a	64	65	59	55	-0.101283
PC-5p-8857_406	AGACGATTGGACTGTTCACGGCTT	gp4a	952	961	873	813	-0.102726
PC-5p-71619_50	TAGGGCTATAGTAGGTAATAGAAA	gp4a	32	32	29	27	-0.103093
PC-3p-130653_27	TGTTAATAGACTAAGAAGGTGGAC	gp4a	31	31	28	26	-0.106915
PC-5p-230797_16	GGAATCGTCTTGGACAAGAGT	gp4a	15	15	14	13	-0.106915
PC-3p-21261_171	ATAACCTAATATTTCGTCGGCA	gp4a	61	61	56	52	-0.106915
PC-3p-86360_41	CGAATGTATCAAACAAATGGACGG	gp4a	75	76	69	64	-0.108524
PC-3p-9947_361	GAGGACCACATGACAGTATGACGT	gp4a	449	452	412	382	-0.109072
PC-3p-5498_643	AAACGATCGGACGGCTCACGGCTT	gp4a	508	509	465	431	-0.109543
mdm-miR169a_2ss1CA14CA	AAGCCAAGGATGAATTGCCGG	gp2a	443	444	406	376	-0.110747
PC-3p-6978_511	AGACGATCGGACGGTTCACGGCTT	gp4a	650	651	595	551	-0.110837
aly-miR172a-5p_L+1R-1_1ss3TC	TGCGGCATCATCAAGATTCAC	gp2a	29	29	27	25	-0.111031
PC-5p-87800_40	ATGGTCAATCACCGTTGGATGTTA	gp4a	29	29	27	25	-0.111031
PC-3p-44993_80	GAGACTCGCGGCACTGTGACGTGC	gp4a	29	30	27	25	-0.111031
PC-3p-307721_12	ACTATTTGGATGAAAAGTTGTGAC	gp4a	30	30	27	25	-0.111031
PC-3p-189554_19	ATTTGACGGTGGAGATGACGGGTG	gp4a	29	29	27	25	-0.111031
PC-3p-91954_39	GTGGAGATGACAGGTGCGCTGAAT	gp4a	29	30	27	25	-0.111031
ptc-miR169t_L+1R+1_1ss8AG	TGAGCCAGGAATGACTTGCCGGC	gp2a	202	202	185	171	-0.113529
PC-3p-41455_87	ATCGGTACACAGATGATCCACGGG	gp4a	100	101	92	85	-0.114171
PC-3p-24717_146	GACGATCGGATGACTCACGGCTT	gp4a	199	199	182	168	-0.115477
mdm-MIR397b-p3_1ss7CT	CATCAATGCTGCACCCAATTA	gp2a	28	28	26	24	-0.115477
PC-3p-507494_7	AAATTGGTGATCGTTAAGGAATCG	gp4a	14	14	13	12	-0.115477
PC-3p-182414_20	ACGGGACAGGACGGGACGGGACTT	gp4a	14	14	13	12	-0.115477
PC-3p-136415_26	CGAAATATTAGGGTATTTCGTCGG	gp4a	14	14	13	12	-0.115477
PC-5p-238833_15	AAGCTGTAAGCCGTCCGATCATTT	gp4a	27	28	25	23	-0.120294
mdm-miR1511_R-1_1ss20AT	ACCTAGCTCTGATACCATGT	gp2a	653	651	599	551	-0.120504
PC-5p-341120_11	ACATCAAGCCGTGAACTGTTCGAC	gp4a	13	13	12	11	-0.125531
PC-5p-530381_7	TCTAAAATGGAGAAACTGTTGGAG	gp4a	13	13	12	11	-0.125531
PC-5p-422627_9	AGCGGGACGGAACGGGATAGGTT	gp4a	14	14	12	11	-0.125531
PC-5p-289924_13	CATCGAATTTGATGATCGTTTGGG	gp4a	13	13	12	11	-0.125531
PC-5p-238521_15	ATGTTGCTTGGATTTGTTTGGATG	gp4a	13	13	12	11	-0.125531
PC-3p-489246_8	AGAGGATAAAGCTGAATTATGAGT	gp4a	13	13	12	11	-0.125531
PC-3p-64285_55	ACGAAATACACTGTAATTCGTCGG	gp4a	25	25	23	21	-0.131245
PC-5p-107908_33	ATACATCAAGCTGTGAGCCGTCCG	gp4a	75	74	68	62	-0.133267
PC-5p-99700_36	GTTGCTTGGATTTGTTTGGATGAC	gp4a	37	37	34	31	-0.133267
PC-3p-41916_86	AAACGATTGAACGGCTCACGGCTT	gp4a	97	96	89	81	-0.135883
PC-5p-54865_65	TCTGGATTATGTTAGGTTATGGTT	gp4a	48	47	44	40	-0.137504
PC-5p-357275_10	TTTTAGCTAATTTGGTGATCGT	gp4a	12	12	11	10	-0.137504
PC-3p-103503_34	TGTGAATTGTAAAATAGGGAGCGT	gp4a	12	12	11	10	-0.137504
PC-5p-145113_25	AGTCAAATTGGTGATTGTTAGGAT	gp4a	23	23	21	19	-0.14439
PC-3p-669699_6	TCTGATAAAGGACGGGCGGTGGGT	gp4a	23	23	21	19	-0.14439
PC-3p-189325_19	GTCCGTTGGAGTGGAGGCGCGCAG	gp4a	23	22	21	19	-0.14439
PC-3p-129464_27	TCAAAATGGACGACGAAGGTGGAC	gp4a	23	22	21	19	-0.14439
PC-3p-128194_28	ACTTTAACGATACATGAGGACTAA	gp4a	23	22	21	19	-0.14439
PC-3p-224605_16	GCGGACGTCCACAGCTGAGAAGGG	gp4a	34	33	31	28	-0.146841
mdm-miR172g_R+1	AGAATCTTGATGATGCTGCAT	gp2a	4059	3965	3720	3355	-0.14899
PC-5p-118488_30	CGATTACCCTAACGTATTCGTCGG	gp4a	11	11	10	9	-0.152003
PC-5p-262726_14	TGATTTGGTGATCGTCAAGAC	gp4a	11	11	10	9	-0.152003
PC-3p-274257_13	CGAAATACACTGTAATTCGTCGG	gp4a	11	11	10	9	-0.152003
PC-3p-186260_19	GAAATACACTATAATTCGTCGGTT	gp4a	11	11	10	9	-0.152003
PC-5p-114268_31	TGGATTTGCTTAGATGTCTTATAA	gp4a	44	43	40	36	-0.152003
PC-3p-23266_155	AGCTAAATTGGTGATCGTTAAGGT	gp4a	44	43	40	36	-0.152003
PC-3p-24508_147	TAAGATGCAAGTAGTACCCGA	gp4a	44	43	40	36	-0.152003
PC-5p-56846_63	GTGGTTAAGTTGCTGACTGGACA	gp4a	22	21	20	18	-0.152003
PC-5p-19109_190	AGGACTTTTGAATGAACGGTTAGA	gp4a	130	126	119	107	-0.153351
PC-3p-19887_182	AGCCGTGAACCGTCCGATCGTCTT	gp4a	636	618	583	523	-0.156685
PC-5p-47009_76	ACATCAAGCTGTGAGCCGTCTGAT	gp4a	74	71	67	60	-0.159199
PC-3p-87886_40	AGCCGTAAATTGTCAGATCGTCTT	gp4a	72	70	66	59	-0.161751
PC-3p-48206_74	AATGATCGGACGGTTCACGGCTTG	gp4a	256	248	234	209	-0.163006
PC-3p-70554_50	AAATTAGGACAGTATCGGTACAAT	gp4a	92	89	84	75	-0.163499
PC-3p-219926_16	ACACGGACATGGACACGGCGACAC	gp4a	71	69	65	58	-0.164387
PC-3p-52511_68	TTAACTGAGAAAATTGACGGATGG	gp4a	40	40	37	33	-0.165059
PC-5p-37129_97	AATGAACGGTTGGATGATGTGCAT	gp4a	212	204	194	173	-0.165285
PC-3p-22326_162	AAATGATCGGACGGTTCACGGCTT	gp4a	383	370	351	313	-0.165308
PC-5p-5863_606	GAATACCCTAACGTATTCGTCGGC	gp4a	170	164	156	139	-0.166461
PC-5p-86142_41	GAGGACTTTCAAATGAACGGTTG	gp4a	60	58	55	49	-0.16665
PC-3p-4052_846	AGGATTTAGAACAACAAAGGG	gp4a	430	415	394	351	-0.166725
PC-3p-13241_273	TGACTATAGCCGACGACATTAT	gp4a	89	86	82	73	-0.167727
PC-3p-140510_25	ACGGTGGAGATGGACGGATGC	gp4a	20	19	18	16	-0.169925
PC-3p-233454_16	AGAAAGAGGGTGTGTGAATTTCAA	gp4a	20	19	18	16	-0.169925
PC-5p-459695_8	TGCTGACGTGGCATTTAACTGAG	gp4a	10	9	9	8	-0.169925
PC-3p-156553_23	ATGAAATATTAGGTTATTCGTCGG	gp4a	10	9	9	8	-0.169925
PC-5p-138591_26	AGCTAATTTAGAGATCGTTAAGGT	gp4a	10	9	9	8	-0.169925
PC-3p-46169_78	CGGAGATGGACGGGTGCGCGGCAA	gp4a	88	85	81	72	-0.169925
PC-5p-3454_965	AGAGAGTGAGCACAACCCCGC	gp4a	408	392	374	332	-0.171855
PC-5p-4839_722	TGGAAGAAGAAAGACCGCAAA	gp4a	539	516	494	437	-0.176878
PC-5p-146835_24	AAGGACTTTCAAATAAACGGTTGG	gp4a	29	28	26	23	-0.176878
PC-3p-394925_9	GAAAAGCGGGAGTGTGGATTGTAA	gp4a	28	28	26	23	-0.176878
PC-3p-28_119226	TGAATTGGGATTTGGCGAATT	gp4a	20969	20070	19220	16983	-0.178517
sbi-miR156e_L+1_1ss6AG	TTGACGGAAGAGAGCGAGCAC	gp2a	522	499	478	422	-0.179768
PC-5p-218814_17	ATCAAGCAGTGAACTGTCCGATCG	gp4a	64	62	59	52	-0.182203
PC-3p-131522_27	ATCTAACGGTGACTGATCATGAAT	gp4a	28	27	25	22	-0.184425
PC-3p-66275_54	GTCAAATGGATGGCGAAGATGGAC	gp4a	181	172	165	145	-0.186413
PC-3p-145555_24	TAAGAAAATTGACGGAATGACTAT	gp4a	36	34	33	29	-0.186413
PC-3p-35078_103	AATATTAGGTTATTCGTCGGCA	gp4a	72	68	66	58	-0.186413
PC-3p-78279_45	ATTGGACGGCTCACGACTTGATGT	gp4a	63	60	57	50	-0.189034
PC-3p-48261_74	TGTAAGACCACGTCATACTGTCAT	gp4a	123	117	113	99	-0.190822
PC-5p-41944_86	ACATCAAGCTGTGAGCCGTTCGAT	gp4a	141	133	129	113	-0.191048
PC-3p-87823_40	ATCGATATGGTATCTGCATTA	gp4a	9	8	8	7	-0.192645
zma-MIR171e-p3_1ss2GT	TTTTTCTGATTGAGCCGTGCC	gp2a	61	58	56	49	-0.192645
PC-3p-203685_18	AAATGATCGAACGATTCACGGCTT	gp4a	35	34	32	28	-0.192645
PC-3p-27737_130	TGGTTAGAAGTCATCCAAGCA	gp4a	35	33	32	28	-0.192645
PC-3p-65142_55	TAAGATCTACTTAGCCGACGGAAA	gp4a	26	25	24	21	-0.192645
PC-5p-187741_19	ATCATTTGATCGAGTGACATAAGT	gp4a	18	16	16	14	-0.192645
PC-3p-110027_32	ATCGGATAGTTCACGGCTTGATGT	gp4a	18	17	16	14	-0.192645
PC-5p-80877_44	TTTCAGCTAAATTGATGATCG	gp4a	18	16	16	14	-0.192645
PC-5p-145041_25	TATATTTACAGATTTGGACAACA	gp4a	18	16	16	14	-0.192645
PC-3p-697426_6	TCTAACGGTGACTGATTATAAAT	gp4a	17	16	16	14	-0.192645
PC-3p-423345_9	AGAAGGAGCAGACAGCGAAGA	gp4a	17	16	16	14	-0.192645
mdm-MIR171f-p5	TATTGGTCCGGTTCAATAAGA	gp1b	50	47	46	40	-0.201634
PC-5p-80571_44	ATCTAATTTGACGATCGTTTGAGC	gp4a	50	47	46	40	-0.201634
PC-5p-15471_235	TTTTTGATGGCTGGAATCCAGT	gp4a	42	40	38	33	-0.203533
PC-3p-70487_50	TAACTGAGAGAATTGACGGAATGA	gp4a	58	55	53	46	-0.204358
PC-3p-1251_2450	TTTAACTGAGAAAATTGACGGAAT	gp4a	750	705	687	596	-0.204998
PC-3p-130427_27	TCATATTACAACTCCGAGGACTAA	gp4a	17	15	15	13	-0.206451
mdm-miR399e	TGCCAAAGGAGATTTGCTCGG	gp2a	40	38	37	32	-0.209453
PC-3p-4413_785	AATTTAACTGAGAAAATTGACGGA	gp4a	267	249	244	211	-0.209638
PC-5p-113575_31	ATCTAAATTGGTGATCGTTAAGGT	gp4a	25	23	22	19	-0.211504
PC-3p-172904_21	AAAATATTAGGTTATTCGTCGGCA	gp4a	25	22	22	19	-0.211504
PC-3p-45550_79	GAAGATGGACAGGTGCGCGAC	gp4a	63	58	57	49	-0.21818
PC-5p-58424_61	GAGGACTTTCAAATGAACGGTTA	gp4a	78	72	71	61	-0.21901
PC-3p-390763_10	ATGCTACAGAGGAGCTGATATCGT	gp4a	31	28	28	24	-0.222392
PC-5p-758033_5	TTTAACTAAGAAATTTGACGGAAT	gp4a	15	15	14	12	-0.222392
PC-5p-402105_9	GTGGGGAGTGGAGAGACGTTGTAG	gp4a	15	14	14	12	-0.222392
PC-3p-87443_41	TCTCGTCGGCTAAAGTCATCACAG	gp4a	15	14	14	12	-0.222392
PC-5p-70204_51	ACATCAAGCCGTGAGTCGTCCGAT	gp4a	153	142	140	120	-0.222392
PC-5p-187074_19	GTTGCTTGGATTTGGTTGGATGAC	gp4a	53	50	49	42	-0.222392
PC-3p-206911_17	AAATTATGACTTTAAGGACCATTC	gp4a	54	50	49	42	-0.222392
PC-5p-301099_12	TTTGATTGCAATGTAAGATCACGT	gp4a	8	7	7	6	-0.222392
PC-3p-358523_10	ATGTAGAGTTTAAGTGTGGGGGAG	gp4a	8	7	7	6	-0.222392
PC-3p-245404_15	ATCATGACTCTAAGGACTATTCAG	gp4a	23	22	21	18	-0.222392
PC-3p-4296_805	AGACGATCGGATGACTCACGGCTT	gp4a	892	828	817	700	-0.222981
PC-3p-23248_155	GACGATCGGACGGTTCACGGCTT	gp4a	190	176	174	149	-0.223775
PC-3p-69521_51	AATCTAACTGAGAAAATTGACGG	gp4a	53	49	48	41	-0.22741
PC-3p-279761_13	TTCTTCATTTTAGAGATTTCGGCA	gp4a	45	41	41	35	-0.228269
PC-5p-92511_38	GTGAGGACTTTCGAATGAACGGTT	gp4a	37	34	34	29	-0.229482
PC-3p-61473_58	ACGGAATTTTAGCAATTGGGCATG	gp4a	104	96	95	81	-0.230006
PC-3p-24897_145	AAGATGATCGGACGGCTCACGGCT	gp4a	244	224	223	190	-0.231044
PC-3p-67430_53	AGATGACGGGTGTGCTGAATAGGC	gp4a	89	82	81	69	-0.231326
PC-3p-120181_30	TTTAACTGAGAATATTGACGGAAT	gp4a	30	27	27	23	-0.231326
PC-3p-9194_391	TAACTGAGAAAATTGACGGAATA	gp4a	159	147	146	124	-0.235628
PC-5p-376895_10	TCAAAAATTTTGATGATCGTTAAG	gp4a	50	46	46	39	-0.23816
PC-3p-105223_34	TCAATAGACTAAGAGGGTGGACA	gp4a	50	47	46	39	-0.23816
PC-5p-346057_11	ACGAATAACCTTATATTTCGTCGG	gp4a	14	13	13	11	-0.241008
PC-5p-526358_7	TGAGAACCAAGTGAGGACTTTCA	gp4a	14	13	13	11	-0.241008
PC-5p-430425_9	AGAGCTCGGGGCATAATCTGATGA	gp4a	15	13	13	11	-0.241008
PC-5p-232966_16	AGCTAAATTGATGATCGTTAAGGT	gp4a	15	13	13	11	-0.241008
PC-3p-832557_5	AGGACTAGTTGATGACTTTTTGGT	gp4a	14	13	13	11	-0.241008
PC-3p-530348_7	AATCTGGATCCGGCGGGTTAACGG	gp4a	14	13	13	11	-0.241008
PC-3p-165283_22	AGGAAAATGTGGAGGAAAGTGGTT	gp4a	14	13	13	11	-0.241008
PC-3p-162699_22	GAGAAAATTGACGGAATGACTTAC	gp4a	14	13	13	11	-0.241008
PC-3p-233966_15	AAACGATCAGACAGCTCACGGCTT	gp4a	28	27	26	22	-0.241008
PC-3p-233110_16	CAACGGTTAGAAGTCATCCAAGCA	gp4a	29	26	26	22	-0.241008
PC-3p-27913_129	ACAAACTGAGAAAATTGACGGAAT	gp4a	198	181	181	153	-0.242458
PC-5p-51532_69	ATCACATGGATGCTGTAGTGAGGA	gp4a	77	71	71	60	-0.242857
PC-5p-122661_29	TTTGAAGTCGACATATGTTTAGTT	gp4a	41	38	38	32	-0.247928
PC-5p-192799_19	AAGGGACTAGCAGAAGCTAAGTGT	gp4a	21	19	19	16	-0.247928
PC-3p-177279_20	ATTTAACTGAGAATATTGACGGAA	gp4a	75	69	69	58	-0.250543
PC-3p-71382_50	ATCAGACGGCTCACAACTTGATGT	gp4a	82	75	75	63	-0.251539
PC-3p-227491_16	TGGATTGTAAAATAGGGAGGGTAA	gp4a	28	25	25	21	-0.251539
mdm-miR169b_R-1_1ss14TC	TAGCCAAGGATGACTTGCCTG	gp2a	34	31	31	26	-0.253757
mdm-miR535d_1ss7CT	TGACGATGAGAGAGAGCACGC	gp2a	30627	27761	28072	23491	-0.257024
PC-5p-687_4397	AGTGGAGTTCTGGGAAAGAAG	gp4a	1696	1537	1554	1300	-0.257475
PC-5p-224_13566	TATTGGCAGACTTGAAGCATT	gp4a	5091	4598	4666	3891	-0.262045
PC-3p-48268_74	TAAGAAAATCTTAGGCGACGGAAA	gp4a	20	18	18	15	-0.263034
PC-5p-66949_53	ATAGGATTTTTCTCAGCTGCGGAC	gp4a	20	18	18	15	-0.263034
PC-3p-256315_14	ACACGGGACGGGACGGGACGGGAT	gp4a	20	18	18	15	-0.263034
PC-5p-480102_8	ATTAAAATTTCGTCGGCTAAATAA	gp4a	13	12	12	10	-0.263034
PC-3p-577657_7	TAGACAATTCTAGGACATTTA	gp4a	13	12	12	10	-0.263034
PC-3p-441224_9	TTAGCAGATTTGAACCGTTCATT	gp4a	13	12	12	10	-0.263034
PC-3p-724614_5	ATACTTCACACCTTTAGATTTACA	gp4a	7	6	6	5	-0.263034
PC-3p-843877_5	ATCCAATGGTGACTGAGCATGAAT	gp4a	7	6	6	5	-0.263034
PC-3p-1137165_4	AGAAAGTGGGTATGTGGATTACAA	gp4a	7	6	6	5	-0.263034
PC-3p-88434_40	TTGTGGTTTGAAGTCGACATCTC	gp4a	46	41	42	35	-0.263034
PC-5p-206175_17	CTATGGAAGTGGAAGGCCAAATT	gp4a	33	29	30	25	-0.263034
PC-3p-323503_11	TGAGAAAATTGACAGAATGAGCAT	gp4a	39	35	35	29	-0.271302
PC-5p-154635_23	AGCCAAATCGGTGATCGTTAATGT	gp4a	32	29	29	24	-0.273018
PC-3p-30774_117	TTTAACTGAGAAAATTGACGGAAA	gp4a	171	153	156	129	-0.274175
PC-3p-89541_40	AAGTGGCAGTATGACGTGGTCCTA	gp4a	50	45	46	38	-0.275634
PC-3p-444097_8	ATCCAAGCAGAGAATTCGGATCCT	gp4a	25	23	23	19	-0.275634
PC-3p-260255_14	AGGACACATGAAGACTAATGTTAT	gp4a	44	39	40	33	-0.277534
mdm-miR164e	TGGAGAAGCAGGGCACGTGCA	gp2a	58872	52595	53961	44505	-0.27795
PC-5p-24529_147	TTGAATGAAAAGAAGAGGATTT	gp4a	106	94	97	80	-0.277985
PC-5p-437_6958	AGTGGTATCAGGGCTATGTTA	gp4a	3997	3570	3664	3021	-0.278393
PC-5p-216907_17	CTAAATTGGTGATCGTTAAGGTAA	gp4a	19	16	17	14	-0.280108
PC-5p-56094_64	ATGGTATACTATGTAGCAAGTCGT	gp4a	49	44	45	37	-0.2824
PC-3p-41923_86	TTTAACTGAGAGAATTGACGGAAT	gp4a	92	82	84	69	-0.283793
PC-5p-84600_42	CGGACGACTCACGGCATAATGTAT	gp4a	86	76	78	64	-0.285402
mdm-miR156a_L+1	TTGACAGAAGAGAGTGAGCAC	gp2a	1066002	947170	977085	801495	-0.285791
PC-3p-343892_11	TCACCAGACTGCTACAGAGAAGCT	gp4a	55	48	50	41	-0.286304
PC-3p-92567_38	AATGGACGGCGAAGATGGACGGAT	gp4a	103	91	94	77	-0.287802
PC-5p-5963_595	TTGACGATGAGAGAGAGCACG	gp4a	878	779	805	659	-0.28871
PC-5p-84540_42	CGAAATAAGCTTTAATTCGTCGG	gp4a	36	32	33	27	-0.289507
PC-3p-70202_51	AGAAAATCTTAGGCGACGGAAATT	gp4a	36	32	33	27	-0.289507
PC-5p-72121_49	ATCTCATTTGGTGATCGTTAAGGC	gp4a	24	22	22	18	-0.289507
PC-3p-392965_9	CGGATGGTTCACGGCTTGATGTAT	gp4a	13	11	11	9	-0.289507
PC-5p-936419_4	CTCTGTTAGAATAATGACGTGGCC	gp4a	12	11	11	9	-0.289507
PC-5p-108555_33	TATTGGCCAGACTTGAAGCATT	gp4a	12	11	11	9	-0.289507
PC-3p-859278_5	AAATCTAATAGTGACTGGCCATA	gp4a	12	11	11	9	-0.289507
PC-3p-219731_16	TCCCCTTGTCAGTTTGGTGACGTC	gp4a	12	11	11	9	-0.289507
PC-3p-33345_108	AAACTGAGAAAATTGACGGAATGA	gp4a	89	80	82	67	-0.291463
PC-3p-15724_231	ATAGAAAGTGAGAGTGTGGATTAC	gp4a	89	79	82	67	-0.291463
PC-3p-11513_312	AGACGATCGGACAGTTCACGGCTT	gp4a	343	302	314	256	-0.294621
PC-3p-4594_757	AGACGATCGGACGGCTCACGGCTT	gp4a	459	405	420	342	-0.296393
PC-5p-27643_131	AGCCAAATCGGTGATCGTTAAGAC	gp4a	47	41	43	35	-0.296982
mdm-miR171a	TTGAGCCGCGTCAATATCTCC	gp2a	257	227	236	192	-0.297681
PC-3p-225547_16	ATCCAAGAGTGGTTGAGCATGAAT	gp4a	17	15	16	13	-0.29956
PC-5p-402388_9	ATGAACCGTTCGATCGTCTTGAAT	gp4a	23	21	21	17	-0.304855
PC-5p-152252_23	AGAAGTCGGTTGGTACGTAGTACA	gp4a	23	20	21	17	-0.304855
PC-5p-171957_21	AAGTCGTGAACCGTCTGATCGTCT	gp4a	52	45	47	38	-0.306661
PC-5p-92138_39	ATCAAGCCGTGAGCCGTCTGATCG	gp4a	57	50	52	42	-0.308122
PC-3p-47854_75	ATCGGACAGTTCACGGCTTGATGT	gp4a	28	25	26	21	-0.308122
PC-5p-56125_64	CAATGAGAGATGGACAAGTGTTAA	gp4a	34	30	31	25	-0.31034
PC-3p-285951_13	AGCAGACTAGCCAAACTTAAGCA	gp4a	34	29	31	25	-0.31034
PC-3p-22179_163	TAACTGAGAAAATTGACGGAATAA	gp4a	73	64	67	54	-0.311202
PC-3p-211185_17	TAAGGTATGGACTATAGCCGACGA	gp4a	39	34	36	29	-0.311944
PC-3p-59651_60	AACTGAGAGAATTGACGGAATGAC	gp4a	71	62	65	52	-0.321928
PC-3p-100646_35	GTGGAGATGACGGGTACGCTGTAG	gp4a	28	24	25	20	-0.321928
PC-5p-205744_18	AACGGAGAAAATTGACGGAATGAC	gp4a	16	15	15	12	-0.321928
PC-3p-300881_12	GAAGAAGATAGTAGCATTCAACTG	gp4a	16	14	15	12	-0.321928
PC-3p-285879_13	GGTTTGGACATGCACGGCTGATA	gp4a	16	14	15	12	-0.321928
PC-5p-189558_19	CTAAGTAGAACTTAGGCGACGGAA	gp4a	6	5	5	4	-0.321928
PC-5p-914454_4	GCGGACACCAAAGGCATCACCGAC	gp4a	6	5	5	4	-0.321928
PC-5p-757470_5	TACTGACCAGGTGAACGGGACTGC	gp4a	5	5	5	4	-0.321928
PC-3p-1148232_4	AAACGTTGACATGGTAGAAGACGA	gp4a	5	5	5	4	-0.321928
PC-3p-404139_9	GTATGTTGTTTCAAATAGG	gp4a	22	19	20	16	-0.321928
PC-3p-204486_18	ATGGACGGCGGAGAAGGACGGATG	gp4a	22	19	20	16	-0.321928
rco-MIR156j-p3	GCTCTCTATGCTTCTGTCATC	gp1b	11	9	10	8	-0.321928
PC-5p-560628_7	AACTTATAAGTAGATGGATCATAT	gp4a	11	10	10	8	-0.321928
PC-5p-588243_7	TCTCAGTTAGACTGCTGACGTGGC	gp4a	11	10	10	8	-0.321928
PC-5p-170586_21	AACACTTTAGCCGACAAATAAT	gp4a	11	9	10	8	-0.321928
PC-3p-367864_10	CCTGAGAACTTAGGCGACGAAAAT	gp4a	11	9	10	8	-0.321928
PC-3p-253088_14	TTGACAATCGTAGTATAAGGCA	gp4a	11	9	10	8	-0.321928
PC-3p-1167512_4	TCGGGGACGTTGCTAGAGGCCAC	gp4a	11	9	10	8	-0.321928
PC-3p-271679_13	GAAAAACAAGAGTTCGGGAGGTAA	gp4a	11	9	10	8	-0.321928
PC-5p-108823_33	AAGCTTTAATTCGTCGGCTAAAT	gp4a	11	10	10	8	-0.321928
PC-3p-5291_667	CAAGTCTGGCCAATACTTGCTC	gp4a	441	381	404	322	-0.327295
PC-3p-158208_23	ACACGTCACGTTGCGTGTCGGACA	gp4a	59	51	54	43	-0.328623
PC-5p-34259_105	AGCCGTGAGCCGTCCGATCGTCTT	gp4a	133	115	122	97	-0.330824
PC-3p-1795_1758	TCCCTATTCCACCTATTCCCCA	gp4a	797	686	731	580	-0.333819
PC-5p-40215_89	TGGGGTACACAATCAGGGATG	gp4a	27	23	24	19	-0.337035
PC-5p-439057_9	TAAGTTGCTTGGATTTGCTTGGAT	gp4a	21	18	19	15	-0.341037
PC-3p-428993_9	GTTTTTCGATTTTGAGGGCCTTAT	gp4a	21	18	19	15	-0.341037
PC-3p-347714_11	AGCAAATCTAAGCAACTTAAATCC	gp4a	21	18	19	15	-0.341037
PC-5p-65461_54	ATCCATATTGATGATCGTTAAGGT	gp4a	36	31	33	26	-0.343954
PC-3p-700846_6	ACAAAGTATGAGAATTTGGGCATG	gp4a	15	13	14	11	-0.347923
PC-3p-314243_12	GTTAAATGGACGGCGGAGATGGAT	gp4a	15	14	14	11	-0.347923
PC-3p-6342_561	TACATCAAGCCGTGAGTCATC	gp4a	184	156	168	132	-0.347923
PC-3p-112541_32	TGTAAATCTAACGGTGACTGACA	gp4a	40	34	37	29	-0.351472
PC-3p-29952_121	TTTAAATGAATGGTTGGATGATAT	gp4a	81	68	74	58	-0.351472
PC-3p-33234_109	AATTGACGGAATGACCATTTGGAT	gp4a	66	56	60	47	-0.352302
mdm-miR167b_R+1_1ss21AC	TGAAGCTGCCAGCATGATCTCA	gp2a	37021	31362	33933	26538	-0.354629
PC-5p-125945_28	ATATTAAGCTGTGAGTCGTCCGAT	gp4a	35	30	32	25	-0.356144
mdm-MIR171f-p3	TGATTGAGCCGTGCCAATATC	gp1b	149	126	136	106	-0.359542
PC-3p-289225_13	AAGGGACACTTGGCATTCATCTAA	gp4a	30	25	27	21	-0.36257
PC-5p-608729_6	AAATTTCATTGAATTTGATGATCG	gp4a	10	8	9	7	-0.36257
PC-5p-552866_7	TAGTAATCGTTAAGGCCTTCA	gp4a	10	9	9	7	-0.36257
PC-5p-262220_14	GCCAAATCGGTGATTGTTAAGGTA	gp4a	10	8	9	7	-0.36257
PC-3p-218248_17	AGAAAATGACTGGCTAAAAGACTT	gp4a	10	8	9	7	-0.36257
PC-3p-21183_171	AAATGATCGGACAGCTCACGGCTT	gp4a	387	326	355	276	-0.363151
PC-3p-320320_11	TCTAATTGTTAGAAGTCATCCAAG	gp4a	54	45	49	38	-0.366782
PC-3p-97382_36	ATAGAAAGTGAGAGTGTGGATTTC	gp4a	24	21	22	17	-0.371969
PC-3p-43298_83	TTTGACAGGAGACATATCGAA	gp4a	24	20	22	17	-0.371969
PC-5p-20375_178	TCTGGATAGGGACTGTATATATA	gp4a	100	84	92	71	-0.373815
PC-3p-54393_66	TAGCTGAGAAAATTGACGGAATGA	gp4a	52	44	48	37	-0.375509
PC-3p-600874_6	AGACTGCTACAGAAGAGCTGATAT	gp4a	14	12	13	10	-0.378512
PC-5p-54494_66	AGGGAAAATGTAGAGGAAAGTGGT	gp4a	14	12	13	10	-0.378512
PC-5p-322974_11	AATTTAGTGATCGTTAAGGTGTCG	gp4a	15	12	13	10	-0.378512
PC-5p-464047_8	ATCTTGTGTGGACAATAGAGGTGT	gp4a	15	12	13	10	-0.378512
PC-5p-198533_18	ACCAATTTGGTGATCGTTAAGA	gp4a	43	36	39	30	-0.378512
PC-3p-170046_21	ATGGACGGCGTAAATGGACGGGTG	gp4a	90	75	82	63	-0.380272
PC-3p-5988_593	AAGACGATCGGACGGCTCACGGCT	gp4a	422	350	386	296	-0.383004
PC-3p-93417_38	ATCCAACGGTGATTGATCATGATT	gp4a	33	28	30	23	-0.383329
PC-3p-1812_1740	TCTTTCCTAGTCCTGCCATTCC	gp4a	664	551	608	466	-0.383741
PC-3p-549333_7	GCATGATTGCATGGGGAGGGGTTT	gp4a	19	15	17	13	-0.387023
PC-3p-67479_53	TTTTCGATTTTAAGGGCTTTAA	gp4a	23	19	21	16	-0.392317
PC-5p-503365_8	GTGAGCCGTCTGATCGTTTAGCAA	gp4a	23	19	21	16	-0.392317
PC-3p-134977_26	TTTGAATGCCTTAACGATCGTCAA	gp4a	23	19	21	16	-0.392317
PC-5p-107108_33	GCCGTGAACCGTCCGATTGTCTT	gp4a	55	45	50	38	-0.395929
PC-3p-51336_70	TTGAACTGAGAAAATTGACGGAAT	gp4a	55	45	50	38	-0.395929
mdm-miR156ac_L+1	CTGACAGAAGATAGAGAGCAC	gp2a	28	23	25	19	-0.395929
PC-5p-206933_17	TTCTGTTAGAATACCGACGTGGCC	gp4a	27	23	25	19	-0.395929
PC-3p-224098_16	AGAAAAATGGTATGTGGATTTCAA	gp4a	32	26	29	22	-0.398549
PC-3p-69986_51	ATCGGACGACTCACGGCTTGATAT	gp4a	72	59	66	50	-0.400538
PC-5p-70984_50	TTTAGCCGACGAAATACACTGTAA	gp4a	41	34	37	28	-0.402098
PC-5p-88523_40	GGACCACGTCAGACTGCCACACGG	gp4a	49	40	45	34	-0.40439
PC-5p-92591_38	GATGGACTTTTGAATGAACGGTTG	gp4a	53	44	49	37	-0.405256
PC-5p-115572_31	ATCAAATAAATGGACGGCTGATCA	gp4a	39	32	36	27	-0.415037
PC-5p-235795_15	GATTGGAATGTAGGACCACGTCAG	gp4a	17	14	16	12	-0.415037
PC-5p-346356_11	CGGAAAACTGGAATTAGGCAT	gp4a	17	14	16	12	-0.415037
PC-5p-151400_24	TGAGGACAAAGTTGATGCATCACA	gp4a	18	14	16	12	-0.415037
PC-3p-1056340_4	ATACGTTAGGATATTCGTCGGCTA	gp4a	4	4	4	3	-0.415037
PC-3p-140856_25	ACGGAAATAATTGACGGAATGACC	gp4a	57	46	52	39	-0.415037
PC-3p-139755_25	ATGAAAATTCGTGACTTTAAGGAC	gp4a	44	36	40	30	-0.415037
PC-5p-319542_12	ACACATACATACAAGTCCGGACGC	gp4a	22	18	20	15	-0.415037
PC-3p-87405_41	AGAAAATCTTAGGCGACGGAAAT	gp4a	22	18	20	15	-0.415037
PC-3p-445563_8	AAGTGAAAGAGGATTTGAGAA	gp4a	13	11	12	9	-0.415037
PC-5p-977833_4	CAATTAATTTGGTGATCGTTAA	gp4a	9	7	8	6	-0.415037
PC-3p-45022_80	ATTTAACTGAGAAAATTGACGGA	gp4a	52	42	48	36	-0.415037
PC-5p-39787_90	AGGGACGTGCGTACTTTAAGGACA	gp4a	78	63	71	53	-0.421827
PC-3p-49619_72	ATGAACGGCGGAGATGAACGGGTG	gp4a	114	91	104	77	-0.433653
mdm-miR156a_L+1R+1	GTGACAGAAGAGAGTGAGCACT	gp2a	105	84	96	71	-0.435215
PC-3p-335294_11	TCCAATAGTTAGAAGTCATCCAAG	gp4a	25	20	23	17	-0.436099
PC-5p-77981_45	TAAGTAGAACTTAGGCGACGGAAT	gp4a	83	66	76	56	-0.440573
PC-3p-565939_7	ATATTAGGTTATTTGTCGGCTAAA	gp4a	21	16	19	14	-0.440573
PC-5p-136223_26	AAACTTTGGTTAGTCTGTTGGAGC	gp4a	21	17	19	14	-0.440573
PC-3p-743936_5	TCATATTACAACTCTGAGGACTAA	gp4a	17	13	15	11	-0.447459
PC-3p-313742_12	AGACTGGTTGGAAAGCGATGGTGA	gp4a	16	13	15	11	-0.447459
PC-3p-202813_18	AATGGGCTTAACTTGGACCGGTTT	gp4a	16	13	15	11	-0.447459
PC-3p-106380_33	AAGAAAATTGACGGAATGACCATT	gp4a	17	14	15	11	-0.447459
PC-3p-179270_20	AAAATGGACGCGGAGATGGACGGG	gp4a	33	26	30	22	-0.447459
PC-3p-111974_32	AACTGAGAAATTTGACGGAATAAC	gp4a	89	71	82	60	-0.450661
PC-5p-166310_22	TAAATAGAACTTAGGTGACGGAAT	gp4a	28	23	26	19	-0.452512
PC-5p-105497_34	GCGGACGTCCGCAGCTGAGAATGG	gp4a	36	28	33	24	-0.459432
PC-3p-308740_12	ATCTAACGGTGGTTGATTATGGAT	gp4a	25	19	22	16	-0.459432
PC-5p-398804_9	ATATGAGGCAGAGAAGGTGGATGG	gp4a	12	10	11	8	-0.459432
PC-3p-200331_18	CCGATCACGATCTCTCCAGCC	gp4a	12	10	11	8	-0.459432
PC-5p-96813_37	AACGGTCACGTCAGCAATTTAACT	gp4a	39	31	36	26	-0.469485
PC-3p-99630_36	AAATTCAAGACGATTGGACGGTTC	gp4a	59	46	54	39	-0.469485
PC-5p-34093_106	ACATCAAGTTGTGAGCCGTCTGAT	gp4a	114	89	104	75	-0.471621
mdm-miR156ac_L+1_1ss17AG	TTGACAGAAGATAGAGGGCAC	gp2a	82	64	75	54	-0.473931
PC-3p-32517_111	ATCGGTTCGGTTTCGGTGCGGTTT	gp4a	55	43	50	36	-0.473931
PC-5p-112935_31	AATGACTGACCAAGAGATTCATGG	gp4a	35	28	32	23	-0.476438
PC-5p-26623_136	CATACATCAAGCCGTGAACCG	gp4a	43	33	39	28	-0.478047
PC-3p-424221_9	AGAAAAATGAGAGCTCGACGGGTA	gp4a	43	33	39	28	-0.478047
PC-5p-345817_11	TGAAGTCGACATATGTTTAGTTCT	gp4a	31	24	28	20	-0.485427
PC-3p-59669_60	AAATATTTTGAACTTAGGCGACGG	gp4a	54	42	49	35	-0.485427
PC-3p-142435_25	ACGGCGGAGATGGATGGGTGCACG	gp4a	76	59	70	50	-0.485427
PC-5p-224974_16	TAAGATCTACTTAACCGACGG	gp4a	19	14	17	12	-0.5025
PC-3p-228442_16	GAGGAACTCTGCAGCGGGAGGATT	gp4a	19	15	17	12	-0.5025
PC-3p-47266_76	AAGAAAATCTTAGGCGACGGAAAT	gp4a	19	15	17	12	-0.5025
PC-5p-26979_134	AGTGAAGACTTTTGAATGAACGGT	gp4a	104	79	95	67	-0.503766
PC-3p-69369_51	AAAATGGACAACGGAGATGGACGG	gp4a	85	66	78	55	-0.504043
PC-3p-183285_20	ACTGAACGGTCAAGATGTGGATT	gp4a	48	37	44	31	-0.505235
PC-3p-1366_2253	ATTGGAAAGGTGAGAAGTTGG	gp4a	1989	1516	1823	1283	-0.506793
PC-3p-44221_81	ATCTAAGGGTGATTGAGCATGAAT	gp4a	30	23	27	19	-0.50696
mdm-miR156b	TGACAGAAGAGAGTGAGCAC	gp1b	578015	440209	529802	372505	-0.508193
PC-3p-93019_38	AATCGACGATAGAGATGACGGGTG	gp4a	33	25	30	21	-0.514573
PC-5p-309305_12	ATAACTATAGCCGACGAAATATTA	gp4a	11	8	10	7	-0.514573
PC-5p-461797_8	TTCACGGCCTAATATATGTTATAC	gp4a	11	9	10	7	-0.514573
PC-3p-507081_7	GTGGTTGTTAGAGTTTAGAAGGTT	gp4a	11	8	10	7	-0.514573
PC-3p-273957_13	GGAGATGGACGGTGCGCTGTATA	gp4a	11	9	10	7	-0.514573
PC-3p-250651_14	TCCAAGCAACTTAAATCCAAG	gp4a	11	9	10	7	-0.514573
PC-3p-189942_19	TACGTTAGGGTATTCGTCGGCTC	gp4a	11	8	10	7	-0.514573
PC-3p-1720572_3	TAATTTGTAGGATTGTGTTGGCGC	gp4a	11	8	10	7	-0.514573
PC-5p-126960_28	TCTACTTAGCCGACGGAAAACCTT	gp4a	44	33	40	28	-0.514573
PC-3p-181004_20	CAAATAGACTGCGGAGATGGACGG	gp4a	22	17	20	14	-0.514573
PC-3p-25891_140	TAACTGAGAAAATTGACGGAATT	gp4a	145	110	133	93	-0.516124
PC-3p-29549_122	CGGAGATGGACGGGTGCGCGGCAT	gp4a	145	109	132	92	-0.520832
PC-5p-61159_58	TTAAGTGGGACTTAGACGACGGAA	gp4a	50	38	46	32	-0.523562
PC-5p-26219_138	ATGTAGAAAATATAAAGAAGCTGT	gp4a	64	49	59	41	-0.525091
PC-5p-467670_8	CAGCTGCAGAGCCGTTGGCCATT	gp4a	14	11	13	9	-0.530515
PC-3p-288015_13	AGGAGAGAGGGTGTGTGGATTTCA	gp4a	14	11	13	9	-0.530515
mdm-miR2111a_R-1	TAATCTGCATCCTGAGGTTT	gp2a	29	22	26	18	-0.530515
PC-5p-148441_24	AGTGACTGACAAAGAGATTCATGG	gp4a	28	22	26	18	-0.530515
ptc-miR156j_1ss15AT	TTGACAGAAGATAGTGAGCAC	gp1b	268627	200977	246220	170067	-0.533845
PC-3p-29411_123	AAACAATCGGACGGCTCACGGCTT	gp4a	124	93	113	78	-0.534777
PC-3p-553265_7	AAGACAACCAAGCAAATCCAAGCA	gp4a	18	13	16	11	-0.540568
PC-3p-233609_15	ATGAAAAGTGAGAGTGTGGATTAC	gp4a	18	13	16	11	-0.540568
PC-5p-217414_17	CATCAAATTTGAAGATCGTTTGGG	gp4a	21	15	19	13	-0.547488
PC-3p-48705_74	TTTAACTGAGAAAATTGACGACAT	gp4a	135	99	123	84	-0.550197
PC-3p-77249_46	GGCGGAGATGGACAGGTGCGCAGC	gp4a	27	20	25	17	-0.556393
PC-3p-4680_743	CTTTGTTGCTCTAAATCCCGT	gp4a	227	167	208	141	-0.560888
PC-5p-53697_67	AGGGTGGAAGCGCGTCGTCGTCGG	gp4a	50	37	46	31	-0.569366
PC-3p-145999_24	CGGACGGCTCACGACTTAATGTAT	gp4a	60	44	55	37	-0.571906
PC-5p-205640_18	CAAGTGTAGCTAATAGAGGTG	gp4a	20	14	18	12	-0.584963
PC-5p-21316_170	AAGCTGTTGTTGACGATGTGT	gp4a	203	146	186	124	-0.584963
aly-miR169k-3p_L+1	AGGCAGTCTCCTTGGCTATC	gp2a	49	36	45	30	-0.584963
PC-3p-38862_93	CGGACGGCTCACGGCTTGATGTAT	gp4a	36	26	33	22	-0.584963
PC-5p-261470_14	ATCTACTTAGCCGACGGAAAACCT	gp4a	36	26	33	22	-0.584963
PC-3p-498671_8	AATAGAAAGTGGAAGCGTGGATTA	gp4a	33	24	30	20	-0.584963
PC-5p-161243_22	CTCAGATCATGTGGTAGTTTC	gp4a	16	12	15	10	-0.584963
PC-3p-181799_20	TTGACGGAATGACCATTTGGA	gp4a	16	12	15	10	-0.584963
PC-5p-410139_9	AGTTTAACTGAGAAAATTGACGGA	gp4a	3	2	3	2	-0.584963
PC-5p-478321_8	AGGTGAACGCTGAGAACCGGCAAC	gp4a	13	9	12	8	-0.584963
PC-5p-194976_18	CACTGACTAAGAGATTCATGGTT	gp4a	14	10	12	8	-0.584963
PC-5p-136932_26	ATATGACAACTAACTGCACTG	gp4a	13	9	12	8	-0.584963
PC-3p-290671_13	ACCGGACGGGACGGGACGGGCCTA	gp4a	13	9	12	8	-0.584963
PC-3p-217435_17	ATGGAAGGTGGGTGTGTGGATTAT	gp4a	13	10	12	8	-0.584963
PC-5p-564722_7	AACATATATCAAGCCGTGAGCCGT	gp4a	10	7	9	6	-0.584963
PC-3p-136740_26	ACGGCGGAGATGGACGGGTGTGCC	gp4a	10	7	9	6	-0.584963
PC-3p-249013_15	CAAATAGAAAATGGGCGTGTGGAT	gp4a	26	19	24	16	-0.584963
pde-MIR1310-p5_1ss16TC	GAGGCATCGGGGGCGCAACGC	gp1b	937	673	858	569	-0.592549
PC-3p-105473_34	TCTAACGGAGAAAATTGACGGAAT	gp4a	45	32	41	27	-0.602665
PC-3p-26946_134	TTAACTGAGAAAATTGACGGAATG	gp4a	86	61	79	52	-0.603341
PC-5p-51464_70	TCTTGTGTGGGCAATAGAGGTG	gp4a	42	30	38	25	-0.604071
PC-3p-99485_36	TGGACGGCGGAGATGGACGGGTAT	gp4a	39	28	35	23	-0.605721
PC-3p-29767_121	AAGTAGATCTTAGGCGACGAAAAT	gp4a	74	52	67	44	-0.606658
PC-3p-131756_27	TTTGACTGAGAAAATTAACGGAAT	gp4a	32	23	29	19	-0.610053
PC-3p-66873_53	GAAGATGGACGGGTGAGCGGCGCA	gp4a	57	40	52	34	-0.612977
PC-5p-446008_8	ACATGCATCAAGCTGTGAACCGTT	gp4a	28	20	26	17	-0.612977
PC-5p-2988_1087	TTCGTTCGGATTCCAATTCAAA	gp4a	613	433	562	366	-0.618726
PC-3p-429025_9	ATAGAAAATGAGAATGTGGATTAC	gp4a	22	15	20	13	-0.621488
PC-5p-346605_11	GAAAAGATTAGATGGATGAGACGT	gp4a	22	15	20	13	-0.621488
PC-3p-5056_694	TAACTGAGAAAATTGACGGAATGA	gp4a	325	229	298	193	-0.626711
PC-3p-21693_167	ATTGCAACACCTATAATGGCTA	gp4a	71	50	65	42	-0.63005
PC-3p-391800_10	AGAGAAAAGTGGAAGTGTGGATTG	gp4a	34	24	31	20	-0.632268
PC-3p-29513_122	ATGGACGGTGGAGATGGACGGATG	gp4a	51	35	47	30	-0.647698
PC-3p-107653_33	AGAAAGTGAGAGTGTGGATTACAA	gp4a	36	25	33	21	-0.652077
PC-3p-124360_29	GCGGAGATGGACGGGTGTGCC	gp4a	60	42	55	35	-0.652077
PC-3p-75576_47	CTAAGTAGATCTTAGGCGACGAAA	gp4a	24	17	22	14	-0.652077
PC-3p-82505_43	TAACTATAGCCGACGAAATATTAG	gp4a	24	17	22	14	-0.652077
PC-3p-344217_11	AGTGTGGATTGTAAAATTAGACGT	gp4a	24	17	22	14	-0.652077
PC-3p-321540_11	ATGTGTCACTAATCTAGATTGCGG	gp4a	24	16	22	14	-0.652077
PC-3p-308062_12	CGACACTTAGGCGACGGAACTTAG	gp4a	24	17	22	14	-0.652077
PC-5p-276497_13	AGGACTTTCAAATGAGCGGTTGGA	gp4a	12	8	11	7	-0.652077
PC-5p-216001_17	AAAATTTAAGAGTCGGGACGTGAC	gp4a	12	8	11	7	-0.652077
PC-3p-699707_6	ATTCGTCGGCTAAAGTCATCACAG	gp4a	12	8	11	7	-0.652077
PC-3p-1372838_3	ACAACTTTGAAGACTCTTACCACT	gp4a	12	8	11	7	-0.652077
PC-3p-64488_55	GACGATCTGACGGTTCACGGCTT	gp4a	57	39	52	33	-0.656046
PC-3p-11065_324	AACTGAGAAAATTGACGGAATGAC	gp4a	196	135	180	114	-0.658963
PC-5p-204389_18	GTGGGTTCCCGGTTGTAGCGGTAT	gp4a	33	22	30	19	-0.658963
PC-5p-214584_17	CTTATAATGAGGACCAAGTGAGAA	gp4a	33	23	30	19	-0.658963
PC-3p-191334_19	AAGATGACTGCTTGATAGACGACA	gp4a	33	23	30	19	-0.658963
mdm-miR390a	AAGCTCAGGAGGGATAGCGCC	gp2a	246	168	225	142	-0.664034
PC-3p-112688_31	ACCTTAATGATTATCGATTCGGCT	gp4a	30	20	27	17	-0.667425
PC-3p-591799_7	ATAAGCATGAACGGTTCGGGTTTG	gp4a	18	12	16	10	-0.678072
PC-5p-90028_39	AGAAGGGCCCTGATATATATATAT	gp4a	17	12	16	10	-0.678072
PC-5p-856503_5	ATCTGCCATCGAACAAGGAGGACG	gp4a	18	12	16	10	-0.678072
PC-3p-418795_9	TGGATTGTAAAATGGGGAGTGCA	gp4a	18	12	16	10	-0.678072
PC-3p-364074_10	ATAAAAAGTGGAAGTGTGGATTAC	gp4a	17	12	16	10	-0.678072
PC-3p-164730_22	AAAATATTTAAGCGGCAGTTATCC	gp4a	18	12	16	10	-0.678072
PC-3p-188066_19	TTGCGATCTCTTCGGCCTTCT	gp4a	18	12	16	10	-0.678072
PC-5p-528949_7	TACATCAAGCCGTGAGCCGTCCA	gp4a	9	6	8	5	-0.678072
PC-3p-2956794_2	AGGTAGGAGTGTGGATTGTAAAAA	gp4a	9	6	8	5	-0.678072
PC-3p-208048_17	AGCGGGACGAGACGGGATAGGTTT	gp4a	44	30	40	25	-0.678072
PC-3p-22619_160	AACGATCGGACGGCTCACGGCTT	gp4a	97	65	89	55	-0.694374
PC-5p-135046_26	AGGGAAAATGATCGGGAACGCC	gp4a	14	9	13	8	-0.70044
PC-3p-301300_12	ACCACTTTAAGAACAAATGAGGAC	gp4a	14	10	13	8	-0.70044
PC-5p-150653_24	GAGAGAGAGACTGAGAGAGGA	gp4a	14	10	13	8	-0.70044
PC-3p-666401_6	TTTCAATTTAAGGTGTGTGGATTT	gp4a	15	9	13	8	-0.70044
PC-3p-371259_10	ATAGAAAATGAGAGTGTGGATTTC	gp4a	14	9	13	8	-0.70044
PC-3p-367385_10	TCCGGATCCGGCGGGCTAACGGAT	gp4a	14	9	13	8	-0.70044
PC-3p-261063_14	AAAGTCTGGACTATAGTAGACGAC	gp4a	15	9	13	8	-0.70044
PC-3p-241386_15	AGATTGACTGTAAGGGTGTATTGA	gp4a	14	9	13	8	-0.70044
PC-5p-210557_17	ACATCAAGCCGTGAACTGTCCGAT	gp4a	29	19	26	16	-0.70044
osa-miR156h-3p_2ss9CT14T-	GCTCGCTCTTCTTCTGTCAGC	gp2a	48	32	44	27	-0.704544
osa-miR156h-3p_2ss9CT14T-	GCTCGCTCTTCTTCTGTCAGC	gp2a	48	32	44	27	-0.704544
PC-5p-99157_36	ATTTTCGTCGTCTAAGTAAGGTAA	gp4a	31	20	28	17	-0.719892
PC-5p-41213_87	GATCGGACGGCTCACGGCTTGATG	gp4a	103	67	94	57	-0.721699
PC-3p-112144_32	TAAGAAGATCTTAGGCGACGGAA	gp4a	42	28	38	23	-0.724366
PC-3p-12607_286	GCTCGCTCTTCTTCTGTCAGCA	gp4a	197	128	180	108	-0.736966
PC-5p-496167_8	TCATTAAGACACTCAAAACTGCAT	gp4a	6	3	5	3	-0.736966
PC-3p-846846_5	TGGACGGCGGAGATGGATGGGTAC	gp4a	6	4	5	3	-0.736966
PC-3p-2840943_2	AGACATCCAAGCAAATCTAAGCAT	gp4a	6	4	5	3	-0.736966
PC-5p-295512_12	AGCCAATTTAGTAATCGTCAAGGC	gp4a	5	4	5	3	-0.736966
PC-5p-338570_11	AGGTTGGATCTAGTAGGAGGCAAC	gp4a	16	11	15	9	-0.736966
PC-3p-274018_13	TGGTAGAATTTTCTTTGAGATGGG	gp4a	16	11	15	9	-0.736966
PC-3p-1096515_4	AAGACAGAACTTAAGAGACGAAAT	gp4a	16	11	15	9	-0.736966
PC-5p-118087_30	AGACGATCGGATAGTTTATGGCTT	gp4a	33	22	30	18	-0.736966
PC-3p-1026301_4	AAACATGACAACAGATCGTCGTTT	gp4a	11	7	10	6	-0.736966
mtr-MIR156b-p3	GCTCACTCTCTATCTGTCACC	gp1b	116	75	106	63	-0.750641
PC-3p-198891_18	TAACTGAGAGAATTGACGGAATG	gp4a	30	19	27	16	-0.754888
PC-3p-69271_51	AGGCTGCTAGAGTTTAAGGTT	gp4a	24	16	22	13	-0.758992
PC-3p-432121_9	ATTATAGTGTATTTCGTCGGTTAA	gp4a	24	15	22	13	-0.758992
PC-3p-88735_40	ACTGAGAAAATTGACGGAATGACC	gp4a	67	43	61	36	-0.760812
PC-3p-169512_21	GACGGAGTGACTAGTTGGATGAAA	gp4a	43	28	39	23	-0.76184
PC-3p-119981_30	GGTAATTCGTCGGCCAAGA	gp4a	19	12	17	10	-0.765535
PC-5p-203189_18	AAGGATTAATTACAAAACACCACC	gp4a	13	8	12	7	-0.777608
PC-5p-175836_20	ACGAATTATGGCTTTTTTCGTCGG	gp4a	14	8	12	7	-0.777608
PC-3p-260789_14	ACGGAGAAAATTGACGGAATGACT	gp4a	14	8	12	7	-0.777608
PC-5p-197282_18	AGCGGGACGGGACGAGATAGGTT	gp4a	26	17	24	14	-0.777608
PC-5p-26900_134	TTTCTCCTTTCCAATGGTCTT	gp4a	138	86	126	73	-0.787455
PC-5p-140879_25	TTGCTTGGATGTCTTATAACC	gp4a	21	13	19	11	-0.788496
PC-5p-878842_5	AGAGGAATTATTAGATGCGTCGGG	gp4a	21	13	19	11	-0.788496
PC-5p-466052_8	GGAGATGAACGGGTGTGCGGCGCA	gp4a	21	14	19	11	-0.788496
PC-3p-203889_18	TTGTCAGAATGACTATTTGGATGA	gp4a	36	23	33	19	-0.796467
PC-5p-200019_18	AATCGTTAAGGCATTCAAAACTAC	gp4a	15	10	14	8	-0.807355
PC-5p-131629_27	AACTTTAGACGACGAAAATAAAAT	gp4a	15	9	14	8	-0.807355
PC-3p-277167_13	CAGTAACTGGTTACTGGGTGTCAA	gp4a	15	9	14	8	-0.807355
PC-3p-247917_15	TTAATGATACCCAGATTGGCT	gp4a	8	5	7	4	-0.807355
PC-3p-59788_60	TTAACCCAGGCATGAATCGAAT	gp4a	81	50	74	42	-0.817136
PC-3p-169609_21	GTTTATATATAACGGGACGGGACA	gp4a	58	36	53	30	-0.82103
PC-3p-246219_15	TTGGATTGAGTAAAGATGATGTAG	gp4a	25	15	23	13	-0.823122
PC-5p-84723_42	GAGGACTTTCGAATGAACGGTTG	gp4a	30	18	27	15	-0.847997
PC-5p-842214_5	AGTCGTGAGCCGTCTGATTGTTTT	gp4a	10	6	9	5	-0.847997
PC-5p-514834_7	ATAATGAGGAACAAGTGAGGACTT	gp4a	10	6	9	5	-0.847997
PC-5p-39307_92	TGAAACTTCGGAAGGCATCCA	gp4a	32	19	29	16	-0.857981
PC-3p-92268_38	TGAGAATGATGTGGATCTCAG	gp4a	24	14	22	12	-0.874469
vvi-MIR156a-p3_1ss10TA	AGTGTGCTCACTCTTCTTCTG	gp2a	12	7	11	6	-0.874469
PC-5p-469001_8	CAATTTTAAGGACTCATATTACAA	gp4a	12	7	11	6	-0.874469
PC-5p-510835_7	AACTAATTTGATGATCGTTAAGGC	gp4a	13	7	11	6	-0.874469
PC-5p-1149906_4	ATACACGACATGTAAGTACACGGT	gp4a	12	7	11	6	-0.874469
PC-5p-1054414_4	TGAATTTGATGATCGTTTGAGTAC	gp4a	12	7	11	6	-0.874469
PC-3p-339898_11	TAACGATTATCAATTTGGCTG	gp4a	12	7	11	6	-0.874469
PC-3p-62455_57	TGTGTGGATTGTAATTTAAGGTGT	gp4a	55	32	50	27	-0.888969
PC-5p-226065_16	AGCGACAAGCGTGGCCCGTGGAT	gp4a	14	9	13	7	-0.893085
PC-5p-211442_17	GAGGACTTTTAATTGAACGGTTA	gp4a	15	9	13	7	-0.893085
PC-5p-1426026_3	ATGGTCAGGATTAGAGGTATTAT	gp4a	14	8	13	7	-0.893085
PC-3p-100252_35	AAAAGATCGGACGACTCACGGCTT	gp4a	33	19	30	16	-0.906891
PC-5p-398405_9	ATCTAGATTGGTGACACATGC	gp4a	16	10	15	8	-0.906891
PC-3p-511166_7	AGAGGCAAAAAGAAACGGAACAGT	gp4a	16	10	15	8	-0.906891
PC-5p-137165_26	CAATATTTGATTGGAATATAGGAC	gp4a	35	20	32	17	-0.912537
PC-3p-121068_29	AGTCCAGACTATAGCAGACGACAT	gp4a	19	11	17	9	-0.917538
PC-5p-176653_20	TAAGTTGCTTAGATTTGTTTGGAT	gp4a	19	11	17	9	-0.917538
PC-3p-193528_19	GACGGGACTGGACGGGATTGCTAT	gp4a	19	11	17	9	-0.917538
PC-5p-95534_37	AGCCGTAAGCCGTCTGATTGTCTT	gp4a	40	23	37	19	-0.961526
PC-3p-91575_39	TTAAGGACAAATGAAGACTAATA	gp4a	41	22	38	19	-1
PC-3p-395940_9	AAGACGATCAGACGGTTCACGGCT	gp4a	20	11	18	9	-1
PC-5p-304079_12	TGGATTGTAATTTAGGGTGTGTA	gp4a	17	9	16	8	-1
PC-3p-265072_14	ATGGGCTTAGGCCGTGGGTCGGGC	gp4a	17	10	16	8	-1
PC-3p-545626_7	ACTGAAAATTTGTAGAGATGATCT	gp4a	13	7	12	6	-1
PC-3p-349692_11	ACGGTGATTGATCAGGATTTCCTT	gp4a	13	7	12	6	-1
PC-3p-171780_21	AGGAGACAGAATAGTTGAATTCGG	gp4a	13	7	12	6	-1
PC-3p-1299627_3	AAGCGAGAGTATGGATTACAATTT	gp4a	13	7	12	6	-1
PC-3p-1765597_3	AAAGACTTAGATCAACAAGTGAGA	gp4a	11	6	10	5	-1
PC-3p-128821_28	ACGGTGATTGACCATGATTTTCTT	gp4a	11	6	10	5	-1
PC-3p-487907_8	AGCTTTAAGGACTCATATTACAAC	gp4a	11	6	10	5	-1
PC-5p-273575_13	ATCATGTGTGGGCAATAGAGGTGT	gp4a	9	5	8	4	-1
PC-3p-1098943_4	TTAAGATGGTCAAGTAAAAAGTGG	gp4a	7	3	6	3	-1
PC-3p-32264_112	CCAATAAAGAAGAGTGGGCTT	gp4a	116	62	106	52	-1.02748
gma-miR396a-3p_L+1	GTTCAATAAAGCTGTGGGAAG	gp2a	247	129	226	109	-1.05199
PC-3p-35703_101	TTTAACTGAGAAAATTGATGGAAT	gp4a	67	34	61	29	-1.07276
tcc-MIR167a-p3_1ss2TC	ACTGGATCATGTGGTAGCTTC	gp2a	19	10	17	8	-1.08746
PC-5p-441518_9	ATTTGACATGTGAGTTGGCAATA	gp4a	19	10	17	8	-1.08746
PC-3p-148688_24	ATTTTAACTGAGAAAATTGACGGA	gp4a	61	31	56	26	-1.10692
PC-3p-251121_14	AGTGTAGATTACAATTTGGAGCGT	gp4a	15	7	13	6	-1.11548
PC-3p-138395_26	AGAAACGGGTATGGGGTTTTACAC	gp4a	43	21	39	18	-1.11548
PC-3p-2227_1439	TGCTCACTCTTCTTCTGTCAGC	gp4a	432	214	396	181	-1.12951
PC-5p-119829_30	GAGGACTTTTAAATGAATGGTTGG	gp4a	24	12	22	10	-1.1375
PC-3p-512673_7	AGTAGATCTTAGGCGACGGAAATT	gp4a	12	6	11	5	-1.1375
PC-5p-231861_16	ACAGGCGGTGGAACAAATATGAAT	gp4a	20	10	18	8	-1.16993
PC-5p-184667_19	TTTCAAATGAACGGTTGGATGAGT	gp4a	20	10	18	8	-1.16993
PC-5p-118083_30	TTAGAGGATGTATATGTGATTTGC	gp4a	29	14	27	12	-1.16993
PC-5p-434956_9	TGAAATGAGGAATGAGGGGTTTA	gp4a	10	5	9	4	-1.16993
PC-3p-636723_6	ATGAAGAGTGGGTGTGTAAATTAT	gp4a	8	4	7	3	-1.22239
PC-3p-491419_8	AATTGACGGAAATACCATTTGAAT	gp4a	21	10	19	8	-1.24793
PC-5p-494551_8	AGGGGACTGTACATATATATATA	gp4a	13	6	12	5	-1.26303
PC-3p-1483150_3	ACTTTGGTGGGCAAATAAGGGTGG	gp4a	13	6	12	5	-1.26303
PC-3p-211639_17	AACTTCGAGGACTCATATTACAAT	gp4a	35	15	32	13	-1.29956
PC-5p-818586_5	ATGGGTAGTGTATTAAGTAAGGAG	gp4a	16	7	15	6	-1.32193
PC-3p-779819_5	TTCTTTATAAATGGGAGATCGTGA	gp4a	11	5	10	4	-1.32193
PC-5p-996680_4	TCTAAATCCAAGGGTGAGAAGTA	gp4a	11	5	10	4	-1.32193
PC-5p-1460587_3	AAGAGACGAAATTTTTCAAATTCG	gp4a	11	5	10	4	-1.32193
PC-3p-669970_6	ATCCAACGGTGATTGACTATGATT	gp4a	11	5	10	4	-1.32193
PC-3p-233881_15	TTATTAAGTATGTGAGGTAGTTGT	gp4a	11	5	10	4	-1.32193
PC-5p-1316964_3	GGTGGGTTTTTAGTTGTAGCGGTC	gp4a	9	4	8	3	-1.41504
PC-5p-1646206_3	TCATGGTCAGTCACCGTTGGATGT	gp4a	9	4	8	3	-1.41504
PC-3p-1504819_3	TGGATATAGATCTAAGGGTGGAAA	gp4a	9	3	8	3	-1.41504
mtr-MIR1510a-p3_1ss5AT	TCTTTCCCATTCCTCCCATCCC	gp2a	111	45	102	38	-1.4245
PC-5p-1664571_3	TTTATGTTGCTTAGATTTGCTTGG	gp4a	13	5	11	4	-1.45943
PC-5p-1116035_4	TCATCATGAGTTGTCATCCAAGAT	gp4a	12	5	11	4	-1.45943
PC-3p-122791_29	TGACTATAGCCGACGAAATAAT	gp4a	12	5	11	4	-1.45943
zma-MIR167j-p3_1ss14CT	TCAGATCATGTGGTAGTTTCA	gp2a	110	43	101	36	-1.48829
PC-3p-286551_13	AGGAAAGAGGGTGTGTGGATTTCA	gp4a	19	7	17	6	-1.5025
PC-3p-203329_18	ATTTGACTGAGAAAATTAACGGAA	gp4a	47	18	43	15	-1.51937
PC-3p-1254449_3	TCTGAGAGACTGCGATTCAAAGGA	gp4a	13	5	12	4	-1.58496
PC-3p-951588_4	TCAATAGATTAAAAGGGTGGGCAT	gp4a	27	10	25	8	-1.64386
PC-5p-889211_5	TGAGTACAATCTAAGACCGCCATG	gp4a	18	6	16	5	-1.67807
PC-3p-817635_5	AGTGGCGAAGAAAAGGAAGAGCAG	gp4a	17	6	16	5	-1.67807
PC-5p-486865_8	CGATTCATTTCATTAGTCTAT	gp4a	14	5	13	4	-1.70044
PC-3p-1094387_4	ACAGTGACCCAGAGTGACCCAAGT	gp4a	14	5	13	4	-1.70044
PC-5p-131101_27	ATATTAAGCTGTGAACCGTCCGAT	gp4a	33	11	30	9	-1.73697
PC-3p-172525_21	TTGACAGAATGACCATTTGGATG	gp4a	11	4	10	3	-1.73697
PC-5p-325013_11	AAAATACACTATAATTCGTCGGCT	gp4a	12	4	11	3	-1.87447
PC-3p-395729_9	GGACACGGCGACACAGTATAACTC	gp4a	13	3	12	3	-2
PC-3p-1667635_3	ACTAGAAAAACAAGAGCTCGCGGG	gp4a	8	1	7	1	-2.80735
PC-3p-1510675_3	CTAAGTAAGGTAAGGTGACGAAAT	gp4a	12	1	11	1	-3.45943
PC-5p-833862_5	ACAATGACTACTAAGGACAATAAT	gp4a	12	1	11	1	-3.45943
PC-5p-280652_13	TTGACGGAAGAGAGCGAGCAT	gp4a	12	2	11	1	-3.45943
PC-3p-778131_5	TGTGTAGATTACGATTTGGGGTGT	gp4a	12	1	11	1	-3.45943
