# Supplementary material for: High-Throughput Sequencing and Degradome Analysis Identify miRNAs and Their Targets Involved in Fruit Senescence of Fragaria ananassa
Source: PLoS One. 2013 Aug 19;8(8):e70959. doi: 10.1371/journal.pone.0070959 (PMC3747199; doi:10.1371/journal.pone.0070959)
Supplement: Table S6 — Information of miRNA targets by degradome sequencing and GO function analysis. (XLS) [file pone.0070959.s006.xls]

## Sheet: Sheet1
#SmallRNA	Target	AlignmentScore	AlignmentRange	CleavageSite	Category	P-value	Rep_Norm_reads	Annotation
aly-miR169k-3p_L+1	gene29717-v1.0-hybrid	4	2101-2119	2110	2	0.478633	2	trehalose-phosphatase/synthase 7
aly-miR169k-3p_L+1	gene19751-v1.0-hybrid	4	366-385	376	4	0.833242	1	alpha/beta-Hydrolases superfamily protein
gso-miR2109_R+1_1ss14GA	gene24446-v1.0-hybrid	2	1318-1339	1330	0	0.00585765	2	actin binding
gso-miR2109_R+1_1ss14GA	gene20655-v1.0-hybrid	2.5	76-97	88	0	0.0141412	2	Disease resistance protein (TIR-NBS-LRR class) family
gso-miR2109_R+1_1ss14GA	gene29744-v1.0-hybrid	3	79-100	91	0	0.0143167	3	unknow
gso-miR2109_R+1_1ss14GA	gene34180-v1.0-hybrid	2.5	91-112	103	4	0.897157	1	Disease resistance protein (TIR-NBS-LRR class) family
hbr-MIR2118-p3_1ss1GT	gene12626-v1.0-hybrid	3	1886-1907	1898	4	0.225771	1	beta-galactosidase 3
mdm-miR1511_R-1_1ss20AT	gene15384-v1.0-hybrid	4	672-690	682	0	0.00124541	21	unknow
mdm-miR156a_L+1	gene07187-v1.0-hybrid	1	1142-1162	1153	2	0.235697	2	unknow
mdm-miR156a_L+1	gene26117-v1.0-hybrid	2	1127-1147	1138	4	0.60869	1	unknow
mdm-miR156a_L+1	gene06295-v1.0-hybrid	2	935-955	946	4	0.60869	1	unknow
mdm-miR156a_L+1R+1	gene07187-v1.0-hybrid	3	1141-1162	1153	2	0.169798	2	unknow
mdm-miR156a_L+1R+1	gene26117-v1.0-hybrid	2.5	1126-1147	1138	4	0.573848	1	unknow
mdm-miR156a_L+1R+1	gene06295-v1.0-hybrid	2.5	934-955	946	4	0.573848	1	unknow
mdm-miR156ac_L+1	gene07187-v1.0-hybrid	3	1142-1162	1153	2	0.310765	2	unknow
mdm-miR156ac_L+1	gene06295-v1.0-hybrid	3	935-955	946	4	0.640683	1	unknow
mdm-miR156ac_L+1_1ss17AG	gene07187-v1.0-hybrid	2.5	1142-1162	1153	2	0.186787	2	unknow
mdm-miR156ac_L+1_1ss17AG	gene06295-v1.0-hybrid	3.5	935-955	946	4	0.494581	1	unknow
mdm-miR156b	gene07187-v1.0-hybrid	1	1142-1161	1152	0	0.011505	7	unknow
mdm-miR156b	gene04565-v1.0-hybrid	1.5	1073-1092	1083	4	0.289071	1	unknow
mdm-miR156b	gene26117-v1.0-hybrid	1	1127-1146	1137	4	0.84246	1	unknow
mdm-miR160a	gene23280-v1.0-hybrid	1	1317-1337	1328	0	0.00461799	12	unknow
mdm-miR160a	gene16844-v1.0-hybrid	1	1956-1976	1967	0	0.00461799	14	auxin response factor 16
mdm-miR160a	gene16031-v1.0-hybrid	0.5	270-290	281	0	0.00744923	8	unknow
mdm-miR160a	gene16057-v1.0-hybrid	0.5	81-101	92	0	0.00744923	8	unknow
mdm-miR160a	gene09733-v1.0-hybrid	0.5	1854-1874	1865	0	0.00744923	28	auxin response factor 16
mdm-miR160e	gene23280-v1.0-hybrid	1	1317-1337	1328	0	0.00461799	12	unknow
mdm-miR160e	gene16844-v1.0-hybrid	1	1956-1976	1967	0	0.00461799	14	auxin response factor 16
mdm-miR160e	gene16031-v1.0-hybrid	0.5	270-290	281	0	0.00744923	8	unknow
mdm-miR160e	gene16057-v1.0-hybrid	0.5	81-101	92	0	0.00744923	8	unknow
mdm-miR160e	gene09733-v1.0-hybrid	0.5	1854-1874	1865	0	0.00744923	28	auxin response factor 16
mdm-miR164d_1ss21AC	gene26043-v1.0-hybrid	2.5	650-670	661	0	0.00177868	42	NAC domain containing protein 38
mdm-miR164d_1ss21AC	gene00971-v1.0-hybrid	3	707-727	718	0	0.00319935	110	NAC (No Apical Meristem) domain transcriptional regulator superfamily protein
mdm-miR164d_1ss21AC	gene04424-v1.0-hybrid	3	653-673	664	0	0.00319935	4	Arabidopsis NAC domain containing protein 87
mdm-miR164e	gene26043-v1.0-hybrid	2.5	650-670	661	0	0.00177868	42	NAC domain containing protein 38
mdm-miR164e	gene00971-v1.0-hybrid	3	707-727	718	0	0.00319935	110	NAC (No Apical Meristem) domain transcriptional regulator superfamily protein
mdm-miR164e	gene04424-v1.0-hybrid	3	653-673	664	0	0.00319935	4	Arabidopsis NAC domain containing protein 87
mdm-miR166a_R+1	gene21561-v1.0-hybrid	4	562-583	574	0	0.00248927	4	Homeobox-leucine zipper family protein / lipid-binding START domain-containing protein
mdm-miR166a_R+1	gene25646-v1.0-hybrid	3.5	541-562	553	2	0.0793773	1.5	Homeobox-leucine zipper family protein / lipid-binding START domain-containing protein
mdm-miR166b_1ss1TG	gene21561-v1.0-hybrid	3.5	563-583	574	0	0.00284437	4	Homeobox-leucine zipper family protein / lipid-binding START domain-containing protein
mdm-miR166b_1ss1TG	gene08999-v1.0-hybrid	4	575-595	586	2	0.0698104	1.5	Homeobox-leucine zipper family protein / lipid-binding START domain-containing protein
mdm-miR166b_1ss1TG	gene25646-v1.0-hybrid	3	542-562	553	2	0.0888458	1.5	Homeobox-leucine zipper family protein / lipid-binding START domain-containing protein
mdm-miR166e	gene21561-v1.0-hybrid	3	563-583	574	0	0.00319935	4	Homeobox-leucine zipper family protein / lipid-binding START domain-containing protein
mdm-miR166e	gene08999-v1.0-hybrid	3.5	575-595	586	2	0.0793773	1.5	Homeobox-leucine zipper family protein / lipid-binding START domain-containing protein
mdm-miR166e	gene25646-v1.0-hybrid	2.5	542-562	553	2	0.0982169	1.5	Homeobox-leucine zipper family protein / lipid-binding START domain-containing protein
mdm-miR167b_R+1_1ss21AC	gene30394-v1.0-hybrid	4	2606-2628	2618	0	0.00124541	17	auxin response factor 8
mdm-miR168b	gene09291-v1.0-hybrid	1	452-472	463	0	0.00231167	72	Stabilizer of iron transporter SufD / Polynucleotidyl transferase
mdm-miR168b	gene09290-v1.0-hybrid	3.5	338-358	349	4	0.203442	1	Stabilizer of iron transporter SufD / Polynucleotidyl transferase
mdm-miR171a	gene03956-v1.0-hybrid	2.5	1182-1202	1193	0	0.00177868	3	AT hook motif DNA-binding family protein
mdm-miR171a	gene31749-v1.0-hybrid	2	1995-2015	2006	2	0.107492	2	unknow
mdm-MIR171f-p3	gene03956-v1.0-hybrid	1	1185-1205	1196	4	0.522519	1	AT hook motif DNA-binding family protein
mdm-miR172g_L+1	gene25394-v1.0-hybrid	2	1422-1442	1433	4	0.268568	1	related to AP2.7
mdm-miR172g_L+1	gene23876-v1.0-hybrid	3	1527-1547	1538	4	0.640683	1	ARM repeat superfamily protein
mdm-miR172g_R+1	gene25394-v1.0-hybrid	3	1421-1441	1432	0	0.00479518	9	related to AP2.7
mdm-miR172g_R+1	gene23876-v1.0-hybrid	3	1526-1546	1537	0	0.00479518	28	ARM repeat superfamily protein
mdm-miR172l_1ss21GT	gene23876-v1.0-hybrid	2	1526-1546	1537	0	0.00390892	28	ARM repeat superfamily protein
mdm-miR172l_1ss21GT	gene25394-v1.0-hybrid	3.5	1421-1441	1432	0	0.00426352	9	related to AP2.7
mdm-miR2111a_R-1	gene25889-v1.0-hybrid	2	187-206	197	0	0.00195638	11	unknow
mdm-miR2111a_R-1	gene10579-v1.0-hybrid	4	3937-3955	3947	4	0.833242	1	unknow
mdm-miR395a	gene29029-v1.0-hybrid	3.5	334-354	345	0	0.0014232	4	Pseudouridine synthase/archaeosine transglycosylase-like family protein
mdm-miR396b	gene13517-v1.0-hybrid	3	333-354	344	0	0.011153	6	growth-regulating factor 5
mdm-miR396b	gene12741-v1.0-hybrid	3	552-573	563	2	0.478633	2	growth-regulating factor 1
mdm-miR396b	gene05900-v1.0-hybrid	3.5	3877-3897	3888	2	0.483996	2	Homeotic gene regulator
mdm-miR396b	gene05636-v1.0-hybrid	3.5	717-738	728	4	0.837917	1	growth-regulating factor 2
mdm-miR396e	gene13517-v1.0-hybrid	4	333-354	344	0	0.0306743	6	growth-regulating factor 5
mdm-miR396e	gene16229-v1.0-hybrid	3.5	265-285	276	2	0.483996	4	unknow
mdm-miR396e	gene12741-v1.0-hybrid	4	552-573	563	2	0.83621	2	growth-regulating factor 1
mdm-miR396e	gene23229-v1.0-hybrid	3.5	58-78	69	4	0.837917	1	unknow
mdm-miR396e	gene05636-v1.0-hybrid	4	717-738	728	4	0.993096	1	growth-regulating factor 2
mdm-miR535d_1ss7CT	gene13004-v1.0-hybrid	4	1601-1620	1612	2	0.0698104	4	hydroxy methylglutaryl CoA reductase 1
mdm-miR7125_1ss1CT	gene19971-v1.0-hybrid	0	130-150	141	0	0.00266684	57	unknow
mtr-MIR1510a-p3_1ss5AT	gene31576-v1.0-hybrid	3	725-746	737	0	0.00956737	21	Cation efflux family protein
mtr-MIR1510a-p3_1ss5AT	gene07624-v1.0-hybrid	4	139-160	151	1	0.034882	7	unknow
mtr-MIR1510a-p3_1ss5AT	gene31562-v1.0-hybrid	4	761-782	773	4	0.888	1	unknow
mtr-MIR1510a-p3_1ss5AT	gene32434-v1.0-hybrid	4	593-614	605	4	0.888	1	DEA(D/H)-box RNA helicase family protein
PC-3p-112142_32	gene06286-v1.0-hybrid	4	592-613	604	2	0.251338	6	unknow
PC-3p-1366_2253	gene07946-v1.0-hybrid	4	1855-1876	1867	4	0.449579	1	fructose-2,6-bisphosphatase
PC-3p-140510_25	gene23708-v1.0-hybrid	4	1394-1414	1405	4	0.949478	1	Target of Myb protein 1
PC-3p-1812_1740	gene14951-v1.0-hybrid	4	457-478	469	0	0.011153	4	unknow
PC-3p-1812_1740	gene13472-v1.0-hybrid	3.5	192-212	203	2	0.21973	2	unknow
PC-3p-1812_1740	gene34124-v1.0-hybrid	3	572-592	583	2	0.56716	0.866667	unknow
PC-3p-1812_1740	gene34114-v1.0-hybrid	3	572-592	583	2	0.56716	0.866667	unknow
PC-3p-1812_1740	gene34116-v1.0-hybrid	3	572-592	583	2	0.56716	0.866667	unknow
PC-3p-1812_1740	gene35180-v1.0-hybrid	4	595-616	607	4	0.833242	0.2	unknow
PC-3p-1812_1740	gene34123-v1.0-hybrid	4	598-619	610	4	0.833242	0.2	unknow
PC-3p-1812_1740	gene03956-v1.0-hybrid	4	349-369	360	4	0.833242	1	AT hook motif DNA-binding family protein
PC-3p-189804_19	gene23171-v1.0-hybrid	3	75-98	89	4	0.953609	1	unknow
PC-3p-189804_19	gene12489-v1.0-hybrid	4	90-113	104	4	0.999952	0.5	unknow
PC-3p-238320_15	gene24343-v1.0-hybrid	4	241-264	255	4	1	0.5	unknow
PC-3p-24_126989	gene21791-v1.0-hybrid	4	404-424	415	0	0.011153	3	unknow
PC-3p-24717_146	gene11901-v1.0-hybrid	4	451-472	463	4	0.180469	1	unknow
PC-3p-269545_14	gene11999-v1.0-hybrid	4	415-434	425	2	0.548886	3	Acyl-CoA N-acyltransferases (NAT) superfamily protein
PC-3p-269545_14	gene29371-v1.0-hybrid	4	3784-3802	3793	4	0.888	1	topoisomerase II
PC-3p-295037_12	gene24343-v1.0-hybrid	3.5	244-264	255	4	0.999999	0.5	unknow
PC-3p-29513_122	gene23708-v1.0-hybrid	3	1395-1418	1409	4	0.721806	1	Target of Myb protein 1
PC-3p-387861_10	gene31413-v1.0-hybrid	3	190-210	201	4	0.400569	1	unknow
PC-3p-387861_10	gene18236-v1.0-hybrid	3.5	2158-2178	2169	4	0.597404	1	unknow
PC-3p-39141_92	gene26365-v1.0-hybrid	3.5	1160-1179	1170	4	0.999943	0.125	PTEN 2
PC-3p-39141_92	gene26976-v1.0-hybrid	4	204-223	214	4	1	0.125	unknow
PC-3p-423345_9	gene00710-v1.0-hybrid	4	2012-04-23	14	4	0.751712	1	unknow
PC-3p-59987_60	gene12876-v1.0-hybrid	3	11-31	22	4	0.400569	0.25	unknow
PC-3p-59987_60	gene00852-v1.0-hybrid	3	1121-1141	1132	4	0.400569	0.25	unknow
PC-3p-59987_60	gene22986-v1.0-hybrid	4	827-847	838	4	0.548913	0.25	unknow
PC-3p-59987_60	gene28565-v1.0-hybrid	2	668-688	679	4	0.790652	0.25	unknow
PC-3p-771044_5	gene12489-v1.0-hybrid	4	88-110	101	4	1	1	unknow
PC-3p-87823_40	gene00558-v1.0-hybrid	4	936-957	948	4	0.32837	1	Pectin lyase-like superfamily protein
PC-3p-88384_40	gene30506-v1.0-hybrid	4	2155-2175	2166	4	0.999766	0.333333	Tetratricopeptide repeat (TPR)-like superfamily protein
PC-3p-90212_39	gene27390-v1.0-hybrid	4	2215-2235	2226	4	0.63032	0.333333	unknow
PC-5p-1004_3092	gene06191-v1.0-hybrid	4	695-715	706	2	0.0698104	11	glycosyl hydrolase 9B1
PC-5p-10656_336	gene05675-v1.0-hybrid	4	543-563	554	4	0.863337	1	Coatomer, beta subunit
PC-5p-150653_24	gene18113-v1.0-hybrid	4	124-144	135	3	0.171447	0.5	RING/U-box superfamily protein
PC-5p-15285_237	gene01896-v1.0-hybrid	3.5	919-939	930	4	0.203442	1	unknow
PC-5p-176409_20	gene26316-v1.0-hybrid	4	1180-1197	1188	2	0.439505	5	highly ABA-induced PP2C gene 2
PC-5p-205640_18	gene07488-v1.0-hybrid	2.5	3402-3421	3412	4	0.247474	1	ATPase E1-E2 type family protein / haloacid dehalogenase-like hydrolase family protein
PC-5p-26900_134	gene10392-v1.0-hybrid	4	11-31	22	2	0.352218	7	unknown protein; Has 665200 Blast hits to 205811 proteins in 4684 species: Archae - 3320; Bacteria - 107592; Metazoa - 249086; Fungi - 76753; Plants - 38542; Viruses - 3008; Other Eukaryotes - 186899 (source: NCBI BLink).
PC-5p-280652_13	gene07187-v1.0-hybrid	2.5	1142-1162	1153	2	0.186787	2	unknow
PC-5p-280652_13	gene06295-v1.0-hybrid	3.5	935-955	946	4	0.597404	1	unknow
PC-5p-2843_1134	gene08751-v1.0-hybrid	3.5	1379-1399	1390	2	0.0793773	2	arabinose kinase
PC-5p-2843_1134	gene14343-v1.0-hybrid	3	330-350	341	2	0.169798	6	unknow
PC-5p-289795_13	gene07712-v1.0-hybrid	4	4928-4949	4940	4	0.999056	0.25	unknow
PC-5p-345020_11	gene05462-v1.0-hybrid	4	340-360	351	4	0.32837	1	alanine aminotransferase 2
PC-5p-39307_92	gene17130-v1.0-hybrid	4	828-849	840	2	0.195151	2	ankyrin repeat-containing protein 2
PC-5p-47125_76	gene07187-v1.0-hybrid	4	1143-1162	1153	2	0.352218	2	unknow
PC-5p-47125_76	gene06295-v1.0-hybrid	4	936-955	946	4	0.697036	1	unknow
PC-5p-5963_595	gene07187-v1.0-hybrid	4	1141-1162	1152	0	0.00373158	7	unknow
PC-5p-67794_53	gene06057-v1.0-hybrid	3.5	439-459	450	2	0.152454	2	alpha/beta-Hydrolases superfamily protein
PC-5p-914454_4	gene07532-v1.0-hybrid	4	328-351	342	0	0.0136145	3	photosynthetic electron transfer A
PC-5p-914454_4	gene27923-v1.0-hybrid	4	1519-1542	1533	4	0.888	1	ELMO/CED-12 family protein
PC-5p-931_3343	gene34672-v1.0-hybrid	1.5	1119-1139	1130	0	0.00638846	1.5	unknow
PC-5p-931_3343	gene34668-v1.0-hybrid	1.5	1065-1085	1076	0	0.00638846	1.5	unknow
PC-5p-99177_36	gene31311-v1.0-hybrid	4	765-785	776	2	0.303602	3	unknow
ptc-miR156j_1ss15AT	gene07187-v1.0-hybrid	3	1142-1162	1153	2	0.243558	2	unknow
ptc-miR156j_1ss15AT	gene17434-v1.0-hybrid	4	1525-1544	1535	2	0.352218	2	transposable element gene
ptc-miR156j_1ss15AT	gene26117-v1.0-hybrid	4	1127-1147	1138	4	0.697036	1	unknow
ptc-miR156j_1ss15AT	gene06295-v1.0-hybrid	4	935-955	946	4	0.697036	1	unknow
ptc-miR164f_1ss21TA	gene26043-v1.0-hybrid	3.5	650-670	661	0	0.0014232	42	NAC domain containing protein 38
ptc-miR164f_1ss21TA	gene04424-v1.0-hybrid	2.5	653-673	664	0	0.00177868	4	Arabidopsis NAC domain containing protein 87
ptc-miR164f_1ss21TA	gene00971-v1.0-hybrid	4	707-727	718	0	0.00248927	110	NAC (No Apical Meristem) domain transcriptional regulator superfamily protein
ptc-miR172h-5p_2ss7CT9AT	gene25018-v1.0-hybrid	3.5	3212-3233	3224	0	0.00568065	10	Protein kinase superfamily protein
ptc-miR396e-3p_1ss19GC	gene05716-v1.0-hybrid	4	879-898	889	4	0.863337	1	actin-related protein C1B
rco-miR162	gene18596-v1.0-hybrid	2	3235-3256	3246	4	0.268568	1	tubulin-tyrosine ligases
rco-miR162	gene31988-v1.0-hybrid	4	411-431	422	4	0.32837	1	unknow
sbi-miR156e_L+1_1ss6AG	gene07187-v1.0-hybrid	2	1142-1162	1153	2	0.203429	2	unknow
sbi-miR156e_L+1_1ss6AG	gene06295-v1.0-hybrid	3	935-955	946	4	0.535903	1	unknow
sbi-miR156e_L+1_1ss6AG	gene26117-v1.0-hybrid	4	1127-1147	1138	4	0.697036	1	unknow
sbi-MIR172a-p5_1ss12AC	gene03133-v1.0-hybrid	2.5	796-815	806	4	0.247474	1	unknow
sbi-MIR172a-p5_1ss12AC	gene14864-v1.0-hybrid	3	771-790	781	2	0.310765	2	NAD(P)-binding Rossmann-fold superfamily protein
sbi-MIR172a-p5_1ss12AC	gene06141-v1.0-hybrid	3.5	932-950	941	2	0.597377	2	unknow
sbi-MIR172a-p5_1ss12AC	gene27776-v1.0-hybrid	4	1234-1253	1244	4	0.991575	1	Nuclear pore localisation protein NPL4
sbi-MIR172e-p3_1ss8TG	gene23876-v1.0-hybrid	4	1527-1546	1537	0	0.0136145	28	ARM repeat superfamily protein
sbi-MIR172e-p3_1ss8TG	gene15817-v1.0-hybrid	4	209-228	219	4	0.888	1	unknow
sbi-MIR172e-p3_1ss8TG	gene12959-v1.0-hybrid	4	627-645	636	4	0.888	1	phosphatidylinositol-4-phosphate 5-kinase family protein
