# Supplementary material for: High-Throughput Sequencing and Degradome Analysis Identify miRNAs and Their Targets Involved in Fruit Senescence of Fragaria ananassa
Source: PLoS One. 2013 Aug 19;8(8):e70959. doi: 10.1371/journal.pone.0070959 (PMC3747199; doi:10.1371/journal.pone.0070959)
Supplement: Table S7 — Primers used in this study. (XLS) [file pone.0070959.s007.xls]

## Sheet: Sheet1
Table S7 : The stemloop primer and qRT-PCR primer of 8 miRNAs
primer		Sequence（5’-3’ ）
PC-3p-2227_1439	RT prime	GTCGTATCCAGTGCAGGGTCCGAGGTATTCGCACTGGATACGACGCTGAC
	Forward Primer	GCGGCGGTGCTCACTCTTCT
PC-5p-481_6402	RT prime	GTCGTATCCAGTGCAGGGTCCGAGGTATTCGCACTGGATACGACGTACCA
	Forward Primer	GCGGCGGTATGTCGCAGGAGAGA
PC-5p-1004_3092	RT prime	GTCGTATCCAGTGCAGGGTCCGAGGTATTCGCACTGGATACGACCGTGCC
	Forward Primer	GCGGCGGTGTCGCAGTAGAGAT
PC-5p-306063_12	RT prime	GTCGTATCCAGTGCAGGGTCCGAGGTATTCGCACTGGATACGACATTTAG
	Forward Primer	GCGGCGGACGCTTTAATTCGTCGG
zma-MIR167j-p3_1ss14CT	RT prime	GTCGTATCCAGTGCAGGGTCCGAGGTATTCGCACTGGATACGACTGAAAC
	Forward Primer	GCGGCGGTCAGATCATGTGGTA
mdm-miR395a	RT prime	GTCGTATCCAGTGCAGGGTCCGAGGTATTCGCACTGGATACGACGAGTTC
	Forward Primer	GCGGCGGCTGAAGTGTTTGGGG
mdm-miR160a	RT prime	GTCGTATCCAGTGCAGGGTCCGAGGTATTCGCACTGGATACGACTGGCAT
	Forward Primer	GCGGCGGTGCCTGGCTCCCTGT
csi-miR827	RT prime	GTCGTATCCAGTGCAGGGTCCGAGGTATTCGCACTGGATACGACTGTTTG
	Forward Primer	GCGGCGGTTAGATGACCATCAA
Universal	Reverse Primer	GTGCAGGGTCCGAGGT
actin7	Forward Primer	GAGGTATTCTCACTTTGAAAT
	Reverse Primer	GTGCCACATATGCAAGCTTCT
